# Supplementary material for: Bioinformatics analyses of the proteome of Holothuria tubulosa coelomic fluid and the first evidence of primary cilium in coelomocyte cells
Source: Front Immunol. 2025 May 15;16:1539751. doi: 10.3389/fimmu.2025.1539751 (PMC12119288; doi:10.3389/fimmu.2025.1539751)
Supplement: Supplementary file 1 [file Table1.xlsx]

## Sheet: proteins A
#node	identifier	domain_summary_url	human homologous	STRING similarity score
BSL78_00139	307972.A0A2G8LRQ1	Synaptosomal-associated protein; Belongs to the SNAP-25 family.	SNAP-25	232.3
BSL78_00926	307972.A0A2G8LPL8	Putative calreticulin-like isoform X2.	CALR	117.5
BSL78_01816	307972.A0A2G8LLX1	Putative tubulin alpha chain.	TUBA1A	302.4
BSL78_02149	307972.A0A2G8LL48	Villin.	VIL-1	471.9
BSL78_03380	307972.A0A2G8LHI5	Techylectin-5B	TNR	118.2
BSL78_04270	307972.A0A2G8LEX4	Putative ras-related protein.	RAB7A	342.4
BSL78_04312	307972.A0A2G8LF11	Synaptosomal-associated protein	SNAP-25	232.3
BSL78_07733	307972.A0A2G8L522	F-actin-capping protein subunit beta	CAPZB	450.7
BSL78_08255	307972.A0A2G8L3I6	Putative fimbrin-like.	PLS3	84.3
BSL78_08630	307972.A0A2G8L2K9	Rho1.	RHOA	323.6
BSL78_08631	307972.A0A2G8L2L6	Putative transforming protein RhoA-like.	RHOA	344.0
BSL78_09169	307972.A0A0H4BK46	Protein disulfide-isomerase, PDI.	P4HB	523.9
BSL78_09256	307972.A0A2G8L0V3	Putative alphaP integrin isoform X1; Belongs to the integrin alpha chain family.	ITGA8	392.1
BSL78_09919	307972.A0A2G8KYX9	Tubulin beta chain.	TUBB4B	914.8
BSL78_09947	307972.A0A2G8KYU0	Allograft inflammatory factor 1.	AIF-1	122.9
BSL78_10927	307972.A0A2G8KWA4	Putative filamin-B.	FLNA	944.1
BSL78_12377	307972.A0A2G8KRX3	Tubulin beta chain	TUBB4B	918.7
BSL78_12453	307972.A0A2G8KRP0	Cdc42.	CDC42	287.3
BSL78_12509	307972.A0A2G8KRL6	Protein singed.	FSCN1	196.1
BSL78_12653	307972.A0A2G8KQX2	Putative ras-related protein.	RAP1A	216.1
BSL78_13306	307972.A0A2G8KP67	Gelsolin.	GSN	178.7
BSL78_13826	307972.A0A2G8KMT7	Non-muscle actin II; Belongs to the actin family.	ACTB	744.2
BSL78_14012	307972.A0A2G8KMD3	Putative ras-related protein.	RAB1A	3225.5
BSL78_15702	307972.A0A2G8KHF6	Putative filamin-B.	FLNC	463.8
BSL78_18590	307972.A0A2G8K9B6	Putative ras-related protein.
BSL78_18890	307972.A0A2G8K8C0	Dynein_C domain-containing protein.	DNAH2	50.0
BSL78_18963	307972.A0A2G8K865	Tropomyosin.	TPM3	186.0
BSL78_21082	307972.A0A2G8K252	Putative ras-related protein.	RAB2A	368.2
BSL78_21571	307972.A0A2G8K0R0	Tubulin alpha chain	RAB2A	371.7
BSL78_23549	307972.A0A2G8JV23	Putative myosin-2 essential light chain-like isoform X2.	MYL1	145.2
BSL78_25021	307972.A0A2G8JQV5	Alpha-tubulin.	TUBA1A	297.0
BSL78_25163	307972.A0A2G8JQG7	Putative membrane-associated progesterone receptor component 1.	PGRMC1	103.2
BSL78_25444	307972.A0A2G8JPT8	Putative ras-related protein.
BSL78_27988	307972.A0A2G8JHF7	Uncharacterized protein.
BSL78_29146	307972.A0A2G8JE62	Putative filamin-B.	FLNB	785.4

## Sheet: proteins B
#node	identifier	domain_summary_url
BSL78_00811	307972.A0A2G8LPV2	Transaldolase; Transaldolase is important for the balance of metabolites in the pentose-phosphate pathway. TA
BSL78_00877	307972.A0A2G8LPI7	3-hydroxyisobutyrate dehydrogenase; Belongs to the HIBADH-related family.
BSL78_01210	307972.A0A2G8LNP3	Putative voltage-dependent anion-selective channel protein 2-like.
BSL78_03451	307972.A0A2G8LH72	Putative ELAV-like protein 3 isoform X2.
BSL78_04762	307972.A0A2G8LDJ7	Alkaline phosphatase.
BSL78_04900	307972.A0A2G8LD14	Pancreatic alpha-amylase; Belongs to the glycosyl hydrolase 13 family.
BSL78_05901	307972.A0A2G8LAC7	Uncharacterized protein.
BSL78_08336	307972.A0A2G8L3H0	Uncharacterized protein.
BSL78_11054	307972.A0A2G8KVL2	Uncharacterized protein; Belongs to the nucleosome assembly protein (NAP) family.
BSL78_11514	307972.A0A2G8KUJ2	Transketolase-like protein 2. TK
BSL78_11946	307972.A0A2G8KT35	Histone H2B; Belongs to the histone H2B family.
BSL78_11955	307972.A0A2G8KT32	Histone H2B; Belongs to the histone H2B family.
BSL78_13982	307972.A0A2G8KMI3	Calreticulin.
BSL78_14859	307972.A0A2G8KJV3	Glutathione peroxidase; Belongs to the glutathione peroxidase family.
BSL78_17146	307972.A0A2G8KDA9	Histidine ammonia-lyase; Belongs to the PAL/histidase family.
BSL78_22165	307972.A0A2G8JZ09	Glutathione peroxidase; Belongs to the glutathione peroxidase family. GP
BSL78_23513	307972.A0A2G8JV41	Putative N-acetylgalactosamine kinase.
BSL78_28079	307972.A0A2G8JH77	Fructose-bisphosphate aldolase; Belongs to the class I fructose-bisphosphate aldolase family.
BSL78_28143	307972.A0A2G8JH41	Alpha-amylase.

## Sheet: proteins C
#node	identifier	domain_summary_url
BSL78_00326	307972.A0A2G8LR50	Ribosomal-like protein; Belongs to the universal ribosomal protein uL11 family.
BSL78_02003	307972.A0A2G8LLF3	Putative Bardet-Biedl syndrome 7 protein.
BSL78_08963	307972.A0A2G8L1M0	NDK domain-containing protein.
BSL78_11277	307972.A0A2G8KUX1	Putative ribosomal protein P2.
BSL78_17370	307972.A0A2G8KCS4	Putative tetratricopeptide repeat protein 12.
BSL78_17582	307972.A0A2G8KC39	Putative polyubiquitin-B isoform X2.
BSL78_18870	307972.A0A2G8K8H1	Phosphatidylethanolamine-binding protein.
BSL78_20022	307972.A0A2G8K524	Putative tetratricopeptide repeat protein 12.
BSL78_21938	307972.A0A2G8JZP1	Putative 60S ribosomal protein L23a; Belongs to the universal ribosomal protein uL23 family.
BSL78_24813	307972.A0A2G8JRJ1	Putative ribosomal protein P2; Belongs to the eukaryotic ribosomal protein P1/P2 family.
BSL78_29733	307972.A0A2G8JCI2	Putative Bardet-Biedl syndrome 7 protein-like isoform X1.
BSL78_29823	307972.A0A2G8JCA0	Ribosomal-like protein; Belongs to the universal ribosomal protein uL11 family.

## Sheet: extracellular fraction spectra 
Query #:z	Protein Rank	Peptide < ProteinMetrics Confidential >	Glycans NHFAGNa	Modification Type(s)	Observed m/z	z	Observed (M+H)	Calc. mass (M+H)	Off-by-x error	Mass error (ppm)	Starting position	Cleavage	Score	Delta	Delta Mod	|Log Prob|	# of unique peptides	Protein Name	Protein DB number	Comment	Scan #	Scan Time
34222:2	1	R.WC[+57.021]TISSLEQ[+0.984]VK.C		C[+57], Q[+1]	676.333	2	1351.66	1351.66	0	1.2	27	Specific	54.26	5.12	5.12	0.7	43	>tr|A0A0K1Z5K0|A0A0K1Z5K0_HOLGL Melanotransferrin 2 OS=Holothuria glaberrima OX=31192 GN=MTf2 PE=2 SV=1	45145	Cmpd 33086, +MS2(676.3326), 25.5eV, 68.7 min #36294	0	68.6898
41207:2	1	R.ADLITLDGGDIYMAGK.V			826.916	2	1652.82	1652.82	0	2.3	74	Specific	134.89	134.89	134.89	3.33	43	>tr|A0A0K1Z5K0|A0A0K1Z5K0_HOLGL Melanotransferrin 2 OS=Holothuria glaberrima OX=31192 GN=MTf2 PE=2 SV=1	45145	Cmpd 39949, +MS2(826.9156), 36.1eV, 81.1 min #43448	0	81.1045
41275:2	1	R.ADLITLDGGDIYMAGK.V			826.914	2	1652.82	1652.82	0	0.5	74	Specific	135.68	130.47	130.47	3.33	43	>tr|A0A0K1Z5K0|A0A0K1Z5K0_HOLGL Melanotransferrin 2 OS=Holothuria glaberrima OX=31192 GN=MTf2 PE=2 SV=1	45145	Cmpd 40015, +MS2(826.9140), 36.1eV, 81.2 min #43516	0	81.2003
40759:2	1	R.ADLITLDGGDIYMAGK.V			826.915	2	1652.82	1652.82	0	1.3	74	Specific	197.13	187.29	187.29	3.8	43	>tr|A0A0K1Z5K0|A0A0K1Z5K0_HOLGL Melanotransferrin 2 OS=Holothuria glaberrima OX=31192 GN=MTf2 PE=2 SV=1	45145	Cmpd 39505, +MS2(826.9147), 36.1eV, 80.4 min #42987	0	80.3582
39727:2	1	R.ADLITLDGGDIYMAGK.V			826.912	2	1652.82	1652.82	0	-2.5	74	Specific	216.8	180.09	180.09	2.94	43	>tr|A0A0K1Z5K0|A0A0K1Z5K0_HOLGL Melanotransferrin 2 OS=Holothuria glaberrima OX=31192 GN=MTf2 PE=2 SV=1	45145	Cmpd 38491, +MS2(826.9116), 30.2eV, 78.4 min #41924	0	78.4182
40917:2	1	R.ADLITLDGGDIYMAGK.V			826.914	2	1652.82	1652.82	0	0.1	74	Specific	222.38	222.38	222.38	6.39	43	>tr|A0A0K1Z5K0|A0A0K1Z5K0_HOLGL Melanotransferrin 2 OS=Holothuria glaberrima OX=31192 GN=MTf2 PE=2 SV=1	45145	Cmpd 39661, +MS2(826.9137), 36.1eV, 80.6 min #43149	0	80.6318
40725:2	1	R.ADLITLDGGDIYMAGK.V			826.914	2	1652.82	1652.82	0	0.7	74	Specific	229.78	194.47	194.47	6.37	43	>tr|A0A0K1Z5K0|A0A0K1Z5K0_HOLGL Melanotransferrin 2 OS=Holothuria glaberrima OX=31192 GN=MTf2 PE=2 SV=1	45145	Cmpd 39471, +MS2(826.9142), 36.1eV, 80.3 min #42952	0	80.3102
40687:2	1	R.ADLITLDGGDIYMAGK.V			826.915	2	1652.82	1652.82	0	1.2	74	Specific	297.84	259.84	259.84	6.98	43	>tr|A0A0K1Z5K0|A0A0K1Z5K0_HOLGL Melanotransferrin 2 OS=Holothuria glaberrima OX=31192 GN=MTf2 PE=2 SV=1	45145	Cmpd 39433, +MS2(826.9147), 36.1eV, 80.2 min #42911	0	80.2222
40890:2	1	R.ADLITLDGGDIYMAGK.V			826.913	2	1652.82	1652.82	0	-0.9	74	Specific	309.65	229.27	229.27	6.96	43	>tr|A0A0K1Z5K0|A0A0K1Z5K0_HOLGL Melanotransferrin 2 OS=Holothuria glaberrima OX=31192 GN=MTf2 PE=2 SV=1	45145	Cmpd 39634, +MS2(826.9129), 36.1eV, 80.6 min #43121	0	80.5875
40646:2	1	R.ADLITLDGGDIYMAGK.V			826.915	2	1652.82	1652.82	0	1.4	74	Specific	310.53	309.73	309.73	7.29	43	>tr|A0A0K1Z5K0|A0A0K1Z5K0_HOLGL Melanotransferrin 2 OS=Holothuria glaberrima OX=31192 GN=MTf2 PE=2 SV=1	45145	Cmpd 39392, +MS2(826.9148), 36.1eV, 80.2 min #42868	0	80.1493
40797:2	1	R.ADLITLDGGDIYMAGK.V			826.914	2	1652.82	1652.82	0	1	74	Specific	332.35	259.53	259.53	7.11	43	>tr|A0A0K1Z5K0|A0A0K1Z5K0_HOLGL Melanotransferrin 2 OS=Holothuria glaberrima OX=31192 GN=MTf2 PE=2 SV=1	45145	Cmpd 39543, +MS2(826.9145), 36.1eV, 80.4 min #43026	0	80.4117
40614:2	1	R.ADLITLDGGDIYMAGK.V			826.915	2	1652.82	1652.82	0	1.6	74	Specific	358.6	336.15	336.15	7.29	43	>tr|A0A0K1Z5K0|A0A0K1Z5K0_HOLGL Melanotransferrin 2 OS=Holothuria glaberrima OX=31192 GN=MTf2 PE=2 SV=1	45145	Cmpd 39360, +MS2(826.9149), 36.1eV, 80.1 min #42835	0	80.1022
40106:2	1	R.ADLITLDGGDIYMAGK.V			826.914	2	1652.82	1652.82	0	1	74	Specific	412.2	306.73	306.73	7.51	43	>tr|A0A0K1Z5K0|A0A0K1Z5K0_HOLGL Melanotransferrin 2 OS=Holothuria glaberrima OX=31192 GN=MTf2 PE=2 SV=1	45145	Cmpd 38858, +MS2(826.9145), 36.1eV, 79.1 min #42308	0	79.1068
40490:2	1	R.ADLITLDGGDIYMAGK.V			826.913	2	1652.82	1652.82	0	-0.7	74	Specific	481.96	409.57	409.57	8.84	43	>tr|A0A0K1Z5K0|A0A0K1Z5K0_HOLGL Melanotransferrin 2 OS=Holothuria glaberrima OX=31192 GN=MTf2 PE=2 SV=1	45145	Cmpd 39236, +MS2(826.9130), 36.1eV, 79.8 min #42704	0	79.8312
40448:2	1	R.ADLITLDGGDIYMAGK.V			826.914	2	1652.82	1652.82	0	0.3	74	Specific	549.22	432.4	432.4	9.07	43	>tr|A0A0K1Z5K0|A0A0K1Z5K0_HOLGL Melanotransferrin 2 OS=Holothuria glaberrima OX=31192 GN=MTf2 PE=2 SV=1	45145	Cmpd 39196, +MS2(826.9139), 36.1eV, 79.8 min #42662	0	79.7555
40361:2	1	R.ADLITLDGGDIYMAGK.V			826.914	2	1652.82	1652.82	0	1	74	Specific	588.95	459.33	459.33	10.18	43	>tr|A0A0K1Z5K0|A0A0K1Z5K0_HOLGL Melanotransferrin 2 OS=Holothuria glaberrima OX=31192 GN=MTf2 PE=2 SV=1	45145	Cmpd 39109, +MS2(826.9145), 36.1eV, 79.6 min #42571	0	79.5968
40412:2	1	R.ADLITLDGGDIYMAGK.V			826.915	2	1652.82	1652.82	0	1.1	74	Specific	589.96	448.68	448.68	10.18	43	>tr|A0A0K1Z5K0|A0A0K1Z5K0_HOLGL Melanotransferrin 2 OS=Holothuria glaberrima OX=31192 GN=MTf2 PE=2 SV=1	45145	Cmpd 39160, +MS2(826.9146), 36.1eV, 79.7 min #42625	0	79.706
40381:2	1	R.ADLITLDGGDIYMAGK.V			826.914	2	1652.82	1652.82	0	0.7	74	Specific	601.84	452.53	452.53	11.13	43	>tr|A0A0K1Z5K0|A0A0K1Z5K0_HOLGL Melanotransferrin 2 OS=Holothuria glaberrima OX=31192 GN=MTf2 PE=2 SV=1	45145	Cmpd 39129, +MS2(826.9142), 36.1eV, 79.7 min #42592	0	79.6397
40283:2	1	R.ADLITLDGGDIYMAGK.V			826.915	2	1652.82	1652.82	0	1.3	74	Specific	756.75	543.44	543.44	14.18	43	>tr|A0A0K1Z5K0|A0A0K1Z5K0_HOLGL Melanotransferrin 2 OS=Holothuria glaberrima OX=31192 GN=MTf2 PE=2 SV=1	45145	Cmpd 39035, +MS2(826.9147), 36.1eV, 79.4 min #42493	0	79.4357
40116:2	1	R.ADLITLDGGDIYMAGK.V			826.915	2	1652.82	1652.82	0	1.2	74	Specific	772.9	597.47	597.47	14.18	43	>tr|A0A0K1Z5K0|A0A0K1Z5K0_HOLGL Melanotransferrin 2 OS=Holothuria glaberrima OX=31192 GN=MTf2 PE=2 SV=1	45145	Cmpd 38868, +MS2(826.9146), 36.1eV, 79.1 min #42319	0	79.139
40218:2	1	R.ADLITLDGGDIYMAGK.V			826.915	2	1652.82	1652.82	0	1.7	74	Specific	808.69	611.74	611.74	15.18	43	>tr|A0A0K1Z5K0|A0A0K1Z5K0_HOLGL Melanotransferrin 2 OS=Holothuria glaberrima OX=31192 GN=MTf2 PE=2 SV=1	45145	Cmpd 38970, +MS2(826.9150), 36.1eV, 79.3 min #42426	0	79.3388
40248:2	1	R.ADLITLDGGDIYMAGK.V			826.915	2	1652.82	1652.82	0	1.4	74	Specific	833.1	635.59	635.59	15.18	43	>tr|A0A0K1Z5K0|A0A0K1Z5K0_HOLGL Melanotransferrin 2 OS=Holothuria glaberrima OX=31192 GN=MTf2 PE=2 SV=1	45145	Cmpd 39000, +MS2(826.9148), 36.1eV, 79.4 min #42457	0	79.3855
40191:2	1	R.ADLITLDGGDIYMAGK.V			826.915	2	1652.82	1652.82	0	2	74	Specific	854.52	697.19	697.19	16.18	43	>tr|A0A0K1Z5K0|A0A0K1Z5K0_HOLGL Melanotransferrin 2 OS=Holothuria glaberrima OX=31192 GN=MTf2 PE=2 SV=1	45145	Cmpd 38943, +MS2(826.9153), 36.2eV, 79.3 min #42396	0	79.2497
40175:2	1	R.ADLITLDGGDIYMAGK.V			826.915	2	1652.82	1652.82	0	2	74	Specific	869.3	678.03	678.03	16.18	43	>tr|A0A0K1Z5K0|A0A0K1Z5K0_HOLGL Melanotransferrin 2 OS=Holothuria glaberrima OX=31192 GN=MTf2 PE=2 SV=1	45145	Cmpd 38927, +MS2(826.9153), 36.1eV, 79.3 min #42380	0	79.2412
40145:2	1	R.ADLITLDGGDIYMAGK.V			826.915	2	1652.82	1652.82	0	1.6	74	Specific	879.47	701.54	701.54	16.18	43	>tr|A0A0K1Z5K0|A0A0K1Z5K0_HOLGL Melanotransferrin 2 OS=Holothuria glaberrima OX=31192 GN=MTf2 PE=2 SV=1	45145	Cmpd 38897, +MS2(826.9150), 36.1eV, 79.2 min #42349	0	79.1857
40264:2	1	R.ADLITLDGGDIYMAGK.V			826.915	2	1652.82	1652.82	0	1.4	74	Specific	901.75	737.88	737.88	17.18	43	>tr|A0A0K1Z5K0|A0A0K1Z5K0_HOLGL Melanotransferrin 2 OS=Holothuria glaberrima OX=31192 GN=MTf2 PE=2 SV=1	45145	Cmpd 39016, +MS2(826.9148), 30.3eV, 79.4 min #42473	0	79.394
40236:2	1	R.ADLITLDGGDIYMAGK.V			826.915	2	1652.82	1652.82	0	1.7	74	Specific	922.99	725.58	725.58	17.18	43	>tr|A0A0K1Z5K0|A0A0K1Z5K0_HOLGL Melanotransferrin 2 OS=Holothuria glaberrima OX=31192 GN=MTf2 PE=2 SV=1	45145	Cmpd 38988, +MS2(826.9150), 30.3eV, 79.4 min #42444	0	79.3483
37146:2	1	R.ADLITLDGGDIYM[+15.995]AGK.V		M[+16]	834.911	2	1668.81	1668.81	0	-0.1	74	Specific	180.98	136.17	136.17	3.5	43	>tr|A0A0K1Z5K0|A0A0K1Z5K0_HOLGL Melanotransferrin 2 OS=Holothuria glaberrima OX=31192 GN=MTf2 PE=2 SV=1	45145	Cmpd 35958, +MS2(834.9111), 36.4eV, 73.8 min #39284	0	73.8135
36988:2	1	R.ADLITLDGGDIYM[+15.995]AGK.V		M[+16]	834.913	2	1668.82	1668.81	0	2.3	74	Specific	335.25	187.44	187.44	6.93	43	>tr|A0A0K1Z5K0|A0A0K1Z5K0_HOLGL Melanotransferrin 2 OS=Holothuria glaberrima OX=31192 GN=MTf2 PE=2 SV=1	45145	Cmpd 35802, +MS2(834.9130), 36.4eV, 73.6 min #39121	0	73.531
36874:2	1	R.ADLITLDGGDIYM[+15.995]AGK.V		M[+16]	834.915	2	1668.82	1668.81	0	5	74	Specific	435.35	193.02	193.02	6.9	43	>tr|A0A0K1Z5K0|A0A0K1Z5K0_HOLGL Melanotransferrin 2 OS=Holothuria glaberrima OX=31192 GN=MTf2 PE=2 SV=1	45145	Cmpd 35692, +MS2(834.9153), 36.4eV, 73.3 min #39006	0	73.3097
36841:2	1	R.ADLITLDGGDIYM[+15.995]AGK.V		M[+16]	834.916	2	1668.82	1668.81	0	5.7	74	Specific	441.24	194.26	194.26	5.21	43	>tr|A0A0K1Z5K0|A0A0K1Z5K0_HOLGL Melanotransferrin 2 OS=Holothuria glaberrima OX=31192 GN=MTf2 PE=2 SV=1	45145	Cmpd 35659, +MS2(834.9159), 36.4eV, 73.3 min #38972	0	73.26
36544:2	1	R.ADLITLDGGDIYM[+15.995]AGK.V		M[+16]	834.912	2	1668.82	1668.81	0	0.6	74	Specific	525.36	288.26	288.26	7.66	43	>tr|A0A0K1Z5K0|A0A0K1Z5K0_HOLGL Melanotransferrin 2 OS=Holothuria glaberrima OX=31192 GN=MTf2 PE=2 SV=1	45145	Cmpd 35366, +MS2(834.9116), 36.4eV, 72.7 min #38666	0	72.6983
36779:2	1	R.ADLITLDGGDIYM[+15.995]AGK.V		M[+16]	834.912	2	1668.82	1668.81	0	0.7	74	Specific	550.67	289.31	289.31	7.77	43	>tr|A0A0K1Z5K0|A0A0K1Z5K0_HOLGL Melanotransferrin 2 OS=Holothuria glaberrima OX=31192 GN=MTf2 PE=2 SV=1	45145	Cmpd 35599, +MS2(834.9117), 36.4eV, 73.1 min #38909	0	73.1267
36755:2	1	R.ADLITLDGGDIYM[+15.995]AGK.V		M[+16]	834.911	2	1668.81	1668.81	0	0	74	Specific	552.69	280.49	280.49	7.77	43	>tr|A0A0K1Z5K0|A0A0K1Z5K0_HOLGL Melanotransferrin 2 OS=Holothuria glaberrima OX=31192 GN=MTf2 PE=2 SV=1	45145	Cmpd 35575, +MS2(834.9111), 36.4eV, 73.1 min #38884	0	73.0835
36707:2	1	R.ADLITLDGGDIYM[+15.995]AGK.V		M[+16]	834.912	2	1668.82	1668.81	0	1.1	74	Specific	556.49	299.05	299.05	7.82	43	>tr|A0A0K1Z5K0|A0A0K1Z5K0_HOLGL Melanotransferrin 2 OS=Holothuria glaberrima OX=31192 GN=MTf2 PE=2 SV=1	45145	Cmpd 35527, +MS2(834.9120), 36.4eV, 73.0 min #38834	0	72.9928
36767:2	1	R.ADLITLDGGDIYM[+15.995]AGK.V		M[+16]	834.912	2	1668.82	1668.81	0	0.7	74	Specific	559.22	233.14	233.14	7.53	43	>tr|A0A0K1Z5K0|A0A0K1Z5K0_HOLGL Melanotransferrin 2 OS=Holothuria glaberrima OX=31192 GN=MTf2 PE=2 SV=1	45145	Cmpd 35587, +MS2(834.9117), 36.3eV, 73.1 min #38897	0	73.1158
36655:2	1	R.ADLITLDGGDIYM[+15.995]AGK.V		M[+16]	834.911	2	1668.82	1668.81	0	0.2	74	Specific	625.46	302.76	302.76	9.86	43	>tr|A0A0K1Z5K0|A0A0K1Z5K0_HOLGL Melanotransferrin 2 OS=Holothuria glaberrima OX=31192 GN=MTf2 PE=2 SV=1	45145	Cmpd 35475, +MS2(834.9113), 36.4eV, 72.9 min #38780	0	72.8973
36582:2	1	R.ADLITLDGGDIYM[+15.995]AGK.V		M[+16]	834.913	2	1668.82	1668.81	0	1.7	74	Specific	700.48	346	346	12.05	43	>tr|A0A0K1Z5K0|A0A0K1Z5K0_HOLGL Melanotransferrin 2 OS=Holothuria glaberrima OX=31192 GN=MTf2 PE=2 SV=1	45145	Cmpd 35404, +MS2(834.9125), 36.4eV, 72.8 min #38706	0	72.7742
36617:2	1	R.ADLITLDGGDIYM[+15.995]AGK.V		M[+16]	834.912	2	1668.82	1668.81	0	0.9	74	Specific	706.34	346.09	346.09	12	43	>tr|A0A0K1Z5K0|A0A0K1Z5K0_HOLGL Melanotransferrin 2 OS=Holothuria glaberrima OX=31192 GN=MTf2 PE=2 SV=1	45145	Cmpd 35439, +MS2(834.9119), 36.4eV, 72.9 min #38743	0	72.8472
36564:2	1	R.ADLITLDGGDIYM[+15.995]AGK.V		M[+16]	834.912	2	1668.82	1668.81	0	0.5	74	Specific	713.22	394.1	394.1	13.13	43	>tr|A0A0K1Z5K0|A0A0K1Z5K0_HOLGL Melanotransferrin 2 OS=Holothuria glaberrima OX=31192 GN=MTf2 PE=2 SV=1	45145	Cmpd 35386, +MS2(834.9115), 36.4eV, 72.7 min #38687	0	72.7358
36576:2	1	R.ADLITLDGGDIYM[+15.995]AGK.V		M[+16]	834.913	2	1668.82	1668.81	0	1.7	74	Specific	793.52	436.8	436.8	14.18	43	>tr|A0A0K1Z5K0|A0A0K1Z5K0_HOLGL Melanotransferrin 2 OS=Holothuria glaberrima OX=31192 GN=MTf2 PE=2 SV=1	45145	Cmpd 35398, +MS2(834.9125), 30.5eV, 72.8 min #38700	0	72.7657
29301:4	1	K.VFGM[+15.995]KPIMEETYSNNIR.G		M[+16]	512.003	4	2044.99	2044.98	0	3.4	90	Specific	11.76	11.76	0	0.35	43	>tr|A0A0K1Z5K0|A0A0K1Z5K0_HOLGL Melanotransferrin 2 OS=Holothuria glaberrima OX=31192 GN=MTf2 PE=2 SV=1	45145	Cmpd 28267, +MS2(512.0030), 20.3eV, 60.1 min #31278	0	60.1142
29238:4	1	K.VFGM[+15.995]KPIMEETYSNNIR.G		M[+16]	512.003	4	2044.99	2044.98	0	4.3	90	Specific	25.96	25.96	25.96	1.08	43	>tr|A0A0K1Z5K0|A0A0K1Z5K0_HOLGL Melanotransferrin 2 OS=Holothuria glaberrima OX=31192 GN=MTf2 PE=2 SV=1	45145	Cmpd 28204, +MS2(512.0034), 20.3eV, 60.0 min #31213	0	60.0203
29270:4	1	K.VFGM[+15.995]KPIMEETYSNNIR.G		M[+16]	512.003	4	2044.99	2044.98	0	2.8	90	Specific	27.44	27.44	17.94	1.62	43	>tr|A0A0K1Z5K0|A0A0K1Z5K0_HOLGL Melanotransferrin 2 OS=Holothuria glaberrima OX=31192 GN=MTf2 PE=2 SV=1	45145	Cmpd 28236, +MS2(512.0027), 20.3eV, 60.1 min #31246	0	60.0682
29214:4	1	K.VFGMKPIM[+15.995]EETYSNNIR.G		M[+16]	512.003	4	2044.99	2044.98	0	2.5	90	Specific	59.45	54.48	28.44	1.86	43	>tr|A0A0K1Z5K0|A0A0K1Z5K0_HOLGL Melanotransferrin 2 OS=Holothuria glaberrima OX=31192 GN=MTf2 PE=2 SV=1	45145	Cmpd 28180, +MS2(512.0025), 20.3eV, 60.0 min #31188	0	59.9765
29178:4	1	K.VFGM[+15.995]KPIMEETYSNNIR.G		M[+16]	512.003	4	2044.99	2044.98	0	3	90	Specific	123.39	74.35	23.06	2.39	43	>tr|A0A0K1Z5K0|A0A0K1Z5K0_HOLGL Melanotransferrin 2 OS=Holothuria glaberrima OX=31192 GN=MTf2 PE=2 SV=1	45145	Cmpd 28144, +MS2(512.0028), 20.3eV, 59.9 min #31151	0	59.926
29583:3	1	K.VFGM[+15.995]KPIMEETYSNNIR.G		M[+16]	682.334	3	2044.99	2044.98	0	2.6	90	Specific	211.24	211.24	73.85	3.33	43	>tr|A0A0K1Z5K0|A0A0K1Z5K0_HOLGL Melanotransferrin 2 OS=Holothuria glaberrima OX=31192 GN=MTf2 PE=2 SV=1	45145	Cmpd 28547, +MS2(682.3343), 25.7eV, 60.6 min #31569	0	60.5928
29457:3	1	K.VFGM[+15.995]KPIMEETYSNNIR.G		M[+16]	682.334	3	2044.99	2044.98	0	2.8	90	Specific	246.72	198.3	54.37	3.57	43	>tr|A0A0K1Z5K0|A0A0K1Z5K0_HOLGL Melanotransferrin 2 OS=Holothuria glaberrima OX=31192 GN=MTf2 PE=2 SV=1	45145	Cmpd 28423, +MS2(682.3344), 25.7eV, 60.4 min #31439	0	60.3533
29426:3	1	K.VFGM[+15.995]KPIMEETYSNNIR.G		M[+16]	682.333	3	2044.99	2044.98	0	1	90	Specific	317.22	317.22	111.19	5.81	43	>tr|A0A0K1Z5K0|A0A0K1Z5K0_HOLGL Melanotransferrin 2 OS=Holothuria glaberrima OX=31192 GN=MTf2 PE=2 SV=1	45145	Cmpd 28392, +MS2(682.3332), 25.7eV, 60.3 min #31407	0	60.3043
29386:3	1	K.VFGM[+15.995]KPIMEETYSNNIR.G		M[+16]	682.334	3	2044.99	2044.98	0	1.7	90	Specific	363.74	363.74	117.09	7.11	43	>tr|A0A0K1Z5K0|A0A0K1Z5K0_HOLGL Melanotransferrin 2 OS=Holothuria glaberrima OX=31192 GN=MTf2 PE=2 SV=1	45145	Cmpd 28352, +MS2(682.3337), 25.7eV, 60.3 min #31366	0	60.2493
29347:3	1	K.VFGM[+15.995]KPIMEETYSNNIR.G		M[+16]	682.334	3	2044.99	2044.98	0	1.8	90	Specific	389.01	358.99	180.38	6.29	43	>tr|A0A0K1Z5K0|A0A0K1Z5K0_HOLGL Melanotransferrin 2 OS=Holothuria glaberrima OX=31192 GN=MTf2 PE=2 SV=1	45145	Cmpd 28313, +MS2(682.3338), 25.7eV, 60.2 min #31326	0	60.2003
29326:3	1	K.VFGM[+15.995]KPIMEETYSNNIR.G		M[+16]	682.335	3	2044.99	2044.98	0	3.4	90	Specific	443.68	394.1	153.56	6.93	43	>tr|A0A0K1Z5K0|A0A0K1Z5K0_HOLGL Melanotransferrin 2 OS=Holothuria glaberrima OX=31192 GN=MTf2 PE=2 SV=1	45145	Cmpd 28292, +MS2(682.3349), 25.7eV, 60.2 min #31304	0	60.1603
29288:3	1	K.VFGM[+15.995]KPIMEETYSNNIR.G		M[+16]	682.334	3	2044.99	2044.98	0	2.1	90	Specific	533.65	460.1	192.9	8.45	43	>tr|A0A0K1Z5K0|A0A0K1Z5K0_HOLGL Melanotransferrin 2 OS=Holothuria glaberrima OX=31192 GN=MTf2 PE=2 SV=1	45145	Cmpd 28254, +MS2(682.3340), 25.7eV, 60.1 min #31265	0	60.1072
29230:3	1	K.VFGM[+15.995]KPIMEETYSNNIR.G		M[+16]	682.334	3	2044.99	2044.98	0	2.6	90	Specific	536	488.98	236.73	8.45	43	>tr|A0A0K1Z5K0|A0A0K1Z5K0_HOLGL Melanotransferrin 2 OS=Holothuria glaberrima OX=31192 GN=MTf2 PE=2 SV=1	45145	Cmpd 28196, +MS2(682.3343), 25.7eV, 60.0 min #31205	0	60.016
29139:3	1	K.VFGM[+15.995]KPIMEETYSNNIR.G		M[+16]	682.334	3	2044.99	2044.98	0	2	90	Specific	565.63	534.27	168.87	8.81	43	>tr|A0A0K1Z5K0|A0A0K1Z5K0_HOLGL Melanotransferrin 2 OS=Holothuria glaberrima OX=31192 GN=MTf2 PE=2 SV=1	45145	Cmpd 28105, +MS2(682.3339), 25.7eV, 59.9 min #31111	0	59.8668
29208:3	1	K.VFGM[+15.995]KPIMEETYSNNIR.G		M[+16]	682.334	3	2044.99	2044.98	0	2.3	90	Specific	586.79	537.36	181.64	9.62	43	>tr|A0A0K1Z5K0|A0A0K1Z5K0_HOLGL Melanotransferrin 2 OS=Holothuria glaberrima OX=31192 GN=MTf2 PE=2 SV=1	45145	Cmpd 28174, +MS2(682.3341), 25.7eV, 60.0 min #31182	0	59.9733
29287:3	1	K.VFGM[+15.995]KPIMEETYSNNIR.G		M[+16]	682.334	3	2044.99	2044.98	0	2.1	90	Specific	592.32	532.32	188.42	9.62	43	>tr|A0A0K1Z5K0|A0A0K1Z5K0_HOLGL Melanotransferrin 2 OS=Holothuria glaberrima OX=31192 GN=MTf2 PE=2 SV=1	45145	Cmpd 28253, +MS2(682.3340), 25.6eV, 60.1 min #31264	0	60.1067
29172:3	1	K.VFGM[+15.995]KPIMEETYSNNIR.G		M[+16]	682.334	3	2044.99	2044.98	0	2.3	90	Specific	609.26	561.25	214.94	10.62	43	>tr|A0A0K1Z5K0|A0A0K1Z5K0_HOLGL Melanotransferrin 2 OS=Holothuria glaberrima OX=31192 GN=MTf2 PE=2 SV=1	45145	Cmpd 28138, +MS2(682.3341), 25.7eV, 59.9 min #31145	0	59.9227
29260:3	1	K.VFGM[+15.995]KPIMEETYSNNIR.G		M[+16]	682.334	3	2044.99	2044.98	0	2.1	90	Specific	639.85	561.23	249.83	10.62	43	>tr|A0A0K1Z5K0|A0A0K1Z5K0_HOLGL Melanotransferrin 2 OS=Holothuria glaberrima OX=31192 GN=MTf2 PE=2 SV=1	45145	Cmpd 28226, +MS2(682.3340), 25.7eV, 60.1 min #31236	0	60.0628
21940:2	1	K.PIMEETYSNNIR.G			733.85	2	1466.69	1466.69	0	-1.7	95	Specific	194.4	184.75	184.75	2.94	43	>tr|A0A0K1Z5K0|A0A0K1Z5K0_HOLGL Melanotransferrin 2 OS=Holothuria glaberrima OX=31192 GN=MTf2 PE=2 SV=1	45145	Cmpd 21084, +MS2(733.8496), 32.4eV, 47.7 min #23809	0	47.7207
21987:3	1	K.PIMEETYSNNIR.G			489.571	3	1466.7	1466.69	0	1.9	95	Specific	301.62	280.4	280.4	6.71	43	>tr|A0A0K1Z5K0|A0A0K1Z5K0_HOLGL Melanotransferrin 2 OS=Holothuria glaberrima OX=31192 GN=MTf2 PE=2 SV=1	45145	Cmpd 21129, +MS2(489.5706), 19.6eV, 47.8 min #23855	0	47.7787
22017:3	1	K.PIMEETYSNNIR.G			489.571	3	1466.7	1466.69	0	2.6	95	Specific	307.29	278.94	278.94	6.63	43	>tr|A0A0K1Z5K0|A0A0K1Z5K0_HOLGL Melanotransferrin 2 OS=Holothuria glaberrima OX=31192 GN=MTf2 PE=2 SV=1	45145	Cmpd 21159, +MS2(489.5709), 19.6eV, 47.8 min #23886	0	47.8225
22018:2	1	K.PIMEETYSNNIR.G			733.851	2	1466.7	1466.69	0	0.9	95	Specific	355.98	259.15	259.15	6.52	43	>tr|A0A0K1Z5K0|A0A0K1Z5K0_HOLGL Melanotransferrin 2 OS=Holothuria glaberrima OX=31192 GN=MTf2 PE=2 SV=1	45145	Cmpd 21160, +MS2(733.8515), 32.4eV, 47.8 min #23887	0	47.823
21967:2	1	K.PIMEETYSNNIR.G			733.85	2	1466.69	1466.69	0	-1.8	95	Specific	415.27	262.22	262.22	3.52	43	>tr|A0A0K1Z5K0|A0A0K1Z5K0_HOLGL Melanotransferrin 2 OS=Holothuria glaberrima OX=31192 GN=MTf2 PE=2 SV=1	45145	Cmpd 21111, +MS2(733.8496), 32.4eV, 47.8 min #23837	0	47.7655
17098:3	1	R.GYHGIAVVK.A			315.184	3	943.538	943.536	0	2.4	107	Specific	60.4	30.4	30.4	1.54	43	>tr|A0A0K1Z5K0|A0A0K1Z5K0_HOLGL Melanotransferrin 2 OS=Holothuria glaberrima OX=31192 GN=MTf2 PE=2 SV=1	45145	Cmpd 16336, +MS2(315.1843), 13.7eV, 39.7 min #18875	0	39.67
17027:3	1	R.GYHGIAVVK.A			315.184	3	943.539	943.536	0	2.8	107	Specific	130.81	65.79	65.79	2.56	43	>tr|A0A0K1Z5K0|A0A0K1Z5K0_HOLGL Melanotransferrin 2 OS=Holothuria glaberrima OX=31192 GN=MTf2 PE=2 SV=1	45145	Cmpd 16265, +MS2(315.1844), 13.7eV, 39.6 min #18802	0	39.5638
16957:3	1	R.GYHGIAVVK.A			315.184	3	943.538	943.536	0	2.4	107	Specific	203.22	146.71	146.71	3.13	43	>tr|A0A0K1Z5K0|A0A0K1Z5K0_HOLGL Melanotransferrin 2 OS=Holothuria glaberrima OX=31192 GN=MTf2 PE=2 SV=1	45145	Cmpd 16195, +MS2(315.1843), 13.7eV, 39.5 min #18730	0	39.4657
16998:3	1	R.GYHGIAVVK.A			315.184	3	943.538	943.536	0	1.8	107	Specific	213.1	176.55	176.55	3.42	43	>tr|A0A0K1Z5K0|A0A0K1Z5K0_HOLGL Melanotransferrin 2 OS=Holothuria glaberrima OX=31192 GN=MTf2 PE=2 SV=1	45145	Cmpd 16236, +MS2(315.1841), 13.7eV, 39.5 min #18772	0	39.5197
17074:3	1	R.GYHGIAVVK.A			315.185	3	943.539	943.536	0	3.4	107	Specific	247.09	215.11	215.11	4.61	43	>tr|A0A0K1Z5K0|A0A0K1Z5K0_HOLGL Melanotransferrin 2 OS=Holothuria glaberrima OX=31192 GN=MTf2 PE=2 SV=1	45145	Cmpd 16312, +MS2(315.1846), 13.7eV, 39.6 min #18850	0	39.6222
16902:3	1	R.GYHGIAVVK.A			315.184	3	943.538	943.536	0	2.7	107	Specific	250.41	130.24	130.24	4.23	43	>tr|A0A0K1Z5K0|A0A0K1Z5K0_HOLGL Melanotransferrin 2 OS=Holothuria glaberrima OX=31192 GN=MTf2 PE=2 SV=1	45145	Cmpd 16140, +MS2(315.1844), 13.7eV, 39.4 min #18673	0	39.3788
17077:2	1	R.GYHGIAVVK.A			472.273	2	943.538	943.536	0	2.1	107	Specific	275.58	122.29	122.29	3.49	43	>tr|A0A0K1Z5K0|A0A0K1Z5K0_HOLGL Melanotransferrin 2 OS=Holothuria glaberrima OX=31192 GN=MTf2 PE=2 SV=1	45145	Cmpd 16315, +MS2(472.2726), 22.1eV, 39.6 min #18853	0	39.6238
17029:2	1	R.GYHGIAVVK.A			472.272	2	943.538	943.536	0	1.6	107	Specific	286.18	179.75	179.75	5.02	43	>tr|A0A0K1Z5K0|A0A0K1Z5K0_HOLGL Melanotransferrin 2 OS=Holothuria glaberrima OX=31192 GN=MTf2 PE=2 SV=1	45145	Cmpd 16267, +MS2(472.2724), 22.1eV, 39.6 min #18804	0	39.565
16872:3	1	R.GYHGIAVVK.A			315.184	3	943.538	943.536	0	2.6	107	Specific	308.9	217.99	217.99	6.44	43	>tr|A0A0K1Z5K0|A0A0K1Z5K0_HOLGL Melanotransferrin 2 OS=Holothuria glaberrima OX=31192 GN=MTf2 PE=2 SV=1	45145	Cmpd 16110, +MS2(315.1843), 13.7eV, 39.3 min #18642	0	39.327
17000:2	1	R.GYHGIAVVK.A			472.272	2	943.537	943.536	0	1.3	107	Specific	321.48	250.63	250.63	5.57	43	>tr|A0A0K1Z5K0|A0A0K1Z5K0_HOLGL Melanotransferrin 2 OS=Holothuria glaberrima OX=31192 GN=MTf2 PE=2 SV=1	45145	Cmpd 16238, +MS2(472.2722), 22.1eV, 39.5 min #18774	0	39.5207
16960:2	1	R.GYHGIAVVK.A			472.272	2	943.537	943.536	0	0.9	107	Specific	326	244.65	244.65	5.53	43	>tr|A0A0K1Z5K0|A0A0K1Z5K0_HOLGL Melanotransferrin 2 OS=Holothuria glaberrima OX=31192 GN=MTf2 PE=2 SV=1	45145	Cmpd 16198, +MS2(472.2720), 22.1eV, 39.5 min #18733	0	39.4672
16865:2	1	R.GYHGIAVVK.A			472.273	2	943.538	943.536	0	2.2	107	Specific	328.09	229.6	229.6	5.42	43	>tr|A0A0K1Z5K0|A0A0K1Z5K0_HOLGL Melanotransferrin 2 OS=Holothuria glaberrima OX=31192 GN=MTf2 PE=2 SV=1	45145	Cmpd 16103, +MS2(472.2727), 22.1eV, 39.3 min #18634	0	39.296
16925:3	1	R.GYHGIAVVK.A			315.185	3	943.539	943.536	0	3.1	107	Specific	334.17	202.96	202.96	6.38	43	>tr|A0A0K1Z5K0|A0A0K1Z5K0_HOLGL Melanotransferrin 2 OS=Holothuria glaberrima OX=31192 GN=MTf2 PE=2 SV=1	45145	Cmpd 16163, +MS2(315.1845), 13.7eV, 39.4 min #18697	0	39.4208
16904:2	1	R.GYHGIAVVK.A			472.272	2	943.538	943.536	0	1.7	107	Specific	372.28	238.83	238.83	5.65	43	>tr|A0A0K1Z5K0|A0A0K1Z5K0_HOLGL Melanotransferrin 2 OS=Holothuria glaberrima OX=31192 GN=MTf2 PE=2 SV=1	45145	Cmpd 16142, +MS2(472.2724), 22.1eV, 39.4 min #18675	0	39.3798
16873:2	1	R.GYHGIAVVK.A			472.272	2	943.537	943.536	0	0.8	107	Specific	375.47	270.98	270.98	5.77	43	>tr|A0A0K1Z5K0|A0A0K1Z5K0_HOLGL Melanotransferrin 2 OS=Holothuria glaberrima OX=31192 GN=MTf2 PE=2 SV=1	45145	Cmpd 16111, +MS2(472.2720), 22.1eV, 39.3 min #18643	0	39.3275
16931:2	1	R.GYHGIAVVK.A			472.273	2	943.538	943.536	0	2.1	107	Specific	383.83	263.35	263.35	5.98	43	>tr|A0A0K1Z5K0|A0A0K1Z5K0_HOLGL Melanotransferrin 2 OS=Holothuria glaberrima OX=31192 GN=MTf2 PE=2 SV=1	45145	Cmpd 16169, +MS2(472.2726), 22.1eV, 39.4 min #18703	0	39.424
32740:2	1	K.ADNPDININNLEGR.K			777.885	2	1554.76	1554.75	0	7.8	116	Specific	27.19	16.28	16.28	0.09	43	>tr|A0A0K1Z5K0|A0A0K1Z5K0_HOLGL Melanotransferrin 2 OS=Holothuria glaberrima OX=31192 GN=MTf2 PE=2 SV=1	45145	Cmpd 31642, +MS2(777.8850), 34.1eV, 66.0 min #34788	0	66.0043
32515:2	1	K.ADNPDININNLEGR.K			777.884	2	1554.76	1554.75	0	6.1	116	Specific	82.63	49.66	49.66	0.25	43	>tr|A0A0K1Z5K0|A0A0K1Z5K0_HOLGL Melanotransferrin 2 OS=Holothuria glaberrima OX=31192 GN=MTf2 PE=2 SV=1	45145	Cmpd 31417, +MS2(777.8837), 34.1eV, 65.6 min #34554	0	65.615
32710:2	1	K.ADNPDININNLEGR.K			777.883	2	1554.76	1554.75	0	5.1	116	Specific	83.2	24.76	24.76	1.12	43	>tr|A0A0K1Z5K0|A0A0K1Z5K0_HOLGL Melanotransferrin 2 OS=Holothuria glaberrima OX=31192 GN=MTf2 PE=2 SV=1	45145	Cmpd 31612, +MS2(777.8829), 34.1eV, 66.0 min #34757	0	65.9588
26909:3	1	K.ADNPDININNLEGR.K			518.922	3	1554.75	1554.75	0	0.7	116	Specific	113.51	113.51	113.51	2.88	43	>tr|A0A0K1Z5K0|A0A0K1Z5K0_HOLGL Melanotransferrin 2 OS=Holothuria glaberrima OX=31192 GN=MTf2 PE=2 SV=1	45145	Cmpd 25937, +MS2(518.9221), 20.5eV, 56.0 min #28852	0	55.97
27610:2	1	K.ADNPDININNLEGR.K			777.879	2	1554.75	1554.75	0	0.1	116	Specific	121.72	98.01	98.01	2.83	43	>tr|A0A0K1Z5K0|A0A0K1Z5K0_HOLGL Melanotransferrin 2 OS=Holothuria glaberrima OX=31192 GN=MTf2 PE=2 SV=1	45145	Cmpd 26614, +MS2(777.8791), 34.2eV, 57.2 min #29557	0	57.206
32341:2	1	K.ADNPDININNLEGR.K			777.883	2	1554.76	1554.75	0	5.2	116	Specific	133.74	41.16	41.16	1.45	43	>tr|A0A0K1Z5K0|A0A0K1Z5K0_HOLGL Melanotransferrin 2 OS=Holothuria glaberrima OX=31192 GN=MTf2 PE=2 SV=1	45145	Cmpd 31247, +MS2(777.8830), 34.1eV, 65.3 min #34376	0	65.2965
27381:2	1	K.ADNPDININNLEGR.K			777.881	2	1554.76	1554.75	0	3.1	116	Specific	250.75	237.87	237.87	4.44	43	>tr|A0A0K1Z5K0|A0A0K1Z5K0_HOLGL Melanotransferrin 2 OS=Holothuria glaberrima OX=31192 GN=MTf2 PE=2 SV=1	45145	Cmpd 26397, +MS2(777.8814), 34.2eV, 56.8 min #29331	0	56.8067
27449:2	1	K.ADNPDININNLEGR.K			777.881	2	1554.75	1554.75	0	2.2	116	Specific	253.6	96.97	96.97	3.33	43	>tr|A0A0K1Z5K0|A0A0K1Z5K0_HOLGL Melanotransferrin 2 OS=Holothuria glaberrima OX=31192 GN=MTf2 PE=2 SV=1	45145	Cmpd 26457, +MS2(777.8807), 34.2eV, 57.0 min #29394	0	56.937
27273:2	1	K.ADNPDININNLEGR.K			777.882	2	1554.76	1554.75	0	3.6	116	Specific	326.49	227.99	227.99	5.3	43	>tr|A0A0K1Z5K0|A0A0K1Z5K0_HOLGL Melanotransferrin 2 OS=Holothuria glaberrima OX=31192 GN=MTf2 PE=2 SV=1	45145	Cmpd 26295, +MS2(777.8818), 34.1eV, 56.6 min #29225	0	56.62
27300:2	1	K.ADNPDININNLEGR.K			777.882	2	1554.76	1554.75	0	3.5	116	Specific	327.55	169.44	169.44	4.87	43	>tr|A0A0K1Z5K0|A0A0K1Z5K0_HOLGL Melanotransferrin 2 OS=Holothuria glaberrima OX=31192 GN=MTf2 PE=2 SV=1	45145	Cmpd 26322, +MS2(777.8817), 34.2eV, 56.7 min #29253	0	56.6665
27212:2	1	K.ADNPDININNLEGR.K			777.883	2	1554.76	1554.75	0	4.9	116	Specific	394.15	309.8	309.8	5.97	43	>tr|A0A0K1Z5K0|A0A0K1Z5K0_HOLGL Melanotransferrin 2 OS=Holothuria glaberrima OX=31192 GN=MTf2 PE=2 SV=1	45145	Cmpd 26234, +MS2(777.8828), 34.1eV, 56.5 min #29162	0	56.522
27071:2	1	K.ADNPDININNLEGR.K			777.885	2	1554.76	1554.75	0	8	116	Specific	415.8	217.45	217.45	5.6	43	>tr|A0A0K1Z5K0|A0A0K1Z5K0_HOLGL Melanotransferrin 2 OS=Holothuria glaberrima OX=31192 GN=MTf2 PE=2 SV=1	45145	Cmpd 26095, +MS2(777.8852), 34.1eV, 56.3 min #29018	0	56.2878
27056:2	1	K.ADNPDININNLEGR.K			777.887	2	1554.77	1554.75	0	10.8	116	Specific	420.1	254.95	254.95	6.12	43	>tr|A0A0K1Z5K0|A0A0K1Z5K0_HOLGL Melanotransferrin 2 OS=Holothuria glaberrima OX=31192 GN=MTf2 PE=2 SV=1	45145	Cmpd 26080, +MS2(777.8874), 34.1eV, 56.3 min #29002	0	56.251
27023:2	1	K.ADNPDININNLEGR.K			777.885	2	1554.76	1554.75	0	7.4	116	Specific	457.88	207.37	207.37	4.8	43	>tr|A0A0K1Z5K0|A0A0K1Z5K0_HOLGL Melanotransferrin 2 OS=Holothuria glaberrima OX=31192 GN=MTf2 PE=2 SV=1	45145	Cmpd 26047, +MS2(777.8847), 34.1eV, 56.2 min #28968	0	56.1993
27246:2	1	K.ADNPDININNLEGR.K			777.882	2	1554.76	1554.75	0	3.9	116	Specific	478.55	433.21	433.21	8.18	43	>tr|A0A0K1Z5K0|A0A0K1Z5K0_HOLGL Melanotransferrin 2 OS=Holothuria glaberrima OX=31192 GN=MTf2 PE=2 SV=1	45145	Cmpd 26268, +MS2(777.8820), 34.1eV, 56.6 min #29197	0	56.5733
26991:2	1	K.ADNPDININNLEGR.K			777.881	2	1554.75	1554.75	0	2.6	116	Specific	488.56	309.3	309.3	7.21	43	>tr|A0A0K1Z5K0|A0A0K1Z5K0_HOLGL Melanotransferrin 2 OS=Holothuria glaberrima OX=31192 GN=MTf2 PE=2 SV=1	45145	Cmpd 26015, +MS2(777.8810), 34.1eV, 56.2 min #28935	0	56.1512
27129:2	1	K.ADNPDININNLEGR.K			777.882	2	1554.76	1554.75	0	3.7	116	Specific	514.45	406.27	406.27	8.25	43	>tr|A0A0K1Z5K0|A0A0K1Z5K0_HOLGL Melanotransferrin 2 OS=Holothuria glaberrima OX=31192 GN=MTf2 PE=2 SV=1	45145	Cmpd 26153, +MS2(777.8819), 34.1eV, 56.4 min #29078	0	56.3823
27162:2	1	K.ADNPDININNLEGR.K			777.882	2	1554.76	1554.75	0	4.3	116	Specific	516.45	348.11	348.11	7.12	43	>tr|A0A0K1Z5K0|A0A0K1Z5K0_HOLGL Melanotransferrin 2 OS=Holothuria glaberrima OX=31192 GN=MTf2 PE=2 SV=1	45145	Cmpd 26186, +MS2(777.8823), 34.1eV, 56.4 min #29112	0	56.4313
26968:2	1	K.ADNPDININNLEGR.K			777.879	2	1554.75	1554.75	0	0.6	116	Specific	549.86	397.53	397.53	8.67	43	>tr|A0A0K1Z5K0|A0A0K1Z5K0_HOLGL Melanotransferrin 2 OS=Holothuria glaberrima OX=31192 GN=MTf2 PE=2 SV=1	45145	Cmpd 25992, +MS2(777.8794), 34.1eV, 56.1 min #28911	0	56.1078
26765:2	1	K.ADNPDININNLEGR.K			777.879	2	1554.75	1554.75	0	0.5	116	Specific	575.12	340.67	340.67	6.84	43	>tr|A0A0K1Z5K0|A0A0K1Z5K0_HOLGL Melanotransferrin 2 OS=Holothuria glaberrima OX=31192 GN=MTf2 PE=2 SV=1	45145	Cmpd 25797, +MS2(777.8794), 34.1eV, 55.8 min #28707	0	55.7408
26889:2	1	K.ADNPDININNLEGR.K			777.879	2	1554.75	1554.75	0	0.4	116	Specific	628.51	466.09	466.09	10.73	43	>tr|A0A0K1Z5K0|A0A0K1Z5K0_HOLGL Melanotransferrin 2 OS=Holothuria glaberrima OX=31192 GN=MTf2 PE=2 SV=1	45145	Cmpd 25917, +MS2(777.8793), 34.1eV, 56.0 min #28832	0	55.9595
26790:2	1	K.ADNPDININNLEGR.K			777.88	2	1554.75	1554.75	0	0.6	116	Specific	631.07	424.15	424.15	10.73	43	>tr|A0A0K1Z5K0|A0A0K1Z5K0_HOLGL Melanotransferrin 2 OS=Holothuria glaberrima OX=31192 GN=MTf2 PE=2 SV=1	45145	Cmpd 25820, +MS2(777.8795), 34.1eV, 55.8 min #28732	0	55.8098
26866:2	1	K.ADNPDININNLEGR.K			777.88	2	1554.75	1554.75	0	0.8	116	Specific	665.6	504.28	504.28	11.73	43	>tr|A0A0K1Z5K0|A0A0K1Z5K0_HOLGL Melanotransferrin 2 OS=Holothuria glaberrima OX=31192 GN=MTf2 PE=2 SV=1	45145	Cmpd 25894, +MS2(777.8796), 34.1eV, 55.9 min #28808	0	55.9163
26835:2	1	K.ADNPDININNLEGR.K			777.88	2	1554.75	1554.75	0	0.9	116	Specific	686.22	512.22	512.22	11.73	43	>tr|A0A0K1Z5K0|A0A0K1Z5K0_HOLGL Melanotransferrin 2 OS=Holothuria glaberrima OX=31192 GN=MTf2 PE=2 SV=1	45145	Cmpd 25865, +MS2(777.8797), 34.1eV, 55.9 min #28778	0	55.8695
28120:2	1	K.ADNPDIN[+0.984]INNLEGR.K		N[+1]	778.376	2	1555.74	1555.73	0	6.2	116	Specific	107.56	107.56	26.4	2.28	43	>tr|A0A0K1Z5K0|A0A0K1Z5K0_HOLGL Melanotransferrin 2 OS=Holothuria glaberrima OX=31192 GN=MTf2 PE=2 SV=1	45145	Cmpd 27110, +MS2(778.3758), 34.2eV, 58.1 min #30075	0	58.1075
28088:2	1	K.ADNPDININ[+0.984]NLEGR.K		N[+1]	778.374	2	1555.74	1555.73	0	4	116	Specific	197.55	191.56	0	3.33	43	>tr|A0A0K1Z5K0|A0A0K1Z5K0_HOLGL Melanotransferrin 2 OS=Holothuria glaberrima OX=31192 GN=MTf2 PE=2 SV=1	45145	Cmpd 27078, +MS2(778.3741), 34.2eV, 58.1 min #30042	0	58.0607
28058:2	1	K.ADNPDININN[+0.984]LEGR.K		N[+1]	778.374	2	1555.74	1555.73	0	3.9	116	Specific	318.92	283.81	0	5.57	43	>tr|A0A0K1Z5K0|A0A0K1Z5K0_HOLGL Melanotransferrin 2 OS=Holothuria glaberrima OX=31192 GN=MTf2 PE=2 SV=1	45145	Cmpd 27048, +MS2(778.3740), 34.2eV, 58.0 min #30011	0	58.0125
23454:3	1	K.ADNPDININNLEGRK.S			561.621	3	1682.85	1682.85	0	2	116	Specific	287.7	259.04	259.04	5.83	43	>tr|A0A0K1Z5K0|A0A0K1Z5K0_HOLGL Melanotransferrin 2 OS=Holothuria glaberrima OX=31192 GN=MTf2 PE=2 SV=1	45145	Cmpd 22560, +MS2(561.6212), 21.9eV, 50.2 min #25342	0	50.2153
23404:3	1	K.ADNPDININNLEGRK.S			561.62	3	1682.85	1682.85	0	0.4	116	Specific	347.21	314.67	314.67	6.15	43	>tr|A0A0K1Z5K0|A0A0K1Z5K0_HOLGL Melanotransferrin 2 OS=Holothuria glaberrima OX=31192 GN=MTf2 PE=2 SV=1	45145	Cmpd 22514, +MS2(561.6203), 21.9eV, 50.1 min #25294	0	50.129
23410:3	1	K.ADNPDININNLEGRK.S			561.621	3	1682.85	1682.85	0	2.1	116	Specific	374.01	310.14	310.14	6.31	43	>tr|A0A0K1Z5K0|A0A0K1Z5K0_HOLGL Melanotransferrin 2 OS=Holothuria glaberrima OX=31192 GN=MTf2 PE=2 SV=1	45145	Cmpd 22520, +MS2(561.6213), 21.9eV, 50.2 min #25301	0	50.1588
51439:4	1	R.TAGWNIPVGYLLGAGHMESAGC[+57.021]Q[+0.984]SSMLSAAK.F		C[+57], Q[+1]	792.127	4	3165.48	3165.48	0	1.5	139	Specific	40.2	40.2	40.2	3.13	43	>tr|A0A0K1Z5K0|A0A0K1Z5K0_HOLGL Melanotransferrin 2 OS=Holothuria glaberrima OX=31192 GN=MTf2 PE=2 SV=1	45145	Cmpd 49991, +MS2(792.1267), 29.1eV, 99.7 min #53955	0	99.6858
51459:3	1	R.TAGWNIPVGYLLGAGHMESAGC[+57.021]Q[+0.984]SSMLSAAK.F		C[+57], Q[+1]	1055.83	3	3165.48	3165.48	0	0.6	139	Specific	74.47	74.47	74.47	3	43	>tr|A0A0K1Z5K0|A0A0K1Z5K0_HOLGL Melanotransferrin 2 OS=Holothuria glaberrima OX=31192 GN=MTf2 PE=2 SV=1	45145	Cmpd 50011, +MS2(1055.8322), 37.6eV, 99.7 min #53976	0	99.7292
51474:4	1	R.TAGWNIPVGYLLGAGHMESAGC[+57.021]Q[+0.984]SSMLSAAK.F		C[+57], Q[+1]	792.127	4	3165.49	3165.48	0	1.7	139	Specific	99.87	99.87	99.87	3.33	43	>tr|A0A0K1Z5K0|A0A0K1Z5K0_HOLGL Melanotransferrin 2 OS=Holothuria glaberrima OX=31192 GN=MTf2 PE=2 SV=1	45145	Cmpd 50024, +MS2(792.1268), 29.1eV, 99.8 min #53989	0	99.7372
51489:4	1	R.TAGWNIPVGYLLGAGHMESAGC[+57.021]Q[+0.984]SSMLSAAK.F		C[+57], Q[+1]	792.129	4	3165.49	3165.48	0	4	139	Specific	123.54	123.54	123.54	3.55	43	>tr|A0A0K1Z5K0|A0A0K1Z5K0_HOLGL Melanotransferrin 2 OS=Holothuria glaberrima OX=31192 GN=MTf2 PE=2 SV=1	45145	Cmpd 50039, +MS2(792.1287), 29.1eV, 99.8 min #54005	0	99.7777
49226:4	1	R.TAGWNIPVGYLLGAGHMESAGC[+57.021]QSSM[+15.995]LSAAK.F		C[+57], M[+16]	795.871	4	3180.46	3180.49	0	-9.5	139	Specific	146.04	146.04	109.36	3.13	43	>tr|A0A0K1Z5K0|A0A0K1Z5K0_HOLGL Melanotransferrin 2 OS=Holothuria glaberrima OX=31192 GN=MTf2 PE=2 SV=1	45145	Cmpd 47834, +MS2(795.8707), 29.2eV, 95.4 min #51680	0	95.339
51427:3	1	R.TAGWNIPVGYLLGAGHMESAGC[+57.021]Q[+0.984]SSMLSAAK.F		C[+57], Q[+1]	1055.83	3	3165.49	3165.48	0	2.3	139	Specific	182.78	182.78	71.35	5.29	43	>tr|A0A0K1Z5K0|A0A0K1Z5K0_HOLGL Melanotransferrin 2 OS=Holothuria glaberrima OX=31192 GN=MTf2 PE=2 SV=1	45145	Cmpd 49979, +MS2(1055.8340), 37.6eV, 99.7 min #53943	0	99.6793
51491:3	1	R.TAGWNIPVGYLLGAGHMESAGC[+57.021]Q[+0.984]SSMLSAAK.F		C[+57], Q[+1]	1055.83	3	3165.48	3165.48	0	-0.6	139	Specific	196.32	196.32	196.32	4.82	43	>tr|A0A0K1Z5K0|A0A0K1Z5K0_HOLGL Melanotransferrin 2 OS=Holothuria glaberrima OX=31192 GN=MTf2 PE=2 SV=1	45145	Cmpd 50041, +MS2(1055.8309), 37.6eV, 99.8 min #54007	0	99.7787
51402:4	1	R.TAGWNIPVGYLLGAGHMESAGC[+57.021]Q[+0.984]SSMLSAAK.F		C[+57], Q[+1]	792.127	4	3165.49	3165.48	0	1.6	139	Specific	264.77	264.77	224.88	7.09	43	>tr|A0A0K1Z5K0|A0A0K1Z5K0_HOLGL Melanotransferrin 2 OS=Holothuria glaberrima OX=31192 GN=MTf2 PE=2 SV=1	45145	Cmpd 49956, +MS2(792.1268), 29.1eV, 99.6 min #53918	0	99.6183
51417:3	1	R.TAGWNIPVGYLLGAGHMESAGC[+57.021]Q[+0.984]SSMLSAAK.F		C[+57], Q[+1]	1055.83	3	3165.48	3165.48	0	-0.6	139	Specific	302.45	302.45	163.5	7.45	43	>tr|A0A0K1Z5K0|A0A0K1Z5K0_HOLGL Melanotransferrin 2 OS=Holothuria glaberrima OX=31192 GN=MTf2 PE=2 SV=1	45145	Cmpd 49971, +MS2(1055.8310), 37.6eV, 99.6 min #53933	0	99.628
51397:3	1	R.TAGWNIPVGYLLGAGHMESAGC[+57.021]Q[+0.984]SSMLSAAK.F		C[+57], Q[+1]	1055.83	3	3165.48	3165.48	0	-0.6	139	Specific	340.98	340.98	221.75	8.6	43	>tr|A0A0K1Z5K0|A0A0K1Z5K0_HOLGL Melanotransferrin 2 OS=Holothuria glaberrima OX=31192 GN=MTf2 PE=2 SV=1	45145	Cmpd 49951, +MS2(1055.8310), 37.6eV, 99.6 min #53913	0	99.6157
51363:3	1	R.TAGWNIPVGYLLGAGHMESAGC[+57.021]Q[+0.984]SSMLSAAK.F		C[+57], Q[+1]	1055.83	3	3165.48	3165.48	0	0	139	Specific	366.84	366.84	213.89	8.79	43	>tr|A0A0K1Z5K0|A0A0K1Z5K0_HOLGL Melanotransferrin 2 OS=Holothuria glaberrima OX=31192 GN=MTf2 PE=2 SV=1	45145	Cmpd 49921, +MS2(1055.8316), 37.6eV, 99.6 min #53881	0	99.5448
51358:4	1	R.TAGWNIPVGYLLGAGHMESAGC[+57.021]Q[+0.984]SSMLSAAK.F		C[+57], Q[+1]	792.127	4	3165.49	3165.48	0	1.8	139	Specific	397.25	397.25	248.57	10.17	43	>tr|A0A0K1Z5K0|A0A0K1Z5K0_HOLGL Melanotransferrin 2 OS=Holothuria glaberrima OX=31192 GN=MTf2 PE=2 SV=1	45145	Cmpd 49916, +MS2(792.1269), 29.1eV, 99.6 min #53876	0	99.5422
51334:3	1	R.TAGWNIPVGYLLGAGHMESAGC[+57.021]Q[+0.984]SSMLSAAK.F		C[+57], Q[+1]	1055.83	3	3165.48	3165.48	0	0	139	Specific	439.65	439.65	309.04	9.92	43	>tr|A0A0K1Z5K0|A0A0K1Z5K0_HOLGL Melanotransferrin 2 OS=Holothuria glaberrima OX=31192 GN=MTf2 PE=2 SV=1	45145	Cmpd 49894, +MS2(1055.8316), 37.6eV, 99.5 min #53853	0	99.5017
51255:3	1	R.TAGWNIPVGYLLGAGHMESAGC[+57.021]Q[+0.984]SSMLSAAK.F		C[+57], Q[+1]	1055.83	3	3165.48	3165.48	0	1.1	139	Specific	451.55	451.55	262.22	10.04	43	>tr|A0A0K1Z5K0|A0A0K1Z5K0_HOLGL Melanotransferrin 2 OS=Holothuria glaberrima OX=31192 GN=MTf2 PE=2 SV=1	45145	Cmpd 49817, +MS2(1055.8327), 37.6eV, 99.3 min #53772	0	99.3355
51354:3	1	R.TAGWNIPVGYLLGAGHMESAGC[+57.021]Q[+0.984]SSMLSAAK.F		C[+57], Q[+1]	1055.83	3	3165.48	3165.48	0	0	139	Specific	467.5	467.5	295.33	10.03	43	>tr|A0A0K1Z5K0|A0A0K1Z5K0_HOLGL Melanotransferrin 2 OS=Holothuria glaberrima OX=31192 GN=MTf2 PE=2 SV=1	45145	Cmpd 49912, +MS2(1055.8316), 37.6eV, 99.5 min #53872	0	99.54
51330:4	1	R.TAGWNIPVGYLLGAGHMESAGC[+57.021]Q[+0.984]SSMLSAAK.F		C[+57], Q[+1]	792.127	4	3165.49	3165.48	0	1.8	139	Specific	482.72	461.12	309.48	10.17	43	>tr|A0A0K1Z5K0|A0A0K1Z5K0_HOLGL Melanotransferrin 2 OS=Holothuria glaberrima OX=31192 GN=MTf2 PE=2 SV=1	45145	Cmpd 49890, +MS2(792.1269), 29.1eV, 99.5 min #53849	0	99.4995
51327:3	1	R.TAGWNIPVGYLLGAGHMESAGC[+57.021]Q[+0.984]SSMLSAAK.F		C[+57], Q[+1]	1055.83	3	3165.48	3165.48	0	0	139	Specific	508.9	508.9	300.53	10.1	43	>tr|A0A0K1Z5K0|A0A0K1Z5K0_HOLGL Melanotransferrin 2 OS=Holothuria glaberrima OX=31192 GN=MTf2 PE=2 SV=1	45145	Cmpd 49887, +MS2(1055.8316), 37.6eV, 99.5 min #53846	0	99.4978
51251:3	1	R.TAGWNIPVGYLLGAGHMESAGC[+57.021]Q[+0.984]SSMLSAAK.F		C[+57], Q[+1]	1055.83	3	3165.48	3165.48	0	1.1	139	Specific	510.06	510.06	391.16	10.15	43	>tr|A0A0K1Z5K0|A0A0K1Z5K0_HOLGL Melanotransferrin 2 OS=Holothuria glaberrima OX=31192 GN=MTf2 PE=2 SV=1	45145	Cmpd 49813, +MS2(1055.8327), 37.6eV, 99.3 min #53768	0	99.3335
51317:3	1	R.TAGWNIPVGYLLGAGHMESAGC[+57.021]Q[+0.984]SSMLSAAK.F		C[+57], Q[+1]	1055.83	3	3165.48	3165.48	0	1	139	Specific	525.89	525.89	356.26	10.17	43	>tr|A0A0K1Z5K0|A0A0K1Z5K0_HOLGL Melanotransferrin 2 OS=Holothuria glaberrima OX=31192 GN=MTf2 PE=2 SV=1	45145	Cmpd 49877, +MS2(1055.8327), 37.6eV, 99.5 min #53835	0	99.4612
51312:3	1	R.TAGWNIPVGYLLGAGHMESAGC[+57.021]Q[+0.984]SSMLSAAK.F		C[+57], Q[+1]	1055.83	3	3165.48	3165.48	0	1	139	Specific	558.11	558.11	368.27	10.28	43	>tr|A0A0K1Z5K0|A0A0K1Z5K0_HOLGL Melanotransferrin 2 OS=Holothuria glaberrima OX=31192 GN=MTf2 PE=2 SV=1	45145	Cmpd 49872, +MS2(1055.8327), 37.6eV, 99.5 min #53830	0	99.4585
51314:4	1	R.TAGWNIPVGYLLGAGHMESAGC[+57.021]Q[+0.984]SSMLSAAK.F		C[+57], Q[+1]	792.127	4	3165.49	3165.48	0	1.8	139	Specific	607.6	607.6	402.82	12.46	43	>tr|A0A0K1Z5K0|A0A0K1Z5K0_HOLGL Melanotransferrin 2 OS=Holothuria glaberrima OX=31192 GN=MTf2 PE=2 SV=1	45145	Cmpd 49874, +MS2(792.1269), 29.1eV, 99.5 min #53832	0	99.4595
51269:3	1	R.TAGWNIPVGYLLGAGHMESAGC[+57.021]Q[+0.984]SSMLSAAK.F		C[+57], Q[+1]	1055.83	3	3165.48	3165.48	0	0.6	139	Specific	621.23	621.23	293.31	12.3	43	>tr|A0A0K1Z5K0|A0A0K1Z5K0_HOLGL Melanotransferrin 2 OS=Holothuria glaberrima OX=31192 GN=MTf2 PE=2 SV=1	45145	Cmpd 49831, +MS2(1055.8322), 37.6eV, 99.4 min #53787	0	99.3713
51271:4	1	R.TAGWNIPVGYLLGAGHMESAGC[+57.021]Q[+0.984]SSMLSAAK.F		C[+57], Q[+1]	792.127	4	3165.49	3165.48	0	1.8	139	Specific	630.49	609.87	320.86	12.46	43	>tr|A0A0K1Z5K0|A0A0K1Z5K0_HOLGL Melanotransferrin 2 OS=Holothuria glaberrima OX=31192 GN=MTf2 PE=2 SV=1	45145	Cmpd 49833, +MS2(792.1269), 29.1eV, 99.4 min #53789	0	99.3723
51253:4	1	R.TAGWNIPVGYLLGAGHMESAGC[+57.021]Q[+0.984]SSMLSAAK.F		C[+57], Q[+1]	792.127	4	3165.49	3165.48	0	1.8	139	Specific	645.29	645.29	412.67	12.46	43	>tr|A0A0K1Z5K0|A0A0K1Z5K0_HOLGL Melanotransferrin 2 OS=Holothuria glaberrima OX=31192 GN=MTf2 PE=2 SV=1	45145	Cmpd 49815, +MS2(792.1269), 29.1eV, 99.3 min #53770	0	99.3345
51266:3	1	R.TAGWNIPVGYLLGAGHMESAGC[+57.021]Q[+0.984]SSMLSAAK.F		C[+57], Q[+1]	1055.83	3	3165.48	3165.48	0	0.6	139	Specific	657.92	657.92	293.77	13.3	43	>tr|A0A0K1Z5K0|A0A0K1Z5K0_HOLGL Melanotransferrin 2 OS=Holothuria glaberrima OX=31192 GN=MTf2 PE=2 SV=1	45145	Cmpd 49828, +MS2(1055.8322), 37.6eV, 99.4 min #53784	0	99.3698
51268:4	1	R.TAGWNIPVGYLLGAGHMESAGC[+57.021]Q[+0.984]SSMLSAAK.F		C[+57], Q[+1]	792.127	4	3165.49	3165.48	0	1.8	139	Specific	665.83	635.17	316.45	13.46	43	>tr|A0A0K1Z5K0|A0A0K1Z5K0_HOLGL Melanotransferrin 2 OS=Holothuria glaberrima OX=31192 GN=MTf2 PE=2 SV=1	45145	Cmpd 49830, +MS2(792.1269), 29.1eV, 99.4 min #53786	0	99.3708
51259:4	1	R.TAGWNIPVGYLLGAGHMESAGC[+57.021]Q[+0.984]SSMLSAAK.F		C[+57], Q[+1]	792.127	4	3165.49	3165.48	0	1.8	139	Specific	757.01	757.01	441.76	15.46	43	>tr|A0A0K1Z5K0|A0A0K1Z5K0_HOLGL Melanotransferrin 2 OS=Holothuria glaberrima OX=31192 GN=MTf2 PE=2 SV=1	45145	Cmpd 49821, +MS2(792.1269), 29.1eV, 99.3 min #53776	0	99.3388
17462:2	1	R.YNGYNGAFR.C			531.253	2	1061.5	1061.48	0	18.4	211	Specific	119.34	73.15	73.15	0.42	43	>tr|A0A0K1Z5K0|A0A0K1Z5K0_HOLGL Melanotransferrin 2 OS=Holothuria glaberrima OX=31192 GN=MTf2 PE=2 SV=1	45145	Cmpd 16699, +MS2(531.2533), 24.4eV, 40.3 min #19252	0	40.277
16659:2	1	R.YNGYNGAFR.C			531.244	2	1061.48	1061.48	0	1.5	211	Specific	254.71	112.55	112.55	3.35	43	>tr|A0A0K1Z5K0|A0A0K1Z5K0_HOLGL Melanotransferrin 2 OS=Holothuria glaberrima OX=31192 GN=MTf2 PE=2 SV=1	45145	Cmpd 15897, +MS2(531.2444), 24.4eV, 39.0 min #18422	0	39.0055
16566:2	1	R.YNGYNGAFR.C			531.245	2	1061.48	1061.48	0	2.2	211	Specific	380.81	126.1	126.1	6.22	43	>tr|A0A0K1Z5K0|A0A0K1Z5K0_HOLGL Melanotransferrin 2 OS=Holothuria glaberrima OX=31192 GN=MTf2 PE=2 SV=1	45145	Cmpd 15804, +MS2(531.2447), 24.4eV, 38.9 min #18326	0	38.8738
16429:2	1	R.YNGYNGAFR.C			531.245	2	1061.48	1061.48	0	1.8	211	Specific	400.92	86.38	86.38	5.7	43	>tr|A0A0K1Z5K0|A0A0K1Z5K0_HOLGL Melanotransferrin 2 OS=Holothuria glaberrima OX=31192 GN=MTf2 PE=2 SV=1	45145	Cmpd 15668, +MS2(531.2445), 24.4eV, 38.7 min #18185	0	38.6722
16488:2	1	R.YNGYNGAFR.C			531.245	2	1061.48	1061.48	0	2.1	211	Specific	416.72	112.84	112.84	5.85	43	>tr|A0A0K1Z5K0|A0A0K1Z5K0_HOLGL Melanotransferrin 2 OS=Holothuria glaberrima OX=31192 GN=MTf2 PE=2 SV=1	45145	Cmpd 15726, +MS2(531.2447), 24.4eV, 38.8 min #18245	0	38.7575
16526:2	1	R.YNGYNGAFR.C			531.245	2	1061.48	1061.48	0	3.1	211	Specific	422.36	99.76	99.76	5.72	43	>tr|A0A0K1Z5K0|A0A0K1Z5K0_HOLGL Melanotransferrin 2 OS=Holothuria glaberrima OX=31192 GN=MTf2 PE=2 SV=1	45145	Cmpd 15764, +MS2(531.2453), 24.4eV, 38.8 min #18284	0	38.8075
16601:2	1	R.YNGYNGAFR.C			531.244	2	1061.48	1061.48	0	1	211	Specific	461.73	114.75	114.75	5.98	43	>tr|A0A0K1Z5K0|A0A0K1Z5K0_HOLGL Melanotransferrin 2 OS=Holothuria glaberrima OX=31192 GN=MTf2 PE=2 SV=1	45145	Cmpd 15839, +MS2(531.2442), 24.4eV, 38.9 min #18362	0	38.9198
16448:2	1	R.YNGYNGAFR.C			531.244	2	1061.48	1061.48	0	1.6	211	Specific	463.63	94.3	94.3	5.83	43	>tr|A0A0K1Z5K0|A0A0K1Z5K0_HOLGL Melanotransferrin 2 OS=Holothuria glaberrima OX=31192 GN=MTf2 PE=2 SV=1	45145	Cmpd 15686, +MS2(531.2444), 24.4eV, 38.7 min #18204	0	38.7072
17428:2	1	R.YNGYN[+0.984]GAFR.C		N[+1]	531.74	2	1062.47	1062.46	0	9	211	Specific	163.33	47.76	47.76	0.34	43	>tr|A0A0K1Z5K0|A0A0K1Z5K0_HOLGL Melanotransferrin 2 OS=Holothuria glaberrima OX=31192 GN=MTf2 PE=2 SV=1	45145	Cmpd 16666, +MS2(531.7404), 24.5eV, 40.2 min #19218	0	40.2315
16850:2	1	R.YN[+0.984]GYNGAFR.C		N[+1]	531.739	2	1062.47	1062.46	0	6	211	Specific	182.35	153	128.44	2.03	43	>tr|A0A0K1Z5K0|A0A0K1Z5K0_HOLGL Melanotransferrin 2 OS=Holothuria glaberrima OX=31192 GN=MTf2 PE=2 SV=1	45145	Cmpd 16088, +MS2(531.7388), 24.5eV, 39.3 min #18619	0	39.2882
16234:2	1	R.YNGYN[+0.984]GAFR.C		N[+1]	531.737	2	1062.47	1062.46	0	2.7	211	Specific	182.84	113.71	113.71	2.83	43	>tr|A0A0K1Z5K0|A0A0K1Z5K0_HOLGL Melanotransferrin 2 OS=Holothuria glaberrima OX=31192 GN=MTf2 PE=2 SV=1	45145	Cmpd 15474, +MS2(531.7370), 24.5eV, 38.4 min #17984	0	38.3738
16340:2	1	R.YNGYN[+0.984]GAFR.C		N[+1]	531.736	2	1062.47	1062.46	0	1.2	211	Specific	183.74	137.1	137.1	3	43	>tr|A0A0K1Z5K0|A0A0K1Z5K0_HOLGL Melanotransferrin 2 OS=Holothuria glaberrima OX=31192 GN=MTf2 PE=2 SV=1	45145	Cmpd 15580, +MS2(531.7363), 24.5eV, 38.6 min #18094	0	38.5368
16373:2	1	R.YNGYN[+0.984]GAFR.C		N[+1]	531.736	2	1062.46	1062.46	0	0.8	211	Specific	186.16	136.41	55.19	2.98	43	>tr|A0A0K1Z5K0|A0A0K1Z5K0_HOLGL Melanotransferrin 2 OS=Holothuria glaberrima OX=31192 GN=MTf2 PE=2 SV=1	45145	Cmpd 15613, +MS2(531.7360), 24.5eV, 38.6 min #18128	0	38.5813
16296:2	1	R.YNGYN[+0.984]GAFR.C		N[+1]	531.736	2	1062.46	1062.46	0	0.8	211	Specific	195.24	100.16	100.16	2.79	43	>tr|A0A0K1Z5K0|A0A0K1Z5K0_HOLGL Melanotransferrin 2 OS=Holothuria glaberrima OX=31192 GN=MTf2 PE=2 SV=1	45145	Cmpd 15536, +MS2(531.7360), 24.5eV, 38.5 min #18048	0	38.466
17385:2	1	R.YNGYN[+0.984]GAFR.C		N[+1]	531.737	2	1062.47	1062.46	0	1.8	211	Specific	212.52	136.44	136.44	2.86	43	>tr|A0A0K1Z5K0|A0A0K1Z5K0_HOLGL Melanotransferrin 2 OS=Holothuria glaberrima OX=31192 GN=MTf2 PE=2 SV=1	45145	Cmpd 16623, +MS2(531.7366), 24.5eV, 40.2 min #19173	0	40.1538
16782:2	1	R.YN[+0.984]GYNGAFR.C		N[+1]	531.737	2	1062.47	1062.46	0	3.2	211	Specific	221.35	172.35	149.34	3.56	43	>tr|A0A0K1Z5K0|A0A0K1Z5K0_HOLGL Melanotransferrin 2 OS=Holothuria glaberrima OX=31192 GN=MTf2 PE=2 SV=1	45145	Cmpd 16020, +MS2(531.7373), 24.5eV, 39.2 min #18549	0	39.192
16818:2	1	R.YN[+0.984]GYNGAFR.C		N[+1]	531.738	2	1062.47	1062.46	0	4.6	211	Specific	228.15	169	128.99	3.44	43	>tr|A0A0K1Z5K0|A0A0K1Z5K0_HOLGL Melanotransferrin 2 OS=Holothuria glaberrima OX=31192 GN=MTf2 PE=2 SV=1	45145	Cmpd 16056, +MS2(531.7380), 24.5eV, 39.3 min #18586	0	39.2428
16698:2	1	R.YN[+0.984]GYNGAFR.C		N[+1]	531.739	2	1062.47	1062.46	0	6.7	211	Specific	241.1	132.91	99.34	2.84	43	>tr|A0A0K1Z5K0|A0A0K1Z5K0_HOLGL Melanotransferrin 2 OS=Holothuria glaberrima OX=31192 GN=MTf2 PE=2 SV=1	45145	Cmpd 15936, +MS2(531.7392), 24.5eV, 39.1 min #18462	0	39.0578
17791:2	1	R.YN[+0.984]GYNGAFR.C		N[+1]	531.737	2	1062.47	1062.46	0	2.1	211	Specific	247.5	141.34	27.73	3.13	43	>tr|A0A0K1Z5K0|A0A0K1Z5K0_HOLGL Melanotransferrin 2 OS=Holothuria glaberrima OX=31192 GN=MTf2 PE=2 SV=1	45145	Cmpd 17021, +MS2(531.7367), 24.5eV, 40.8 min #19585	0	40.7825
16133:2	1	R.YNGYN[+0.984]GAFR.C		N[+1]	531.737	2	1062.47	1062.46	0	2	211	Specific	252.27	194.75	194.75	4.86	43	>tr|A0A0K1Z5K0|A0A0K1Z5K0_HOLGL Melanotransferrin 2 OS=Holothuria glaberrima OX=31192 GN=MTf2 PE=2 SV=1	45145	Cmpd 15375, +MS2(531.7367), 24.5eV, 38.2 min #17882	0	38.2318
16264:2	1	R.YNGYN[+0.984]GAFR.C		N[+1]	531.736	2	1062.47	1062.46	0	1.5	211	Specific	262.83	172.96	172.96	3.94	43	>tr|A0A0K1Z5K0|A0A0K1Z5K0_HOLGL Melanotransferrin 2 OS=Holothuria glaberrima OX=31192 GN=MTf2 PE=2 SV=1	45145	Cmpd 15504, +MS2(531.7364), 24.5eV, 38.4 min #18015	0	38.4198
16168:2	1	R.YNGYN[+0.984]GAFR.C		N[+1]	531.736	2	1062.46	1062.46	0	0.8	211	Specific	278.1	184.51	184.51	4.21	43	>tr|A0A0K1Z5K0|A0A0K1Z5K0_HOLGL Melanotransferrin 2 OS=Holothuria glaberrima OX=31192 GN=MTf2 PE=2 SV=1	45145	Cmpd 15410, +MS2(531.7360), 24.5eV, 38.3 min #17918	0	38.2775
17352:2	1	R.YNGYN[+0.984]GAFR.C		N[+1]	531.737	2	1062.47	1062.46	0	2.4	211	Specific	298.75	155.78	155.78	3.85	43	>tr|A0A0K1Z5K0|A0A0K1Z5K0_HOLGL Melanotransferrin 2 OS=Holothuria glaberrima OX=31192 GN=MTf2 PE=2 SV=1	45145	Cmpd 16590, +MS2(531.7369), 24.5eV, 40.1 min #19138	0	40.086
17863:2	1	R.YNGYN[+0.984]GAFR.C		N[+1]	531.736	2	1062.46	1062.46	0	1	211	Specific	304.63	197.24	122.34	4.27	43	>tr|A0A0K1Z5K0|A0A0K1Z5K0_HOLGL Melanotransferrin 2 OS=Holothuria glaberrima OX=31192 GN=MTf2 PE=2 SV=1	45145	Cmpd 17093, +MS2(531.7361), 24.5eV, 40.9 min #19660	0	40.9038
17828:2	1	R.YNGYN[+0.984]GAFR.C		N[+1]	531.736	2	1062.47	1062.46	0	1.7	211	Specific	318.01	210.66	130.87	5.39	43	>tr|A0A0K1Z5K0|A0A0K1Z5K0_HOLGL Melanotransferrin 2 OS=Holothuria glaberrima OX=31192 GN=MTf2 PE=2 SV=1	45145	Cmpd 17058, +MS2(531.7365), 24.5eV, 40.9 min #19624	0	40.8552
17742:2	1	R.YN[+0.984]GYNGAFR.C		N[+1]	531.737	2	1062.47	1062.46	0	2.5	211	Specific	344.51	243.85	243.85	5.72	43	>tr|A0A0K1Z5K0|A0A0K1Z5K0_HOLGL Melanotransferrin 2 OS=Holothuria glaberrima OX=31192 GN=MTf2 PE=2 SV=1	45145	Cmpd 16972, +MS2(531.7369), 24.5eV, 40.7 min #19534	0	40.6925
17610:2	1	R.YN[+0.984]GYNGAFR.C		N[+1]	531.737	2	1062.47	1062.46	0	2.5	211	Specific	363.83	245.42	245.42	5.15	43	>tr|A0A0K1Z5K0|A0A0K1Z5K0_HOLGL Melanotransferrin 2 OS=Holothuria glaberrima OX=31192 GN=MTf2 PE=2 SV=1	45145	Cmpd 16842, +MS2(531.7369), 24.5eV, 40.5 min #19400	0	40.5017
17705:2	1	R.YN[+0.984]GYNGAFR.C		N[+1]	531.737	2	1062.47	1062.46	0	2.2	211	Specific	384.25	265.34	265.34	6.96	43	>tr|A0A0K1Z5K0|A0A0K1Z5K0_HOLGL Melanotransferrin 2 OS=Holothuria glaberrima OX=31192 GN=MTf2 PE=2 SV=1	45145	Cmpd 16935, +MS2(531.7368), 24.5eV, 40.7 min #19496	0	40.6428
16045:2	1	R.YNGYN[+0.984]GAFR.C		N[+1]	531.736	2	1062.47	1062.46	0	1.2	211	Specific	423.08	267.11	267.11	6.87	43	>tr|A0A0K1Z5K0|A0A0K1Z5K0_HOLGL Melanotransferrin 2 OS=Holothuria glaberrima OX=31192 GN=MTf2 PE=2 SV=1	45145	Cmpd 15287, +MS2(531.7363), 24.5eV, 38.1 min #17791	0	38.0942
17643:2	1	R.YN[+0.984]GYNGAFR.C		N[+1]	531.737	2	1062.47	1062.46	0	1.9	211	Specific	437.61	303.07	269.6	6.98	43	>tr|A0A0K1Z5K0|A0A0K1Z5K0_HOLGL Melanotransferrin 2 OS=Holothuria glaberrima OX=31192 GN=MTf2 PE=2 SV=1	45145	Cmpd 16873, +MS2(531.7366), 24.5eV, 40.6 min #19432	0	40.5512
49957:4	1	R.C[+57.021]LVEGAGDVAFVKPATIYGN[+0.984]TNNPNGFPWAQSLQR.S		C[+57], N[+1]	948.969	4	3792.86	3792.84	0	2.9	220	Specific	1.87	1.87	1.87	2.95	43	>tr|A0A0K1Z5K0|A0A0K1Z5K0_HOLGL Melanotransferrin 2 OS=Holothuria glaberrima OX=31192 GN=MTf2 PE=2 SV=1	45145	Cmpd 48547, +MS2(948.9692), 34.0eV, 96.8 min #52432	0	96.7388
50058:4	1	R.C[+57.021]LVEGAGDVAFVKPATIYGN[+0.984]TNNPNGFPWAQSLQR.S		C[+57], N[+1]	948.971	4	3792.86	3792.84	0	4.7	220	Specific	10.76	10.76	4.09	2.74	43	>tr|A0A0K1Z5K0|A0A0K1Z5K0_HOLGL Melanotransferrin 2 OS=Holothuria glaberrima OX=31192 GN=MTf2 PE=2 SV=1	45145	Cmpd 48648, +MS2(948.9709), 34.0eV, 96.9 min #52538	0	96.922
49538:5	1	R.C[+57.021]LVEGAGDVAFVKPATIYGN[+0.984]TNNPNGFPWAQSLQR.S		C[+57], N[+1]	759.376	5	3792.85	3792.84	0	1.8	220	Specific	30.88	30.88	23.63	3.34	43	>tr|A0A0K1Z5K0|A0A0K1Z5K0_HOLGL Melanotransferrin 2 OS=Holothuria glaberrima OX=31192 GN=MTf2 PE=2 SV=1	45145	Cmpd 48138, +MS2(759.3760), 28.1eV, 96.0 min #52006	0	96.012
49975:4	1	R.C[+57.021]LVEGAGDVAFVKPATIYGNTNN[+0.984]PNGFPWAQSLQR.S		C[+57], N[+1]	948.968	4	3792.85	3792.84	0	2	220	Specific	32.18	32.18	19.57	3.11	43	>tr|A0A0K1Z5K0|A0A0K1Z5K0_HOLGL Melanotransferrin 2 OS=Holothuria glaberrima OX=31192 GN=MTf2 PE=2 SV=1	45145	Cmpd 48565, +MS2(948.9684), 34.0eV, 96.8 min #52451	0	96.777
50723:4	1	R.C[+57.021]LVEGAGDVAFVKPATIYGNTNNPN[+0.984]GFPWAQSLQR.S		C[+57], N[+1]	948.964	4	3792.83	3792.84	0	-3	220	Specific	46.4	46.4	4.22	2.83	43	>tr|A0A0K1Z5K0|A0A0K1Z5K0_HOLGL Melanotransferrin 2 OS=Holothuria glaberrima OX=31192 GN=MTf2 PE=2 SV=1	45145	Cmpd 49299, +MS2(948.9636), 34.0eV, 98.2 min #53221	0	98.1727
50848:5	1	R.C[+57.021]LVEGAGDVAFVKPATIYGNTNNPN[+0.984]GFPWAQSLQR.S		C[+57], N[+1]	759.379	5	3792.87	3792.84	0	6.3	220	Specific	55.3	55.3	47.26	3.33	43	>tr|A0A0K1Z5K0|A0A0K1Z5K0_HOLGL Melanotransferrin 2 OS=Holothuria glaberrima OX=31192 GN=MTf2 PE=2 SV=1	45145	Cmpd 49420, +MS2(759.3794), 28.1eV, 98.4 min #53349	0	98.4162
49902:4	1	R.C[+57.021]LVEGAGDVAFVKPATIYGNTNN[+0.984]PNGFPWAQSLQR.S		C[+57], N[+1]	948.968	4	3792.85	3792.84	0	1.6	220	Specific	57.64	57.64	0	3.33	43	>tr|A0A0K1Z5K0|A0A0K1Z5K0_HOLGL Melanotransferrin 2 OS=Holothuria glaberrima OX=31192 GN=MTf2 PE=2 SV=1	45145	Cmpd 48492, +MS2(948.9680), 34.0eV, 96.6 min #52375	0	96.6408
49899:5	1	R.C[+57.021]LVEGAGDVAFVKPATIYGNTN[+0.984]NPNGFPWAQSLQR.S		C[+57], N[+1]	759.377	5	3792.86	3792.84	0	3	220	Specific	58.29	58.29	2.69	3.85	43	>tr|A0A0K1Z5K0|A0A0K1Z5K0_HOLGL Melanotransferrin 2 OS=Holothuria glaberrima OX=31192 GN=MTf2 PE=2 SV=1	45145	Cmpd 48489, +MS2(759.3769), 28.1eV, 96.6 min #52372	0	96.6392
49865:5	1	R.C[+57.021]LVEGAGDVAFVKPATIYGNTNN[+0.984]PNGFPWAQSLQR.S		C[+57], N[+1]	759.378	5	3792.86	3792.84	0	3.8	220	Specific	61.04	61.04	0	3.54	43	>tr|A0A0K1Z5K0|A0A0K1Z5K0_HOLGL Melanotransferrin 2 OS=Holothuria glaberrima OX=31192 GN=MTf2 PE=2 SV=1	45145	Cmpd 48457, +MS2(759.3775), 28.1eV, 96.6 min #52338	0	96.5698
49827:4	1	R.C[+57.021]LVEGAGDVAFVKPATIYGN[+0.984]TNNPNGFPWAQSLQR.S		C[+57], N[+1]	948.968	4	3792.85	3792.84	0	1.7	220	Specific	61.18	61.18	3.01	3.31	43	>tr|A0A0K1Z5K0|A0A0K1Z5K0_HOLGL Melanotransferrin 2 OS=Holothuria glaberrima OX=31192 GN=MTf2 PE=2 SV=1	45145	Cmpd 48421, +MS2(948.9681), 34.1eV, 96.5 min #52300	0	96.4883
49868:4	1	R.C[+57.021]LVEGAGDVAFVKPATIYGN[+0.984]TNNPNGFPWAQSLQR.S		C[+57], N[+1]	948.968	4	3792.85	3792.84	0	1.7	220	Specific	72.26	72.26	4.04	3.6	43	>tr|A0A0K1Z5K0|A0A0K1Z5K0_HOLGL Melanotransferrin 2 OS=Holothuria glaberrima OX=31192 GN=MTf2 PE=2 SV=1	45145	Cmpd 48460, +MS2(948.9680), 34.0eV, 96.6 min #52341	0	96.5715
50997:5	1	R.C[+57.021]LVEGAGDVAFVKPATIYGNTN[+0.984]NPNGFPWAQSLQR.S		C[+57], N[+1]	759.374	5	3792.84	3792.84	0	-0.6	220	Specific	85.36	85.36	0	5.25	43	>tr|A0A0K1Z5K0|A0A0K1Z5K0_HOLGL Melanotransferrin 2 OS=Holothuria glaberrima OX=31192 GN=MTf2 PE=2 SV=1	45145	Cmpd 49567, +MS2(759.3741), 28.1eV, 98.8 min #53507	0	98.7722
49539:4	1	R.C[+57.021]LVEGAGDVAFVKPATIYGNTNN[+0.984]PNGFPWAQSLQR.S		C[+57], N[+1]	948.967	4	3792.85	3792.84	0	0.9	220	Specific	89.34	89.34	5.11	3.59	43	>tr|A0A0K1Z5K0|A0A0K1Z5K0_HOLGL Melanotransferrin 2 OS=Holothuria glaberrima OX=31192 GN=MTf2 PE=2 SV=1	45145	Cmpd 48139, +MS2(948.9673), 34.0eV, 96.0 min #52007	0	96.0125
50747:5	1	R.C[+57.021]LVEGAGDVAFVKPATIYGNTNNPN[+0.984]GFPWAQSLQR.S		C[+57], N[+1]	759.379	5	3792.87	3792.84	0	6.4	220	Specific	91.74	91.74	46.92	4.59	43	>tr|A0A0K1Z5K0|A0A0K1Z5K0_HOLGL Melanotransferrin 2 OS=Holothuria glaberrima OX=31192 GN=MTf2 PE=2 SV=1	45145	Cmpd 49323, +MS2(759.3794), 28.1eV, 98.2 min #53246	0	98.22
49774:4	1	R.C[+57.021]LVEGAGDVAFVKPATIYGN[+0.984]TNNPNGFPWAQSLQR.S		C[+57], N[+1]	948.968	4	3792.85	3792.84	0	1.8	220	Specific	110.44	110.44	15.08	3.91	43	>tr|A0A0K1Z5K0|A0A0K1Z5K0_HOLGL Melanotransferrin 2 OS=Holothuria glaberrima OX=31192 GN=MTf2 PE=2 SV=1	45145	Cmpd 48368, +MS2(948.9682), 34.0eV, 96.4 min #52245	0	96.4042
49836:5	1	R.C[+57.021]LVEGAGDVAFVKPATIYGN[+0.984]TNNPNGFPWAQSLQR.S		C[+57], N[+1]	759.376	5	3792.85	3792.84	0	2.4	220	Specific	118.1	118.1	16.9	5.45	43	>tr|A0A0K1Z5K0|A0A0K1Z5K0_HOLGL Melanotransferrin 2 OS=Holothuria glaberrima OX=31192 GN=MTf2 PE=2 SV=1	45145	Cmpd 48430, +MS2(759.3764), 28.1eV, 96.5 min #52310	0	96.5242
49744:5	1	R.C[+57.021]LVEGAGDVAFVKPATIYGN[+0.984]TNNPNGFPWAQSLQR.S		C[+57], N[+1]	759.377	5	3792.85	3792.84	0	2.9	220	Specific	120.98	120.98	1.2	4.95	43	>tr|A0A0K1Z5K0|A0A0K1Z5K0_HOLGL Melanotransferrin 2 OS=Holothuria glaberrima OX=31192 GN=MTf2 PE=2 SV=1	45145	Cmpd 48340, +MS2(759.3768), 28.1eV, 96.4 min #52216	0	96.36
49690:3	1	R.C[+57.021]LVEGAGDVAFVKPATIYGN[+0.984]TNNPNGFPWAQSLQR.S		C[+57], N[+1]	1264.95	3	3792.84	3792.84	0	-0.9	220	Specific	141.46	141.46	5.47	4.43	43	>tr|A0A0K1Z5K0|A0A0K1Z5K0_HOLGL Melanotransferrin 2 OS=Holothuria glaberrima OX=31192 GN=MTf2 PE=2 SV=1	45145	Cmpd 48290, +MS2(1264.9517), 44.8eV, 96.3 min #52164	0	96.2693
49772:5	1	R.C[+57.021]LVEGAGDVAFVKPATIYGN[+0.984]TNNPNGFPWAQSLQR.S		C[+57], N[+1]	759.376	5	3792.85	3792.84	0	2.2	220	Specific	166.33	166.33	11.89	5.89	43	>tr|A0A0K1Z5K0|A0A0K1Z5K0_HOLGL Melanotransferrin 2 OS=Holothuria glaberrima OX=31192 GN=MTf2 PE=2 SV=1	45145	Cmpd 48366, +MS2(759.3763), 28.1eV, 96.4 min #52243	0	96.4032
50097:5	1	R.C[+57.021]LVEGAGDVAFVKPATIYGNTNN[+0.984]PNGFPWAQSLQR.S		C[+57], N[+1]	759.372	5	3792.83	3792.84	0	-3.7	220	Specific	176.08	176.08	0	5.01	43	>tr|A0A0K1Z5K0|A0A0K1Z5K0_HOLGL Melanotransferrin 2 OS=Holothuria glaberrima OX=31192 GN=MTf2 PE=2 SV=1	45145	Cmpd 48687, +MS2(759.3718), 28.1eV, 97.0 min #52579	0	97.0033
49709:5	1	R.C[+57.021]LVEGAGDVAFVKPATIYGNTNN[+0.984]PNGFPWAQSLQR.S		C[+57], N[+1]	759.376	5	3792.85	3792.84	0	2.1	220	Specific	182.4	182.4	8.29	5.5	43	>tr|A0A0K1Z5K0|A0A0K1Z5K0_HOLGL Melanotransferrin 2 OS=Holothuria glaberrima OX=31192 GN=MTf2 PE=2 SV=1	45145	Cmpd 48309, +MS2(759.3762), 28.1eV, 96.3 min #52184	0	96.3107
52784:4	1	R.C[+57.021][-17.027]LVEGAGDVAFVKPATIYGNTNNPNGFPWAQSLQR.S		C[-17][+57]	944.466	4	3774.84	3774.83	0	2.7	220	Specific	192.24	192.24	192.24	5.72	43	>tr|A0A0K1Z5K0|A0A0K1Z5K0_HOLGL Melanotransferrin 2 OS=Holothuria glaberrima OX=31192 GN=MTf2 PE=2 SV=1	45145	Cmpd 51298, +MS2(944.4663), 33.9eV, 102.3 min #55327	0	102.337
52787:3	1	R.C[+57.021][-17.027]LVEGAGDVAFVKPATIYGNTNNPNGFPWAQSLQR.S		C[-17][+57]	1258.95	3	3774.84	3774.83	0	0.8	220	Specific	235.07	235.07	235.07	7.75	43	>tr|A0A0K1Z5K0|A0A0K1Z5K0_HOLGL Melanotransferrin 2 OS=Holothuria glaberrima OX=31192 GN=MTf2 PE=2 SV=1	45145	Cmpd 51301, +MS2(1258.9503), 44.5eV, 102.3 min #55330	0	102.34
49591:3	1	R.C[+57.021]LVEGAGDVAFVKPATIYGN[+0.984]TNNPNGFPWAQSLQR.S		C[+57], N[+1]	1264.95	3	3792.84	3792.84	0	-1.6	220	Specific	249.7	249.7	31.67	4.21	43	>tr|A0A0K1Z5K0|A0A0K1Z5K0_HOLGL Melanotransferrin 2 OS=Holothuria glaberrima OX=31192 GN=MTf2 PE=2 SV=1	45145	Cmpd 48191, +MS2(1264.9508), 44.8eV, 96.1 min #52060	0	96.0772
49808:5	1	R.C[+57.021]LVEGAGDVAFVKPATIYGNTN[+0.984]NPNGFPWAQSLQR.S		C[+57], N[+1]	759.376	5	3792.85	3792.84	0	2.6	220	Specific	260.37	260.37	0	8.5	43	>tr|A0A0K1Z5K0|A0A0K1Z5K0_HOLGL Melanotransferrin 2 OS=Holothuria glaberrima OX=31192 GN=MTf2 PE=2 SV=1	45145	Cmpd 48402, +MS2(759.3765), 28.1eV, 96.5 min #52281	0	96.4763
49747:4	1	R.C[+57.021]LVEGAGDVAFVKPATIYGNTN[+0.984]NPNGFPWAQSLQR.S		C[+57], N[+1]	948.967	4	3792.85	3792.84	0	0.6	220	Specific	260.63	260.63	0	8.29	43	>tr|A0A0K1Z5K0|A0A0K1Z5K0_HOLGL Melanotransferrin 2 OS=Holothuria glaberrima OX=31192 GN=MTf2 PE=2 SV=1	45145	Cmpd 48343, +MS2(948.9670), 34.0eV, 96.4 min #52219	0	96.3615
49665:4	1	R.C[+57.021]LVEGAGDVAFVKPATIYGN[+0.984]TNNPNGFPWAQSLQR.S		C[+57], N[+1]	948.968	4	3792.85	3792.84	0	1.7	220	Specific	283.29	283.29	1.08	6.92	43	>tr|A0A0K1Z5K0|A0A0K1Z5K0_HOLGL Melanotransferrin 2 OS=Holothuria glaberrima OX=31192 GN=MTf2 PE=2 SV=1	45145	Cmpd 48265, +MS2(948.9680), 34.1eV, 96.2 min #52138	0	96.2262
49611:3	1	R.C[+57.021]LVEGAGDVAFVKPATIYGN[+0.984]TNNPNGFPWAQSLQR.S		C[+57], N[+1]	1264.95	3	3792.84	3792.84	0	0.3	220	Specific	283.55	283.55	31.53	6.76	43	>tr|A0A0K1Z5K0|A0A0K1Z5K0_HOLGL Melanotransferrin 2 OS=Holothuria glaberrima OX=31192 GN=MTf2 PE=2 SV=1	45145	Cmpd 48211, +MS2(1264.9531), 44.7eV, 96.2 min #52082	0	96.1488
49568:4	1	R.C[+57.021]LVEGAGDVAFVKPATIYGNTN[+0.984]NPNGFPWAQSLQR.S		C[+57], N[+1]	948.966	4	3792.84	3792.84	0	0.1	220	Specific	286.53	286.53	1.62	6.6	43	>tr|A0A0K1Z5K0|A0A0K1Z5K0_HOLGL Melanotransferrin 2 OS=Holothuria glaberrima OX=31192 GN=MTf2 PE=2 SV=1	45145	Cmpd 48168, +MS2(948.9665), 34.0eV, 96.1 min #52037	0	96.0592
49702:5	1	R.C[+57.021]LVEGAGDVAFVKPATIYGN[+0.984]TNNPNGFPWAQSLQR.S		C[+57], N[+1]	759.376	5	3792.85	3792.84	0	1.4	220	Specific	312.95	312.95	5.88	8.79	43	>tr|A0A0K1Z5K0|A0A0K1Z5K0_HOLGL Melanotransferrin 2 OS=Holothuria glaberrima OX=31192 GN=MTf2 PE=2 SV=1	45145	Cmpd 48302, +MS2(759.3756), 28.1eV, 96.3 min #52176	0	96.2758
49618:3	1	R.C[+57.021]LVEGAGDVAFVKPATIYGN[+0.984]TNNPNGFPWAQSLQR.S		C[+57], N[+1]	1264.95	3	3792.84	3792.84	0	0.3	220	Specific	324.28	324.28	10.21	7.53	43	>tr|A0A0K1Z5K0|A0A0K1Z5K0_HOLGL Melanotransferrin 2 OS=Holothuria glaberrima OX=31192 GN=MTf2 PE=2 SV=1	45145	Cmpd 48218, +MS2(1264.9531), 44.8eV, 96.2 min #52089	0	96.1535
49730:4	1	R.C[+57.021]LVEGAGDVAFVKPATIYGN[+0.984]TNNPNGFPWAQSLQR.S		C[+57], N[+1]	948.967	4	3792.85	3792.84	0	0.5	220	Specific	334.98	334.98	16.9	7.68	43	>tr|A0A0K1Z5K0|A0A0K1Z5K0_HOLGL Melanotransferrin 2 OS=Holothuria glaberrima OX=31192 GN=MTf2 PE=2 SV=1	45145	Cmpd 48330, +MS2(948.9669), 34.1eV, 96.3 min #52205	0	96.3223
49681:4	1	R.C[+57.021]LVEGAGDVAFVKPATIYGN[+0.984]TNNPNGFPWAQSLQR.S		C[+57], N[+1]	948.967	4	3792.85	3792.84	0	1.1	220	Specific	340.09	340.09	16.51	8.96	43	>tr|A0A0K1Z5K0|A0A0K1Z5K0_HOLGL Melanotransferrin 2 OS=Holothuria glaberrima OX=31192 GN=MTf2 PE=2 SV=1	45145	Cmpd 48281, +MS2(948.9675), 34.0eV, 96.3 min #52155	0	96.2645
49680:5	1	R.C[+57.021]LVEGAGDVAFVKPATIYGN[+0.984]TNNPNGFPWAQSLQR.S		C[+57], N[+1]	759.376	5	3792.85	3792.84	0	1.4	220	Specific	343.63	343.63	40.91	9.13	43	>tr|A0A0K1Z5K0|A0A0K1Z5K0_HOLGL Melanotransferrin 2 OS=Holothuria glaberrima OX=31192 GN=MTf2 PE=2 SV=1	45145	Cmpd 48280, +MS2(759.3756), 28.1eV, 96.3 min #52154	0	96.264
49670:5	1	R.C[+57.021][-17.027]LVEGAGDVAFVKPATIYGNTNNPNGFPWAQSLQR.S		C[-17][+57]	755.775	5	3774.85	3774.83	0	3.2	220	Specific	344.1	344.1	344.1	9.09	43	>tr|A0A0K1Z5K0|A0A0K1Z5K0_HOLGL Melanotransferrin 2 OS=Holothuria glaberrima OX=31192 GN=MTf2 PE=2 SV=1	45145	Cmpd 48270, +MS2(755.7749), 28.0eV, 96.2 min #52143	0	96.2288
49704:5	1	R.C[+57.021][-17.027]LVEGAGDVAFVKPATIYGNTNNPNGFPWAQSLQR.S		C[-17][+57]	755.774	5	3774.84	3774.83	0	2	220	Specific	346.15	346.15	346.15	9.09	43	>tr|A0A0K1Z5K0|A0A0K1Z5K0_HOLGL Melanotransferrin 2 OS=Holothuria glaberrima OX=31192 GN=MTf2 PE=2 SV=1	45145	Cmpd 48304, +MS2(755.7740), 28.0eV, 96.3 min #52178	0	96.2775
52809:4	1	R.C[+57.021][-17.027]LVEGAGDVAFVKPATIYGNTNNPNGFPWAQSLQR.S		C[-17][+57]	944.466	4	3774.84	3774.83	0	2.1	220	Specific	346.46	346.46	346.46	8.96	43	>tr|A0A0K1Z5K0|A0A0K1Z5K0_HOLGL Melanotransferrin 2 OS=Holothuria glaberrima OX=31192 GN=MTf2 PE=2 SV=1	45145	Cmpd 51321, +MS2(944.4658), 33.9eV, 102.4 min #55351	0	102.379
49653:3	1	R.C[+57.021]LVEGAGDVAFVKPATIYGN[+0.984]TNNPNGFPWAQSLQR.S		C[+57], N[+1]	1264.95	3	3792.84	3792.84	0	0	220	Specific	365.32	365.32	20.07	8.98	43	>tr|A0A0K1Z5K0|A0A0K1Z5K0_HOLGL Melanotransferrin 2 OS=Holothuria glaberrima OX=31192 GN=MTf2 PE=2 SV=1	45145	Cmpd 48253, +MS2(1264.9528), 44.7eV, 96.2 min #52126	0	96.2198
49645:4	1	R.C[+57.021]LVEGAGDVAFVKPATIYGN[+0.984]TNNPNGFPWAQSLQR.S		C[+57], N[+1]	948.968	4	3792.85	3792.84	0	1.7	220	Specific	370.91	370.91	17.46	8.1	43	>tr|A0A0K1Z5K0|A0A0K1Z5K0_HOLGL Melanotransferrin 2 OS=Holothuria glaberrima OX=31192 GN=MTf2 PE=2 SV=1	45145	Cmpd 48245, +MS2(948.9680), 34.0eV, 96.2 min #52118	0	96.2157
49567:5	1	R.C[+57.021]LVEGAGDVAFVKPATIYGN[+0.984]TNNPNGFPWAQSLQR.S		C[+57], N[+1]	759.376	5	3792.85	3792.84	0	2.1	220	Specific	380.14	380.14	11.75	11.44	43	>tr|A0A0K1Z5K0|A0A0K1Z5K0_HOLGL Melanotransferrin 2 OS=Holothuria glaberrima OX=31192 GN=MTf2 PE=2 SV=1	45145	Cmpd 48167, +MS2(759.3762), 28.1eV, 96.1 min #52036	0	96.0587
49570:4	1	R.C[+57.021]LVEGAGDVAFVKPATIYGN[+0.984]TNNPNGFPWAQSLQR.S		C[+57], N[+1]	948.966	4	3792.84	3792.84	0	0.1	220	Specific	383.41	383.41	15.23	9.27	43	>tr|A0A0K1Z5K0|A0A0K1Z5K0_HOLGL Melanotransferrin 2 OS=Holothuria glaberrima OX=31192 GN=MTf2 PE=2 SV=1	45145	Cmpd 48170, +MS2(948.9665), 34.1eV, 96.1 min #52039	0	96.0603
49658:5	1	R.C[+57.021]LVEGAGDVAFVKPATIYGNTN[+0.984]NPNGFPWAQSLQR.S		C[+57], N[+1]	759.376	5	3792.85	3792.84	0	1.9	220	Specific	388.61	388.61	6.66	10.53	43	>tr|A0A0K1Z5K0|A0A0K1Z5K0_HOLGL Melanotransferrin 2 OS=Holothuria glaberrima OX=31192 GN=MTf2 PE=2 SV=1	45145	Cmpd 48258, +MS2(759.3760), 28.1eV, 96.2 min #52131	0	96.2225
49711:4	1	R.C[+57.021]LVEGAGDVAFVKPATIYGNTN[+0.984]NPNGFPWAQSLQR.S		C[+57], N[+1]	948.967	4	3792.85	3792.84	0	0.5	220	Specific	390.46	390.46	1.02	10.32	43	>tr|A0A0K1Z5K0|A0A0K1Z5K0_HOLGL Melanotransferrin 2 OS=Holothuria glaberrima OX=31192 GN=MTf2 PE=2 SV=1	45145	Cmpd 48311, +MS2(948.9669), 34.0eV, 96.3 min #52186	0	96.3117
49644:5	1	R.C[+57.021]LVEGAGDVAFVKPATIYGN[+0.984]TNNPNGFPWAQSLQR.S		C[+57], N[+1]	759.376	5	3792.85	3792.84	0	1.9	220	Specific	411.81	411.81	19.17	10.29	43	>tr|A0A0K1Z5K0|A0A0K1Z5K0_HOLGL Melanotransferrin 2 OS=Holothuria glaberrima OX=31192 GN=MTf2 PE=2 SV=1	45145	Cmpd 48244, +MS2(759.3760), 28.1eV, 96.2 min #52117	0	96.215
49609:4	1	R.C[+57.021]LVEGAGDVAFVKPATIYGN[+0.984]TNNPNGFPWAQSLQR.S		C[+57], N[+1]	948.967	4	3792.85	3792.84	0	1.1	220	Specific	425.77	425.77	42.83	10.28	43	>tr|A0A0K1Z5K0|A0A0K1Z5K0_HOLGL Melanotransferrin 2 OS=Holothuria glaberrima OX=31192 GN=MTf2 PE=2 SV=1	45145	Cmpd 48209, +MS2(948.9674), 34.0eV, 96.1 min #52080	0	96.1478
49575:5	1	R.C[+57.021][-17.027]LVEGAGDVAFVKPATIYGNTNNPNGFPWAQSLQR.S		C[-17][+57]	755.769	5	3774.82	3774.83	0	-4.6	220	Specific	426.17	425.64	425.64	9.61	43	>tr|A0A0K1Z5K0|A0A0K1Z5K0_HOLGL Melanotransferrin 2 OS=Holothuria glaberrima OX=31192 GN=MTf2 PE=2 SV=1	45145	Cmpd 48175, +MS2(755.7690), 28.0eV, 96.1 min #52044	0	96.0667
52790:4	1	R.C[+57.021][-17.027]LVEGAGDVAFVKPATIYGNTNNPNGFPWAQSLQR.S		C[-17][+57]	944.466	4	3774.84	3774.83	0	2.7	220	Specific	430.9	430.9	430.9	10.28	43	>tr|A0A0K1Z5K0|A0A0K1Z5K0_HOLGL Melanotransferrin 2 OS=Holothuria glaberrima OX=31192 GN=MTf2 PE=2 SV=1	45145	Cmpd 51304, +MS2(944.4663), 33.8eV, 102.4 min #55333	0	102.344
49612:5	1	R.C[+57.021]LVEGAGDVAFVKPATIYGN[+0.984]TNNPNGFPWAQSLQR.S		C[+57], N[+1]	759.376	5	3792.85	3792.84	0	2	220	Specific	437.41	397.85	24.74	11.35	43	>tr|A0A0K1Z5K0|A0A0K1Z5K0_HOLGL Melanotransferrin 2 OS=Holothuria glaberrima OX=31192 GN=MTf2 PE=2 SV=1	45145	Cmpd 48212, +MS2(759.3761), 28.1eV, 96.2 min #52083	0	96.1493
49632:4	1	R.C[+57.021]LVEGAGDVAFVKPATIYGN[+0.984]TNNPNGFPWAQSLQR.S		C[+57], N[+1]	948.967	4	3792.85	3792.84	0	1.1	220	Specific	439.14	439.14	33.87	10.28	43	>tr|A0A0K1Z5K0|A0A0K1Z5K0_HOLGL Melanotransferrin 2 OS=Holothuria glaberrima OX=31192 GN=MTf2 PE=2 SV=1	45145	Cmpd 48232, +MS2(948.9674), 34.1eV, 96.2 min #52103	0	96.1653
49572:5	1	R.C[+57.021]LVEGAGDVAFVKPATIYGN[+0.984]TNNPNGFPWAQSLQR.S		C[+57], N[+1]	759.376	5	3792.85	3792.84	0	2.1	220	Specific	449.36	418.82	17.57	10.51	43	>tr|A0A0K1Z5K0|A0A0K1Z5K0_HOLGL Melanotransferrin 2 OS=Holothuria glaberrima OX=31192 GN=MTf2 PE=2 SV=1	45145	Cmpd 48172, +MS2(759.3762), 28.1eV, 96.1 min #52041	0	96.0623
49594:5	1	R.C[+57.021][-17.027]LVEGAGDVAFVKPATIYGNTNNPNGFPWAQSLQR.S		C[-17][+57]	755.773	5	3774.84	3774.83	0	0.6	220	Specific	455.5	455.5	455.5	10.47	43	>tr|A0A0K1Z5K0|A0A0K1Z5K0_HOLGL Melanotransferrin 2 OS=Holothuria glaberrima OX=31192 GN=MTf2 PE=2 SV=1	45145	Cmpd 48194, +MS2(755.7730), 28.0eV, 96.1 min #52064	0	96.105
49608:5	1	R.C[+57.021]LVEGAGDVAFVKPATIYGN[+0.984]TNNPNGFPWAQSLQR.S		C[+57], N[+1]	759.376	5	3792.85	3792.84	0	2	220	Specific	572.47	572.47	43.97	11.93	43	>tr|A0A0K1Z5K0|A0A0K1Z5K0_HOLGL Melanotransferrin 2 OS=Holothuria glaberrima OX=31192 GN=MTf2 PE=2 SV=1	45145	Cmpd 48208, +MS2(759.3761), 28.1eV, 96.1 min #52079	0	96.1473
50198:5	1	R.C[+57.021][-17.027]LVEGAGDVAFVKPATIYGNTN[+0.984]NPNGFPWAQSLQR.S		C[-17][+57], N[+1]	755.972	5	3775.83	3775.82	0	4.2	220	Specific	259.01	259.01	3.77	7.82	43	>tr|A0A0K1Z5K0|A0A0K1Z5K0_HOLGL Melanotransferrin 2 OS=Holothuria glaberrima OX=31192 GN=MTf2 PE=2 SV=1	45145	Cmpd 48786, +MS2(755.9724), 28.0eV, 97.2 min #52683	0	97.1923
50159:5	1	R.C[+57.021][-17.027]LVEGAGDVAFVKPATIYGNTNN[+0.984]PNGFPWAQSLQR.S		C[-17][+57], N[+1]	755.97	5	3775.82	3775.82	0	1	220	Specific	389.25	389.25	6.59	10.49	43	>tr|A0A0K1Z5K0|A0A0K1Z5K0_HOLGL Melanotransferrin 2 OS=Holothuria glaberrima OX=31192 GN=MTf2 PE=2 SV=1	45145	Cmpd 48749, +MS2(755.9700), 28.0eV, 97.1 min #52643	0	97.1038
40063:3	1	K.PATIYGNTNNPNGFPWAQSLQR.S			816.072	3	2446.2	2446.19	0	5	233	Specific	125.88	125.88	125.88	2.83	43	>tr|A0A0K1Z5K0|A0A0K1Z5K0_HOLGL Melanotransferrin 2 OS=Holothuria glaberrima OX=31192 GN=MTf2 PE=2 SV=1	45145	Cmpd 38815, +MS2(816.0722), 29.9eV, 79.0 min #42263	0	79.028
31530:2	1	R.SDFELLC[+57.021]Q[+0.984]DGTR.A		C[+57], Q[+1]	721.318	2	1441.63	1441.63	0	1.5	255	Specific	346.87	299.63	299.63	6.66	43	>tr|A0A0K1Z5K0|A0A0K1Z5K0_HOLGL Melanotransferrin 2 OS=Holothuria glaberrima OX=31192 GN=MTf2 PE=2 SV=1	45145	Cmpd 30458, +MS2(721.3179), 31.9eV, 63.9 min #33555	0	63.8798
31443:2	1	R.SDFELLC[+57.021]Q[+0.984]DGTR.A		C[+57], Q[+1]	721.317	2	1441.63	1441.63	0	0.6	255	Specific	415.51	303.37	303.37	6.81	43	>tr|A0A0K1Z5K0|A0A0K1Z5K0_HOLGL Melanotransferrin 2 OS=Holothuria glaberrima OX=31192 GN=MTf2 PE=2 SV=1	45145	Cmpd 30375, +MS2(721.3173), 31.9eV, 63.7 min #33468	0	63.7252
31366:2	1	R.SDFELLC[+57.021]Q[+0.984]DGTR.A		C[+57], Q[+1]	721.317	2	1441.63	1441.63	0	0.8	255	Specific	453.08	319.06	319.06	6.89	43	>tr|A0A0K1Z5K0|A0A0K1Z5K0_HOLGL Melanotransferrin 2 OS=Holothuria glaberrima OX=31192 GN=MTf2 PE=2 SV=1	45145	Cmpd 30300, +MS2(721.3174), 31.9eV, 63.6 min #33390	0	63.5957
31307:2	1	R.SDFELLC[+57.021]Q[+0.984]DGTR.A		C[+57], Q[+1]	721.317	2	1441.63	1441.63	0	0.1	255	Specific	467.33	299.24	299.24	6.91	43	>tr|A0A0K1Z5K0|A0A0K1Z5K0_HOLGL Melanotransferrin 2 OS=Holothuria glaberrima OX=31192 GN=MTf2 PE=2 SV=1	45145	Cmpd 30241, +MS2(721.3169), 31.9eV, 63.5 min #33329	0	63.5007
31391:2	1	R.SDFELLC[+57.021]Q[+0.984]DGTR.A		C[+57], Q[+1]	721.317	2	1441.63	1441.63	0	0.6	255	Specific	474.68	344.95	344.95	7.08	43	>tr|A0A0K1Z5K0|A0A0K1Z5K0_HOLGL Melanotransferrin 2 OS=Holothuria glaberrima OX=31192 GN=MTf2 PE=2 SV=1	45145	Cmpd 30325, +MS2(721.3172), 31.9eV, 63.7 min #33416	0	63.6407
31418:2	1	R.SDFELLC[+57.021]Q[+0.984]DGTR.A		C[+57], Q[+1]	721.317	2	1441.63	1441.63	0	0.9	255	Specific	479.13	362.92	362.92	7.15	43	>tr|A0A0K1Z5K0|A0A0K1Z5K0_HOLGL Melanotransferrin 2 OS=Holothuria glaberrima OX=31192 GN=MTf2 PE=2 SV=1	45145	Cmpd 30350, +MS2(721.3175), 31.9eV, 63.7 min #33442	0	63.6852
31236:2	1	R.SDFELLC[+57.021]Q[+0.984]DGTR.A		C[+57], Q[+1]	721.317	2	1441.63	1441.63	0	0.5	255	Specific	538.01	351.48	351.48	7.17	43	>tr|A0A0K1Z5K0|A0A0K1Z5K0_HOLGL Melanotransferrin 2 OS=Holothuria glaberrima OX=31192 GN=MTf2 PE=2 SV=1	45145	Cmpd 30172, +MS2(721.3172), 31.9eV, 63.4 min #33257	0	63.3845
31334:2	1	R.SDFELLC[+57.021]Q[+0.984]DGTR.A		C[+57], Q[+1]	721.317	2	1441.63	1441.63	0	-0.1	255	Specific	566.86	429.88	429.88	8.67	43	>tr|A0A0K1Z5K0|A0A0K1Z5K0_HOLGL Melanotransferrin 2 OS=Holothuria glaberrima OX=31192 GN=MTf2 PE=2 SV=1	45145	Cmpd 30268, +MS2(721.3168), 31.9eV, 63.6 min #33357	0	63.5453
31201:2	1	R.SDFELLC[+57.021]Q[+0.984]DGTR.A		C[+57], Q[+1]	721.317	2	1441.63	1441.63	0	0.7	255	Specific	591.09	454.06	454.06	9.47	43	>tr|A0A0K1Z5K0|A0A0K1Z5K0_HOLGL Melanotransferrin 2 OS=Holothuria glaberrima OX=31192 GN=MTf2 PE=2 SV=1	45145	Cmpd 30137, +MS2(721.3173), 31.9eV, 63.3 min #33221	0	63.3352
31263:2	1	R.SDFELLC[+57.021]Q[+0.984]DGTR.A		C[+57], Q[+1]	721.317	2	1441.63	1441.63	0	0.3	255	Specific	604.91	387.45	387.45	10.47	43	>tr|A0A0K1Z5K0|A0A0K1Z5K0_HOLGL Melanotransferrin 2 OS=Holothuria glaberrima OX=31192 GN=MTf2 PE=2 SV=1	45145	Cmpd 30199, +MS2(721.3171), 31.9eV, 63.4 min #33285	0	63.4287
31168:2	1	R.SDFELLC[+57.021]Q[+0.984]DGTR.A		C[+57], Q[+1]	721.317	2	1441.63	1441.63	0	-0.1	255	Specific	622.14	447.22	447.22	10.47	43	>tr|A0A0K1Z5K0|A0A0K1Z5K0_HOLGL Melanotransferrin 2 OS=Holothuria glaberrima OX=31192 GN=MTf2 PE=2 SV=1	45145	Cmpd 30104, +MS2(721.3168), 31.9eV, 63.3 min #33187	0	63.2875
30961:2	1	R.SDFELLC[+57.021]Q[+0.984]DGTR.A		C[+57], Q[+1]	721.317	2	1441.63	1441.63	0	-0.3	255	Specific	622.95	457.69	457.69	10.47	43	>tr|A0A0K1Z5K0|A0A0K1Z5K0_HOLGL Melanotransferrin 2 OS=Holothuria glaberrima OX=31192 GN=MTf2 PE=2 SV=1	45145	Cmpd 29899, +MS2(721.3166), 31.9eV, 63.0 min #32974	0	62.956
31137:2	1	R.SDFELLC[+57.021]Q[+0.984]DGTR.A		C[+57], Q[+1]	721.317	2	1441.63	1441.63	0	0	255	Specific	624.17	493.79	493.79	10.47	43	>tr|A0A0K1Z5K0|A0A0K1Z5K0_HOLGL Melanotransferrin 2 OS=Holothuria glaberrima OX=31192 GN=MTf2 PE=2 SV=1	45145	Cmpd 30073, +MS2(721.3168), 31.9eV, 63.2 min #33155	0	63.2402
30987:2	1	R.SDFELLC[+57.021]Q[+0.984]DGTR.A		C[+57], Q[+1]	721.317	2	1441.63	1441.63	0	0.2	255	Specific	634.79	495.98	495.98	10.47	43	>tr|A0A0K1Z5K0|A0A0K1Z5K0_HOLGL Melanotransferrin 2 OS=Holothuria glaberrima OX=31192 GN=MTf2 PE=2 SV=1	45145	Cmpd 29925, +MS2(721.3170), 31.9eV, 63.0 min #33001	0	63.003
31059:2	1	R.SDFELLC[+57.021]Q[+0.984]DGTR.A		C[+57], Q[+1]	721.317	2	1441.63	1441.63	0	0.3	255	Specific	647.84	457.12	457.12	10.47	43	>tr|A0A0K1Z5K0|A0A0K1Z5K0_HOLGL Melanotransferrin 2 OS=Holothuria glaberrima OX=31192 GN=MTf2 PE=2 SV=1	45145	Cmpd 29995, +MS2(721.3171), 31.9eV, 63.1 min #33075	0	63.1388
31095:2	1	R.SDFELLC[+57.021]Q[+0.984]DGTR.A		C[+57], Q[+1]	721.317	2	1441.63	1441.63	0	0.2	255	Specific	669.01	504.17	504.17	11.47	43	>tr|A0A0K1Z5K0|A0A0K1Z5K0_HOLGL Melanotransferrin 2 OS=Holothuria glaberrima OX=31192 GN=MTf2 PE=2 SV=1	45145	Cmpd 30031, +MS2(721.3170), 31.9eV, 63.2 min #33112	0	63.1863
31015:2	1	R.SDFELLC[+57.021]Q[+0.984]DGTR.A		C[+57], Q[+1]	721.317	2	1441.63	1441.63	0	0.4	255	Specific	672.35	507.32	507.32	11.47	43	>tr|A0A0K1Z5K0|A0A0K1Z5K0_HOLGL Melanotransferrin 2 OS=Holothuria glaberrima OX=31192 GN=MTf2 PE=2 SV=1	45145	Cmpd 29953, +MS2(721.3171), 31.9eV, 63.1 min #33030	0	63.0485
31011:2	1	R.SDFELLC[+57.021]Q[+0.984]DGTR.A		C[+57], Q[+1]	721.317	2	1441.63	1441.63	0	0.4	255	Specific	736.43	537.59	537.59	12.47	43	>tr|A0A0K1Z5K0|A0A0K1Z5K0_HOLGL Melanotransferrin 2 OS=Holothuria glaberrima OX=31192 GN=MTf2 PE=2 SV=1	45145	Cmpd 29949, +MS2(721.3171), 26.9eV, 63.0 min #33026	0	63.0435
31057:2	1	R.SDFELLC[+57.021]Q[+0.984]DGTR.A		C[+57], Q[+1]	721.317	2	1441.63	1441.63	0	0.3	255	Specific	737.41	541.96	541.96	12.47	43	>tr|A0A0K1Z5K0|A0A0K1Z5K0_HOLGL Melanotransferrin 2 OS=Holothuria glaberrima OX=31192 GN=MTf2 PE=2 SV=1	45145	Cmpd 29993, +MS2(721.3171), 26.9eV, 63.1 min #33073	0	63.1368
34827:2	1	R.FC[+57.021]IISEQ[+0.984]ELR.K		C[+57], Q[+1]	648.319	2	1295.63	1295.63	0	1.3	375	Specific	30.91	1.59	1.59	0.26	43	>tr|A0A0K1Z5K0|A0A0K1Z5K0_HOLGL Melanotransferrin 2 OS=Holothuria glaberrima OX=31192 GN=MTf2 PE=2 SV=1	45145	Cmpd 33675, +MS2(648.3195), 29.0eV, 69.8 min #36908	0	69.7395
23736:3	1	K.RDSNFGINDLEGK.K			488.908	3	1464.71	1464.71	0	1.1	464	Specific	78.3	39.78	39.78	1.86	43	>tr|A0A0K1Z5K0|A0A0K1Z5K0_HOLGL Melanotransferrin 2 OS=Holothuria glaberrima OX=31192 GN=MTf2 PE=2 SV=1	45145	Cmpd 22840, +MS2(488.9080), 19.6eV, 50.7 min #25633	0	50.6813
23778:3	1	K.RDSNFGINDLEGK.K			488.908	3	1464.71	1464.71	0	1.1	464	Specific	156.45	155.05	155.05	3.13	43	>tr|A0A0K1Z5K0|A0A0K1Z5K0_HOLGL Melanotransferrin 2 OS=Holothuria glaberrima OX=31192 GN=MTf2 PE=2 SV=1	45145	Cmpd 22882, +MS2(488.9080), 19.5eV, 50.8 min #25677	0	50.7542
23726:3	1	K.RDSNFGINDLEGK.K			488.908	3	1464.71	1464.71	0	1.1	464	Specific	300.07	219.53	219.53	6.43	43	>tr|A0A0K1Z5K0|A0A0K1Z5K0_HOLGL Melanotransferrin 2 OS=Holothuria glaberrima OX=31192 GN=MTf2 PE=2 SV=1	45145	Cmpd 22830, +MS2(488.9080), 19.5eV, 50.7 min #25623	0	50.676
23621:3	1	K.RDSNFGINDLEGK.K			488.908	3	1464.71	1464.71	0	1.2	464	Specific	423.69	329.08	329.08	6.91	43	>tr|A0A0K1Z5K0|A0A0K1Z5K0_HOLGL Melanotransferrin 2 OS=Holothuria glaberrima OX=31192 GN=MTf2 PE=2 SV=1	45145	Cmpd 22727, +MS2(488.9080), 19.5eV, 50.5 min #25517	0	50.5237
23679:3	1	K.RDSNFGINDLEGK.K			488.909	3	1464.71	1464.71	0	2.4	464	Specific	446.29	300.48	300.48	7.04	43	>tr|A0A0K1Z5K0|A0A0K1Z5K0_HOLGL Melanotransferrin 2 OS=Holothuria glaberrima OX=31192 GN=MTf2 PE=2 SV=1	45145	Cmpd 22785, +MS2(488.9086), 19.6eV, 50.6 min #25577	0	50.6177
23667:3	1	K.RDSNFGINDLEGK.K			488.908	3	1464.71	1464.71	0	2	464	Specific	463.56	278.16	278.16	6.97	43	>tr|A0A0K1Z5K0|A0A0K1Z5K0_HOLGL Melanotransferrin 2 OS=Holothuria glaberrima OX=31192 GN=MTf2 PE=2 SV=1	45145	Cmpd 22773, +MS2(488.9084), 19.5eV, 50.6 min #25564	0	50.585
23692:3	1	K.RDSNFGINDLEGK.K			488.909	3	1464.71	1464.71	0	2.4	464	Specific	469.29	315.23	315.23	7.08	43	>tr|A0A0K1Z5K0|A0A0K1Z5K0_HOLGL Melanotransferrin 2 OS=Holothuria glaberrima OX=31192 GN=MTf2 PE=2 SV=1	45145	Cmpd 22796, +MS2(488.9086), 19.5eV, 50.6 min #25588	0	50.6273
29100:2	1	R.DSNFGINDLEGK.K			654.799	2	1308.59	1308.61	0	-12.8	465	Specific	180.59	93.12	93.12	2.39	43	>tr|A0A0K1Z5K0|A0A0K1Z5K0_HOLGL Melanotransferrin 2 OS=Holothuria glaberrima OX=31192 GN=MTf2 PE=2 SV=1	45145	Cmpd 28066, +MS2(654.7986), 29.3eV, 59.8 min #31070	0	59.789
24594:2	1	R.DSNFGINDLEGK.K			654.806	2	1308.61	1308.61	0	-1.1	465	Specific	222.22	199.4	199.4	4.74	43	>tr|A0A0K1Z5K0|A0A0K1Z5K0_HOLGL Melanotransferrin 2 OS=Holothuria glaberrima OX=31192 GN=MTf2 PE=2 SV=1	45145	Cmpd 23680, +MS2(654.8062), 29.3eV, 52.1 min #26506	0	52.1045
29133:2	1	R.DSNFGINDLEGK.K			654.803	2	1308.6	1308.61	0	-5.6	465	Specific	253.38	231.09	231.09	3.62	43	>tr|A0A0K1Z5K0|A0A0K1Z5K0_HOLGL Melanotransferrin 2 OS=Holothuria glaberrima OX=31192 GN=MTf2 PE=2 SV=1	45145	Cmpd 28099, +MS2(654.8033), 29.3eV, 59.9 min #31104	0	59.837
28971:2	1	R.DSNFGINDLEGK.K			654.808	2	1308.61	1308.61	0	1	465	Specific	305.72	161.8	161.8	4.96	43	>tr|A0A0K1Z5K0|A0A0K1Z5K0_HOLGL Melanotransferrin 2 OS=Holothuria glaberrima OX=31192 GN=MTf2 PE=2 SV=1	45145	Cmpd 27941, +MS2(654.8076), 29.3eV, 59.6 min #30940	0	59.5583
28721:2	1	R.DSNFGINDLEGK.K			654.808	2	1308.61	1308.61	0	0.8	465	Specific	324.57	257.21	257.21	4.9	43	>tr|A0A0K1Z5K0|A0A0K1Z5K0_HOLGL Melanotransferrin 2 OS=Holothuria glaberrima OX=31192 GN=MTf2 PE=2 SV=1	45145	Cmpd 27695, +MS2(654.8075), 29.3eV, 59.1 min #30684	0	59.1168
28911:2	1	R.DSNFGINDLEGK.K			654.807	2	1308.61	1308.61	0	0.2	465	Specific	331.67	277.92	277.92	6.41	43	>tr|A0A0K1Z5K0|A0A0K1Z5K0_HOLGL Melanotransferrin 2 OS=Holothuria glaberrima OX=31192 GN=MTf2 PE=2 SV=1	45145	Cmpd 27881, +MS2(654.8071), 29.3eV, 59.5 min #30878	0	59.4647
28880:2	1	R.DSNFGINDLEGK.K			654.807	2	1308.61	1308.61	0	0.4	465	Specific	331.94	284.6	284.6	5.58	43	>tr|A0A0K1Z5K0|A0A0K1Z5K0_HOLGL Melanotransferrin 2 OS=Holothuria glaberrima OX=31192 GN=MTf2 PE=2 SV=1	45145	Cmpd 27850, +MS2(654.8072), 29.3eV, 59.4 min #30845	0	59.3933
24524:2	1	R.DSNFGINDLEGK.K			654.807	2	1308.61	1308.61	0	0.7	465	Specific	345.93	258.26	258.26	5.45	43	>tr|A0A0K1Z5K0|A0A0K1Z5K0_HOLGL Melanotransferrin 2 OS=Holothuria glaberrima OX=31192 GN=MTf2 PE=2 SV=1	45145	Cmpd 23610, +MS2(654.8074), 29.3eV, 52.0 min #26434	0	52.0052
28786:2	1	R.DSNFGINDLEGK.K			654.808	2	1308.61	1308.61	0	1.1	465	Specific	359.9	272.63	272.63	6.58	43	>tr|A0A0K1Z5K0|A0A0K1Z5K0_HOLGL Melanotransferrin 2 OS=Holothuria glaberrima OX=31192 GN=MTf2 PE=2 SV=1	45145	Cmpd 27758, +MS2(654.8077), 29.3eV, 59.2 min #30749	0	59.2178
28844:2	1	R.DSNFGINDLEGK.K			654.807	2	1308.61	1308.61	0	0.2	465	Specific	373.49	280.33	280.33	6.72	43	>tr|A0A0K1Z5K0|A0A0K1Z5K0_HOLGL Melanotransferrin 2 OS=Holothuria glaberrima OX=31192 GN=MTf2 PE=2 SV=1	45145	Cmpd 27814, +MS2(654.8071), 29.3eV, 59.4 min #30808	0	59.3422
28943:2	1	R.DSNFGINDLEGK.K			654.807	2	1308.61	1308.61	0	0.2	465	Specific	379.62	276.93	276.93	6.64	43	>tr|A0A0K1Z5K0|A0A0K1Z5K0_HOLGL Melanotransferrin 2 OS=Holothuria glaberrima OX=31192 GN=MTf2 PE=2 SV=1	45145	Cmpd 27913, +MS2(654.8071), 29.3eV, 59.5 min #30911	0	59.5143
28687:2	1	R.DSNFGINDLEGK.K			654.808	2	1308.61	1308.61	0	1.4	465	Specific	407.29	274.21	274.21	5.79	43	>tr|A0A0K1Z5K0|A0A0K1Z5K0_HOLGL Melanotransferrin 2 OS=Holothuria glaberrima OX=31192 GN=MTf2 PE=2 SV=1	45145	Cmpd 27661, +MS2(654.8079), 29.3eV, 59.1 min #30649	0	59.0695
28807:2	1	R.DSNFGINDLEGK.K			654.808	2	1308.61	1308.61	0	0.9	465	Specific	419.57	288.13	288.13	6.78	43	>tr|A0A0K1Z5K0|A0A0K1Z5K0_HOLGL Melanotransferrin 2 OS=Holothuria glaberrima OX=31192 GN=MTf2 PE=2 SV=1	45145	Cmpd 27777, +MS2(654.8075), 29.3eV, 59.3 min #30769	0	59.2617
28641:2	1	R.DSNFGINDLEGK.K			654.808	2	1308.61	1308.61	0	1.6	465	Specific	537.41	405.19	405.19	8.35	43	>tr|A0A0K1Z5K0|A0A0K1Z5K0_HOLGL Melanotransferrin 2 OS=Holothuria glaberrima OX=31192 GN=MTf2 PE=2 SV=1	45145	Cmpd 27617, +MS2(654.8080), 29.3eV, 59.0 min #30604	0	59.0155
28455:2	1	R.DSNFGINDLEGK.K			654.807	2	1308.61	1308.61	0	0.5	465	Specific	585.85	411.52	411.52	9.47	43	>tr|A0A0K1Z5K0|A0A0K1Z5K0_HOLGL Melanotransferrin 2 OS=Holothuria glaberrima OX=31192 GN=MTf2 PE=2 SV=1	45145	Cmpd 27437, +MS2(654.8073), 29.3eV, 58.7 min #30417	0	58.7162
28595:2	1	R.DSNFGINDLEGK.K			654.808	2	1308.61	1308.61	0	1.6	465	Specific	608.21	439.36	439.36	10.52	43	>tr|A0A0K1Z5K0|A0A0K1Z5K0_HOLGL Melanotransferrin 2 OS=Holothuria glaberrima OX=31192 GN=MTf2 PE=2 SV=1	45145	Cmpd 27573, +MS2(654.8080), 29.3eV, 59.0 min #30558	0	58.9423
28558:2	1	R.DSNFGINDLEGK.K			654.808	2	1308.61	1308.61	0	1.6	465	Specific	612.27	473.97	473.97	10.52	43	>tr|A0A0K1Z5K0|A0A0K1Z5K0_HOLGL Melanotransferrin 2 OS=Holothuria glaberrima OX=31192 GN=MTf2 PE=2 SV=1	45145	Cmpd 27536, +MS2(654.8080), 29.3eV, 58.9 min #30520	0	58.8912
28514:2	1	R.DSNFGINDLEGK.K			654.808	2	1308.61	1308.61	0	1.4	465	Specific	626.02	478.36	478.36	10.52	43	>tr|A0A0K1Z5K0|A0A0K1Z5K0_HOLGL Melanotransferrin 2 OS=Holothuria glaberrima OX=31192 GN=MTf2 PE=2 SV=1	45145	Cmpd 27494, +MS2(654.8079), 29.3eV, 58.8 min #30476	0	58.8078
28534:2	1	R.DSNFGINDLEGK.K			654.808	2	1308.61	1308.61	0	1.7	465	Specific	655.06	474.8	474.8	11.52	43	>tr|A0A0K1Z5K0|A0A0K1Z5K0_HOLGL Melanotransferrin 2 OS=Holothuria glaberrima OX=31192 GN=MTf2 PE=2 SV=1	45145	Cmpd 27512, +MS2(654.8081), 29.3eV, 58.9 min #30495	0	58.8487
28468:2	1	R.DSNFGINDLEGK.K			654.808	2	1308.61	1308.61	0	1.4	465	Specific	669.68	537.78	537.78	11.52	43	>tr|A0A0K1Z5K0|A0A0K1Z5K0_HOLGL Melanotransferrin 2 OS=Holothuria glaberrima OX=31192 GN=MTf2 PE=2 SV=1	45145	Cmpd 27450, +MS2(654.8079), 29.3eV, 58.7 min #30431	0	58.7432
30191:2	1	R.DSNFGIN[+0.984]DLEGK.K		N[+1]	655.3	2	1309.59	1309.59	0	2.2	465	Specific	125.66	87.8	87.8	2.4	43	>tr|A0A0K1Z5K0|A0A0K1Z5K0_HOLGL Melanotransferrin 2 OS=Holothuria glaberrima OX=31192 GN=MTf2 PE=2 SV=1	45145	Cmpd 29145, +MS2(655.3004), 24.8eV, 61.7 min #32191	0	61.6505
24567:3	1	R.DSNFGINDLEGKK.S			479.573	3	1436.7	1436.7	0	1.5	465	Specific	119.98	119.98	119.98	2.53	43	>tr|A0A0K1Z5K0|A0A0K1Z5K0_HOLGL Melanotransferrin 2 OS=Holothuria glaberrima OX=31192 GN=MTf2 PE=2 SV=1	45145	Cmpd 23653, +MS2(479.5728), 19.2eV, 52.1 min #26478	0	52.0592
24520:3	1	R.DSNFGINDLEGKK.S			479.573	3	1436.7	1436.7	0	2.1	465	Specific	294.36	281.72	281.72	5.76	43	>tr|A0A0K1Z5K0|A0A0K1Z5K0_HOLGL Melanotransferrin 2 OS=Holothuria glaberrima OX=31192 GN=MTf2 PE=2 SV=1	45145	Cmpd 23606, +MS2(479.5731), 19.2eV, 52.0 min #26430	0	52.003
24462:3	1	R.DSNFGINDLEGKK.S			479.573	3	1436.7	1436.7	0	1.6	465	Specific	400.69	340.66	340.66	6.35	43	>tr|A0A0K1Z5K0|A0A0K1Z5K0_HOLGL Melanotransferrin 2 OS=Holothuria glaberrima OX=31192 GN=MTf2 PE=2 SV=1	45145	Cmpd 23550, +MS2(479.5728), 19.2eV, 51.9 min #26372	0	51.9102
24363:3	1	R.DSNFGINDLEGKK.S			479.574	3	1436.71	1436.7	0	3.2	465	Specific	437.62	325.25	325.25	6.16	43	>tr|A0A0K1Z5K0|A0A0K1Z5K0_HOLGL Melanotransferrin 2 OS=Holothuria glaberrima OX=31192 GN=MTf2 PE=2 SV=1	45145	Cmpd 23451, +MS2(479.5736), 19.2eV, 51.7 min #26269	0	51.74
24394:3	1	R.DSNFGINDLEGKK.S			479.573	3	1436.7	1436.7	0	2	465	Specific	463.26	422.07	422.07	7.61	43	>tr|A0A0K1Z5K0|A0A0K1Z5K0_HOLGL Melanotransferrin 2 OS=Holothuria glaberrima OX=31192 GN=MTf2 PE=2 SV=1	45145	Cmpd 23482, +MS2(479.5730), 22.5eV, 51.8 min #26301	0	51.7877
24349:3	1	R.DSNFGINDLEGKK.S			479.573	3	1436.71	1436.7	0	2.7	465	Specific	466.37	403.5	403.5	7.61	43	>tr|A0A0K1Z5K0|A0A0K1Z5K0_HOLGL Melanotransferrin 2 OS=Holothuria glaberrima OX=31192 GN=MTf2 PE=2 SV=1	45145	Cmpd 23437, +MS2(479.5733), 19.2eV, 51.7 min #26254	0	51.7063
24403:3	1	R.DSNFGINDLEGKK.S			479.573	3	1436.7	1436.7	0	2	465	Specific	536.38	426.58	426.58	7.7	43	>tr|A0A0K1Z5K0|A0A0K1Z5K0_HOLGL Melanotransferrin 2 OS=Holothuria glaberrima OX=31192 GN=MTf2 PE=2 SV=1	45145	Cmpd 23491, +MS2(479.5730), 19.2eV, 51.8 min #26310	0	51.7972
54618:2	1	K.TSGWIVPIGLLIK.N			698.934	2	1396.86	1396.86	0	2.9	486	Specific	132.79	132.79	132.79	3.13	43	>tr|A0A0K1Z5K0|A0A0K1Z5K0_HOLGL Melanotransferrin 2 OS=Holothuria glaberrima OX=31192 GN=MTf2 PE=2 SV=1	45145	Cmpd 53086, +MS2(698.9338), 31.0eV, 105.7 min #57194	0	105.698
54187:3	1	K.TSGWIVPIGLLIK.N			466.291	3	1396.86	1396.86	0	0.6	486	Specific	139.91	139.91	139.91	3.33	43	>tr|A0A0K1Z5K0|A0A0K1Z5K0_HOLGL Melanotransferrin 2 OS=Holothuria glaberrima OX=31192 GN=MTf2 PE=2 SV=1	45145	Cmpd 52671, +MS2(466.2905), 18.8eV, 105.0 min #56761	0	104.949
54559:2	1	K.TSGWIVPIGLLIK.N			698.931	2	1396.85	1396.86	0	-1.2	486	Specific	196.5	196.5	196.5	3.53	43	>tr|A0A0K1Z5K0|A0A0K1Z5K0_HOLGL Melanotransferrin 2 OS=Holothuria glaberrima OX=31192 GN=MTf2 PE=2 SV=1	45145	Cmpd 53027, +MS2(698.9309), 31.0eV, 105.6 min #57133	0	105.601
54157:3	1	K.TSGWIVPIGLLIK.N			466.291	3	1396.86	1396.86	0	2	486	Specific	251.52	251.52	251.52	6.2	43	>tr|A0A0K1Z5K0|A0A0K1Z5K0_HOLGL Melanotransferrin 2 OS=Holothuria glaberrima OX=31192 GN=MTf2 PE=2 SV=1	45145	Cmpd 52641, +MS2(466.2912), 18.8eV, 104.9 min #56730	0	104.903
54457:2	1	K.TSGWIVPIGLLIK.N			698.933	2	1396.86	1396.86	0	1.6	486	Specific	265.63	265.63	265.63	6.3	43	>tr|A0A0K1Z5K0|A0A0K1Z5K0_HOLGL Melanotransferrin 2 OS=Holothuria glaberrima OX=31192 GN=MTf2 PE=2 SV=1	45145	Cmpd 52931, +MS2(698.9329), 31.0eV, 105.4 min #57033	0	105.435
54482:2	1	K.TSGWIVPIGLLIK.N			698.934	2	1396.86	1396.86	0	3.2	486	Specific	274.68	274.68	274.68	5.97	43	>tr|A0A0K1Z5K0|A0A0K1Z5K0_HOLGL Melanotransferrin 2 OS=Holothuria glaberrima OX=31192 GN=MTf2 PE=2 SV=1	45145	Cmpd 52954, +MS2(698.9340), 31.0eV, 105.5 min #57057	0	105.48
54520:2	1	K.TSGWIVPIGLLIK.N			698.933	2	1396.86	1396.86	0	1.8	486	Specific	297.42	297.42	297.42	6.51	43	>tr|A0A0K1Z5K0|A0A0K1Z5K0_HOLGL Melanotransferrin 2 OS=Holothuria glaberrima OX=31192 GN=MTf2 PE=2 SV=1	45145	Cmpd 52992, +MS2(698.9330), 31.0eV, 105.6 min #57097	0	105.551
54427:2	1	K.TSGWIVPIGLLIK.N			698.932	2	1396.86	1396.86	0	0.1	486	Specific	302.27	302.27	302.27	6.67	43	>tr|A0A0K1Z5K0|A0A0K1Z5K0_HOLGL Melanotransferrin 2 OS=Holothuria glaberrima OX=31192 GN=MTf2 PE=2 SV=1	45145	Cmpd 52903, +MS2(698.9318), 31.0eV, 105.4 min #57004	0	105.385
54133:3	1	K.TSGWIVPIGLLIK.N			466.291	3	1396.86	1396.86	0	2.4	486	Specific	321.65	321.65	321.65	6.72	43	>tr|A0A0K1Z5K0|A0A0K1Z5K0_HOLGL Melanotransferrin 2 OS=Holothuria glaberrima OX=31192 GN=MTf2 PE=2 SV=1	45145	Cmpd 52619, +MS2(466.2914), 18.8eV, 104.9 min #56707	0	104.862
54094:3	1	K.TSGWIVPIGLLIK.N			466.291	3	1396.86	1396.86	0	2.1	486	Specific	377.22	377.22	377.22	7.22	43	>tr|A0A0K1Z5K0|A0A0K1Z5K0_HOLGL Melanotransferrin 2 OS=Holothuria glaberrima OX=31192 GN=MTf2 PE=2 SV=1	45145	Cmpd 52580, +MS2(466.2913), 18.8eV, 104.8 min #56667	0	104.803
54059:3	1	K.TSGWIVPIGLLIK.N			466.291	3	1396.86	1396.86	0	1.6	486	Specific	382.96	382.96	382.96	8.45	43	>tr|A0A0K1Z5K0|A0A0K1Z5K0_HOLGL Melanotransferrin 2 OS=Holothuria glaberrima OX=31192 GN=MTf2 PE=2 SV=1	45145	Cmpd 52545, +MS2(466.2910), 18.8eV, 104.7 min #56630	0	104.728
54392:2	1	K.TSGWIVPIGLLIK.N			698.932	2	1396.86	1396.86	0	0.4	486	Specific	438.67	438.67	438.67	8.19	43	>tr|A0A0K1Z5K0|A0A0K1Z5K0_HOLGL Melanotransferrin 2 OS=Holothuria glaberrima OX=31192 GN=MTf2 PE=2 SV=1	45145	Cmpd 52870, +MS2(698.9320), 31.0eV, 105.3 min #56969	0	105.313
54339:2	1	K.TSGWIVPIGLLIK.N			698.932	2	1396.86	1396.86	0	0.2	486	Specific	454.52	454.52	454.52	8.26	43	>tr|A0A0K1Z5K0|A0A0K1Z5K0_HOLGL Melanotransferrin 2 OS=Holothuria glaberrima OX=31192 GN=MTf2 PE=2 SV=1	45145	Cmpd 52817, +MS2(698.9319), 31.0eV, 105.2 min #56914	0	105.224
54283:2	1	K.TSGWIVPIGLLIK.N			698.932	2	1396.86	1396.86	0	0	486	Specific	484.96	484.96	484.96	8.27	43	>tr|A0A0K1Z5K0|A0A0K1Z5K0_HOLGL Melanotransferrin 2 OS=Holothuria glaberrima OX=31192 GN=MTf2 PE=2 SV=1	45145	Cmpd 52761, +MS2(698.9317), 31.0eV, 105.1 min #56856	0	105.134
54361:2	1	K.TSGWIVPIGLLIK.N			698.931	2	1396.85	1396.86	0	-1	486	Specific	486.7	486.7	486.7	8.27	43	>tr|A0A0K1Z5K0|A0A0K1Z5K0_HOLGL Melanotransferrin 2 OS=Holothuria glaberrima OX=31192 GN=MTf2 PE=2 SV=1	45145	Cmpd 52839, +MS2(698.9311), 31.0eV, 105.3 min #56937	0	105.263
54304:2	1	K.TSGWIVPIGLLIK.N			698.932	2	1396.86	1396.86	0	-0.4	486	Specific	506.92	506.92	506.92	8.37	43	>tr|A0A0K1Z5K0|A0A0K1Z5K0_HOLGL Melanotransferrin 2 OS=Holothuria glaberrima OX=31192 GN=MTf2 PE=2 SV=1	45145	Cmpd 52782, +MS2(698.9315), 31.0eV, 105.2 min #56878	0	105.174
54182:2	1	K.TSGWIVPIGLLIK.N			698.932	2	1396.86	1396.86	0	0.2	486	Specific	609.74	609.74	609.74	10.57	43	>tr|A0A0K1Z5K0|A0A0K1Z5K0_HOLGL Melanotransferrin 2 OS=Holothuria glaberrima OX=31192 GN=MTf2 PE=2 SV=1	45145	Cmpd 52666, +MS2(698.9319), 31.0eV, 105.0 min #56756	0	104.947
54156:2	1	K.TSGWIVPIGLLIK.N			698.932	2	1396.86	1396.86	0	0.5	486	Specific	652.62	652.62	652.62	11.57	43	>tr|A0A0K1Z5K0|A0A0K1Z5K0_HOLGL Melanotransferrin 2 OS=Holothuria glaberrima OX=31192 GN=MTf2 PE=2 SV=1	45145	Cmpd 52640, +MS2(698.9321), 31.0eV, 104.9 min #56729	0	104.903
54132:2	1	K.TSGWIVPIGLLIK.N			698.933	2	1396.86	1396.86	0	1.5	486	Specific	670.99	663.05	663.05	11.62	43	>tr|A0A0K1Z5K0|A0A0K1Z5K0_HOLGL Melanotransferrin 2 OS=Holothuria glaberrima OX=31192 GN=MTf2 PE=2 SV=1	45145	Cmpd 52618, +MS2(698.9328), 31.0eV, 104.9 min #56706	0	104.861
54063:2	1	K.TSGWIVPIGLLIK.N			698.934	2	1396.86	1396.86	0	3.1	486	Specific	696.6	630.56	630.56	11.62	43	>tr|A0A0K1Z5K0|A0A0K1Z5K0_HOLGL Melanotransferrin 2 OS=Holothuria glaberrima OX=31192 GN=MTf2 PE=2 SV=1	45145	Cmpd 52549, +MS2(698.9339), 31.1eV, 104.7 min #56634	0	104.73
54093:2	1	K.TSGWIVPIGLLIK.N			698.933	2	1396.86	1396.86	0	2.1	486	Specific	701.07	651.33	651.33	12.62	43	>tr|A0A0K1Z5K0|A0A0K1Z5K0_HOLGL Melanotransferrin 2 OS=Holothuria glaberrima OX=31192 GN=MTf2 PE=2 SV=1	45145	Cmpd 52579, +MS2(698.9332), 31.0eV, 104.8 min #56666	0	104.802
54034:2	1	K.TSGWIVPIGLLIK.N			698.932	2	1396.86	1396.86	0	1	486	Specific	703.66	625.98	625.98	12.62	43	>tr|A0A0K1Z5K0|A0A0K1Z5K0_HOLGL Melanotransferrin 2 OS=Holothuria glaberrima OX=31192 GN=MTf2 PE=2 SV=1	45145	Cmpd 52520, +MS2(698.9324), 31.0eV, 104.7 min #56604	0	104.681
54043:2	1	K.TSGWIVPIGLLIK.N			698.932	2	1396.86	1396.86	0	1	486	Specific	706.37	663.7	663.7	12.62	43	>tr|A0A0K1Z5K0|A0A0K1Z5K0_HOLGL Melanotransferrin 2 OS=Holothuria glaberrima OX=31192 GN=MTf2 PE=2 SV=1	45145	Cmpd 52529, +MS2(698.9324), 26.2eV, 104.7 min #56613	0	104.687
54102:2	1	K.TSGWIVPIGLLIK.N			698.933	2	1396.86	1396.86	0	2.1	486	Specific	718.82	655.2	655.2	12.62	43	>tr|A0A0K1Z5K0|A0A0K1Z5K0_HOLGL Melanotransferrin 2 OS=Holothuria glaberrima OX=31192 GN=MTf2 PE=2 SV=1	45145	Cmpd 52588, +MS2(698.9332), 31.1eV, 104.8 min #56675	0	104.807
54058:2	1	K.TSGWIVPIGLLIK.N			698.934	2	1396.86	1396.86	0	3.1	486	Specific	725.15	610.33	610.33	12.62	43	>tr|A0A0K1Z5K0|A0A0K1Z5K0_HOLGL Melanotransferrin 2 OS=Holothuria glaberrima OX=31192 GN=MTf2 PE=2 SV=1	45145	Cmpd 52544, +MS2(698.9339), 31.0eV, 104.7 min #56629	0	104.728
54086:2	1	K.TSGWIVPIGLLIK.N			698.934	2	1396.86	1396.86	0	3.2	486	Specific	733.36	649.56	649.56	12.62	43	>tr|A0A0K1Z5K0|A0A0K1Z5K0_HOLGL Melanotransferrin 2 OS=Holothuria glaberrima OX=31192 GN=MTf2 PE=2 SV=1	45145	Cmpd 52572, +MS2(698.9340), 26.2eV, 104.8 min #56658	0	104.776
25175:2	1	K.GDYQ[+0.984]LLC[+57.021]ADGTR.A		C[+57], Q[+1]	685.306	2	1369.6	1369.61	0	-0.3	603	Specific	130.13	37.26	37.26	1.73	43	>tr|A0A0K1Z5K0|A0A0K1Z5K0_HOLGL Melanotransferrin 2 OS=Holothuria glaberrima OX=31192 GN=MTf2 PE=2 SV=1	45145	Cmpd 24253, +MS2(685.3061), 30.5eV, 53.1 min #27103	0	53.108
24901:2	1	K.GDYQ[+0.984]LLC[+57.021]ADGTR.A		C[+57], Q[+1]	685.307	2	1369.61	1369.61	0	1.1	603	Specific	131.33	58.17	58.17	1.69	43	>tr|A0A0K1Z5K0|A0A0K1Z5K0_HOLGL Melanotransferrin 2 OS=Holothuria glaberrima OX=31192 GN=MTf2 PE=2 SV=1	45145	Cmpd 23981, +MS2(685.3070), 30.5eV, 52.7 min #26822	0	52.6725
25114:2	1	K.GDYQ[+0.984]LLC[+57.021]ADGTR.A		C[+57], Q[+1]	685.306	2	1369.6	1369.61	0	-0.2	603	Specific	160.82	101.51	101.51	2.79	43	>tr|A0A0K1Z5K0|A0A0K1Z5K0_HOLGL Melanotransferrin 2 OS=Holothuria glaberrima OX=31192 GN=MTf2 PE=2 SV=1	45145	Cmpd 24194, +MS2(685.3061), 30.5eV, 53.0 min #27042	0	53.0127
25063:2	1	K.GDYQ[+0.984]LLC[+57.021]ADGTR.A		C[+57], Q[+1]	685.306	2	1369.61	1369.61	0	-0.1	603	Specific	178.97	56.46	56.46	2.36	43	>tr|A0A0K1Z5K0|A0A0K1Z5K0_HOLGL Melanotransferrin 2 OS=Holothuria glaberrima OX=31192 GN=MTf2 PE=2 SV=1	45145	Cmpd 24143, +MS2(685.3062), 30.5eV, 52.9 min #26989	0	52.9235
25147:2	1	K.GDYQ[+0.984]LLC[+57.021]ADGTR.A		C[+57], Q[+1]	685.306	2	1369.61	1369.61	0	0.3	603	Specific	183.65	39.91	39.91	2.12	43	>tr|A0A0K1Z5K0|A0A0K1Z5K0_HOLGL Melanotransferrin 2 OS=Holothuria glaberrima OX=31192 GN=MTf2 PE=2 SV=1	45145	Cmpd 24225, +MS2(685.3064), 30.5eV, 53.1 min #27074	0	53.063
25086:2	1	K.GDYQ[+0.984]LLC[+57.021]ADGTR.A		C[+57], Q[+1]	685.306	2	1369.6	1369.61	0	-0.5	603	Specific	192.56	50.88	50.88	2.38	43	>tr|A0A0K1Z5K0|A0A0K1Z5K0_HOLGL Melanotransferrin 2 OS=Holothuria glaberrima OX=31192 GN=MTf2 PE=2 SV=1	45145	Cmpd 24166, +MS2(685.3059), 30.5eV, 53.0 min #27013	0	52.9673
24934:2	1	K.GDYQ[+0.984]LLC[+57.021]ADGTR.A		C[+57], Q[+1]	685.307	2	1369.61	1369.61	0	0.7	603	Specific	216.85	66.72	66.72	2.83	43	>tr|A0A0K1Z5K0|A0A0K1Z5K0_HOLGL Melanotransferrin 2 OS=Holothuria glaberrima OX=31192 GN=MTf2 PE=2 SV=1	45145	Cmpd 24014, +MS2(685.3068), 30.5eV, 52.7 min #26856	0	52.7197
24974:2	1	K.GDYQ[+0.984]LLC[+57.021]ADGTR.A		C[+57], Q[+1]	685.307	2	1369.61	1369.61	0	0.5	603	Specific	228.54	95.58	95.58	3.13	43	>tr|A0A0K1Z5K0|A0A0K1Z5K0_HOLGL Melanotransferrin 2 OS=Holothuria glaberrima OX=31192 GN=MTf2 PE=2 SV=1	45145	Cmpd 24054, +MS2(685.3066), 30.5eV, 52.8 min #26897	0	52.778
25010:2	1	K.GDYQ[+0.984]LLC[+57.021]ADGTR.A		C[+57], Q[+1]	685.307	2	1369.61	1369.61	0	0.9	603	Specific	241.9	111.78	111.78	3.33	43	>tr|A0A0K1Z5K0|A0A0K1Z5K0_HOLGL Melanotransferrin 2 OS=Holothuria glaberrima OX=31192 GN=MTf2 PE=2 SV=1	45145	Cmpd 24090, +MS2(685.3069), 30.5eV, 52.8 min #26934	0	52.8297
15823:3	1	K.VPSHALMTAGDQTEDK.I			567.271	3	1699.8	1699.8	0	1.8	628	Specific	180.2	180.2	180.2	3.51	43	>tr|A0A0K1Z5K0|A0A0K1Z5K0_HOLGL Melanotransferrin 2 OS=Holothuria glaberrima OX=31192 GN=MTf2 PE=2 SV=1	45145	Cmpd 15067, +MS2(567.2711), 22.0eV, 37.8 min #17563	0	37.7428
16346:3	1	K.VPSHALMTAGDQTEDK.I			567.27	3	1699.8	1699.8	0	0.4	628	Specific	186.49	186.49	186.49	3.92	43	>tr|A0A0K1Z5K0|A0A0K1Z5K0_HOLGL Melanotransferrin 2 OS=Holothuria glaberrima OX=31192 GN=MTf2 PE=2 SV=1	45145	Cmpd 15586, +MS2(567.2703), 22.0eV, 38.6 min #18100	0	38.5398
19324:3	1	K.LFDSAGYTDSEGNSGK.D			549.91	3	1647.71	1647.71	0	0.7	669	Specific	185.26	185.26	185.26	3.54	43	>tr|A0A0K1Z5K0|A0A0K1Z5K0_HOLGL Melanotransferrin 2 OS=Holothuria glaberrima OX=31192 GN=MTf2 PE=2 SV=1	45145	Cmpd 18530, +MS2(549.9097), 21.5eV, 43.2 min #21150	0	43.2088
20002:2	1	K.LFDSAGYTDSEGNSGK.D			824.361	2	1647.71	1647.71	0	0.3	669	Specific	293.65	293.65	293.65	5.98	43	>tr|A0A0K1Z5K0|A0A0K1Z5K0_HOLGL Melanotransferrin 2 OS=Holothuria glaberrima OX=31192 GN=MTf2 PE=2 SV=1	45145	Cmpd 19196, +MS2(824.3605), 36.0eV, 44.4 min #21842	0	44.3628
19243:3	1	K.LFDSAGYTDSEGNSGK.D			549.909	3	1647.71	1647.71	0	-0.4	669	Specific	311.15	276.73	276.73	6.33	43	>tr|A0A0K1Z5K0|A0A0K1Z5K0_HOLGL Melanotransferrin 2 OS=Holothuria glaberrima OX=31192 GN=MTf2 PE=2 SV=1	45145	Cmpd 18449, +MS2(549.9091), 21.5eV, 43.1 min #21066	0	43.0847
19202:3	1	K.LFDSAGYTDSEGNSGK.D			549.91	3	1647.72	1647.71	0	1.4	669	Specific	323.09	318.24	318.24	7.34	43	>tr|A0A0K1Z5K0|A0A0K1Z5K0_HOLGL Melanotransferrin 2 OS=Holothuria glaberrima OX=31192 GN=MTf2 PE=2 SV=1	45145	Cmpd 18408, +MS2(549.9101), 21.5eV, 43.0 min #21024	0	43.0285
19921:2	1	K.LFDSAGYTDSEGNSGK.D			824.358	2	1647.71	1647.71	0	-2.5	669	Specific	330.36	285.39	285.39	5.24	43	>tr|A0A0K1Z5K0|A0A0K1Z5K0_HOLGL Melanotransferrin 2 OS=Holothuria glaberrima OX=31192 GN=MTf2 PE=2 SV=1	45145	Cmpd 19115, +MS2(824.3582), 36.0eV, 44.3 min #21758	0	44.241
19967:2	1	K.LFDSAGYTDSEGNSGK.D			824.36	2	1647.71	1647.71	0	0	669	Specific	429.45	337.11	337.11	5.93	43	>tr|A0A0K1Z5K0|A0A0K1Z5K0_HOLGL Melanotransferrin 2 OS=Holothuria glaberrima OX=31192 GN=MTf2 PE=2 SV=1	45145	Cmpd 19161, +MS2(824.3603), 36.0eV, 44.3 min #21806	0	44.3147
19582:2	1	K.LFDSAGYTDSEGNSGK.D			824.36	2	1647.71	1647.71	0	-0.4	669	Specific	437.67	432.09	432.09	8.76	43	>tr|A0A0K1Z5K0|A0A0K1Z5K0_HOLGL Melanotransferrin 2 OS=Holothuria glaberrima OX=31192 GN=MTf2 PE=2 SV=1	45145	Cmpd 18780, +MS2(824.3599), 36.0eV, 43.7 min #21411	0	43.6863
19793:2	1	K.LFDSAGYTDSEGNSGK.D			824.36	2	1647.71	1647.71	0	-0.5	669	Specific	450.79	385.45	385.45	8.83	43	>tr|A0A0K1Z5K0|A0A0K1Z5K0_HOLGL Melanotransferrin 2 OS=Holothuria glaberrima OX=31192 GN=MTf2 PE=2 SV=1	45145	Cmpd 18989, +MS2(824.3599), 36.0eV, 44.1 min #21628	0	44.0488
19624:2	1	K.LFDSAGYTDSEGNSGK.D			824.359	2	1647.71	1647.71	0	-1.3	669	Specific	484.49	442.29	442.29	8.84	43	>tr|A0A0K1Z5K0|A0A0K1Z5K0_HOLGL Melanotransferrin 2 OS=Holothuria glaberrima OX=31192 GN=MTf2 PE=2 SV=1	45145	Cmpd 18820, +MS2(824.3592), 36.0eV, 43.8 min #21453	0	43.7732
19152:2	1	K.LFDSAGYTDSEGNSGK.D			824.36	2	1647.71	1647.71	0	-0.8	669	Specific	501.49	376.66	376.66	7.88	43	>tr|A0A0K1Z5K0|A0A0K1Z5K0_HOLGL Melanotransferrin 2 OS=Holothuria glaberrima OX=31192 GN=MTf2 PE=2 SV=1	45145	Cmpd 18360, +MS2(824.3596), 36.0eV, 42.9 min #20974	0	42.9465
19561:2	1	K.LFDSAGYTDSEGNSGK.D			824.36	2	1647.71	1647.71	0	-0.9	669	Specific	504.47	478.77	478.77	8.94	43	>tr|A0A0K1Z5K0|A0A0K1Z5K0_HOLGL Melanotransferrin 2 OS=Holothuria glaberrima OX=31192 GN=MTf2 PE=2 SV=1	45145	Cmpd 18759, +MS2(824.3596), 36.0eV, 43.7 min #21389	0	43.6428
19718:2	1	K.LFDSAGYTDSEGNSGK.D			824.359	2	1647.71	1647.71	0	-1.6	669	Specific	528.64	453.75	453.75	8	43	>tr|A0A0K1Z5K0|A0A0K1Z5K0_HOLGL Melanotransferrin 2 OS=Holothuria glaberrima OX=31192 GN=MTf2 PE=2 SV=1	45145	Cmpd 18914, +MS2(824.3590), 36.0eV, 43.9 min #21550	0	43.9147
19664:2	1	K.LFDSAGYTDSEGNSGK.D			824.36	2	1647.71	1647.71	0	-0.2	669	Specific	563.04	465.74	465.74	9.33	43	>tr|A0A0K1Z5K0|A0A0K1Z5K0_HOLGL Melanotransferrin 2 OS=Holothuria glaberrima OX=31192 GN=MTf2 PE=2 SV=1	45145	Cmpd 18860, +MS2(824.3601), 36.0eV, 43.8 min #21494	0	43.8262
19499:2	1	K.LFDSAGYTDSEGNSGK.D			824.359	2	1647.71	1647.71	0	-1.1	669	Specific	621.56	563.79	563.79	11.13	43	>tr|A0A0K1Z5K0|A0A0K1Z5K0_HOLGL Melanotransferrin 2 OS=Holothuria glaberrima OX=31192 GN=MTf2 PE=2 SV=1	45145	Cmpd 18701, +MS2(824.3594), 36.0eV, 43.5 min #21328	0	43.5195
19165:2	1	K.LFDSAGYTDSEGNSGK.D			824.36	2	1647.71	1647.71	0	-0.3	669	Specific	639.28	569.04	569.04	11.13	43	>tr|A0A0K1Z5K0|A0A0K1Z5K0_HOLGL Melanotransferrin 2 OS=Holothuria glaberrima OX=31192 GN=MTf2 PE=2 SV=1	45145	Cmpd 18373, +MS2(824.3600), 36.0eV, 43.0 min #20988	0	42.9805
19403:2	1	K.LFDSAGYTDSEGNSGK.D			824.36	2	1647.71	1647.71	0	0	669	Specific	658.23	573.12	573.12	12.13	43	>tr|A0A0K1Z5K0|A0A0K1Z5K0_HOLGL Melanotransferrin 2 OS=Holothuria glaberrima OX=31192 GN=MTf2 PE=2 SV=1	45145	Cmpd 18607, +MS2(824.3603), 36.0eV, 43.4 min #21230	0	43.3485
19433:2	1	K.LFDSAGYTDSEGNSGK.D			824.36	2	1647.71	1647.71	0	-0.4	669	Specific	678.73	572.47	572.47	12.13	43	>tr|A0A0K1Z5K0|A0A0K1Z5K0_HOLGL Melanotransferrin 2 OS=Holothuria glaberrima OX=31192 GN=MTf2 PE=2 SV=1	45145	Cmpd 18637, +MS2(824.3599), 36.0eV, 43.4 min #21261	0	43.3993
19460:2	1	K.LFDSAGYTDSEGNSGK.D			824.36	2	1647.71	1647.71	0	-1	669	Specific	687.65	588.11	588.11	12.13	43	>tr|A0A0K1Z5K0|A0A0K1Z5K0_HOLGL Melanotransferrin 2 OS=Holothuria glaberrima OX=31192 GN=MTf2 PE=2 SV=1	45145	Cmpd 18664, +MS2(824.3595), 36.0eV, 43.5 min #21290	0	43.4645
19382:2	1	K.LFDSAGYTDSEGNSGK.D			824.36	2	1647.71	1647.71	0	-0.1	669	Specific	760.15	650.98	650.98	14.13	43	>tr|A0A0K1Z5K0|A0A0K1Z5K0_HOLGL Melanotransferrin 2 OS=Holothuria glaberrima OX=31192 GN=MTf2 PE=2 SV=1	45145	Cmpd 18586, +MS2(824.3602), 36.0eV, 43.3 min #21208	0	43.3063
19358:2	1	K.LFDSAGYTDSEGNSGK.D			824.36	2	1647.71	1647.71	0	-0.6	669	Specific	780.56	672.29	672.29	14.13	43	>tr|A0A0K1Z5K0|A0A0K1Z5K0_HOLGL Melanotransferrin 2 OS=Holothuria glaberrima OX=31192 GN=MTf2 PE=2 SV=1	45145	Cmpd 18564, +MS2(824.3598), 36.0eV, 43.3 min #21185	0	43.2605
19237:2	1	K.LFDSAGYTDSEGNSGK.D			824.36	2	1647.71	1647.71	0	-0.5	669	Specific	781.88	674.01	674.01	14.13	43	>tr|A0A0K1Z5K0|A0A0K1Z5K0_HOLGL Melanotransferrin 2 OS=Holothuria glaberrima OX=31192 GN=MTf2 PE=2 SV=1	45145	Cmpd 18443, +MS2(824.3599), 36.0eV, 43.1 min #21060	0	43.0815
19310:2	1	K.LFDSAGYTDSEGNSGK.D			824.36	2	1647.71	1647.71	0	-0.7	669	Specific	784.53	701.55	701.55	14.13	43	>tr|A0A0K1Z5K0|A0A0K1Z5K0_HOLGL Melanotransferrin 2 OS=Holothuria glaberrima OX=31192 GN=MTf2 PE=2 SV=1	45145	Cmpd 18516, +MS2(824.3597), 30.2eV, 43.2 min #21136	0	43.198
19199:2	1	K.LFDSAGYTDSEGNSGK.D			824.36	2	1647.71	1647.71	0	0	669	Specific	844.52	735.14	735.14	15.13	43	>tr|A0A0K1Z5K0|A0A0K1Z5K0_HOLGL Melanotransferrin 2 OS=Holothuria glaberrima OX=31192 GN=MTf2 PE=2 SV=1	45145	Cmpd 18405, +MS2(824.3603), 36.0eV, 43.0 min #21021	0	43.0268
19208:2	1	K.LFDSAGYTDSEGNSGK.D			824.36	2	1647.71	1647.71	0	0	669	Specific	859.97	713.81	713.81	16.13	43	>tr|A0A0K1Z5K0|A0A0K1Z5K0_HOLGL Melanotransferrin 2 OS=Holothuria glaberrima OX=31192 GN=MTf2 PE=2 SV=1	45145	Cmpd 18414, +MS2(824.3603), 30.2eV, 43.0 min #21030	0	43.0327
34897:3	1	K.LFDSAGYTDSEGNSGKDLLFK.D			755.362	3	2264.07	2264.07	0	-0.3	669	Specific	9.97	9.97	9.97	1.48	43	>tr|A0A0K1Z5K0|A0A0K1Z5K0_HOLGL Melanotransferrin 2 OS=Holothuria glaberrima OX=31192 GN=MTf2 PE=2 SV=1	45145	Cmpd 33745, +MS2(755.3618), 27.9eV, 69.9 min #36980	0	69.838
34804:3	1	K.LFDSAGYTDSEGNSGKDLLFK.D			755.363	3	2264.07	2264.07	0	1.2	669	Specific	167.45	167.45	167.45	3.04	43	>tr|A0A0K1Z5K0|A0A0K1Z5K0_HOLGL Melanotransferrin 2 OS=Holothuria glaberrima OX=31192 GN=MTf2 PE=2 SV=1	45145	Cmpd 33652, +MS2(755.3630), 27.9eV, 69.7 min #36884	0	69.6962
34862:3	1	K.LFDSAGYTDSEGNSGKDLLFK.D			755.363	3	2264.07	2264.07	0	1.4	669	Specific	168.76	168.76	168.76	3.13	43	>tr|A0A0K1Z5K0|A0A0K1Z5K0_HOLGL Melanotransferrin 2 OS=Holothuria glaberrima OX=31192 GN=MTf2 PE=2 SV=1	45145	Cmpd 33710, +MS2(755.3632), 27.9eV, 69.8 min #36944	0	69.7887
34757:3	1	K.LFDSAGYTDSEGNSGKDLLFK.D			755.364	3	2264.08	2264.07	0	1.9	669	Specific	275.98	223.65	223.65	4.59	43	>tr|A0A0K1Z5K0|A0A0K1Z5K0_HOLGL Melanotransferrin 2 OS=Holothuria glaberrima OX=31192 GN=MTf2 PE=2 SV=1	45145	Cmpd 33607, +MS2(755.3636), 27.9eV, 69.6 min #36838	0	69.6383
34731:3	1	K.LFDSAGYTDSEGNSGKDLLFK.D			755.363	3	2264.07	2264.07	0	1.1	669	Specific	329.04	310.86	310.86	6.19	43	>tr|A0A0K1Z5K0|A0A0K1Z5K0_HOLGL Melanotransferrin 2 OS=Holothuria glaberrima OX=31192 GN=MTf2 PE=2 SV=1	45145	Cmpd 33581, +MS2(755.3630), 27.9eV, 69.6 min #36811	0	69.5963
34686:3	1	K.LFDSAGYTDSEGNSGKDLLFK.D			755.364	3	2264.08	2264.07	0	2.7	669	Specific	343.19	321.45	321.45	6.12	43	>tr|A0A0K1Z5K0|A0A0K1Z5K0_HOLGL Melanotransferrin 2 OS=Holothuria glaberrima OX=31192 GN=MTf2 PE=2 SV=1	45145	Cmpd 33536, +MS2(755.3641), 27.9eV, 69.5 min #36765	0	69.5408
34610:3	1	K.LFDSAGYTDSEGNSGKDLLFK.D			755.364	3	2264.08	2264.07	0	2.9	669	Specific	356.97	261.97	261.97	7.11	43	>tr|A0A0K1Z5K0|A0A0K1Z5K0_HOLGL Melanotransferrin 2 OS=Holothuria glaberrima OX=31192 GN=MTf2 PE=2 SV=1	45145	Cmpd 33464, +MS2(755.3643), 27.9eV, 69.4 min #36689	0	69.3947
34408:3	1	K.LFDSAGYTDSEGNSGKDLLFK.D			755.363	3	2264.07	2264.07	0	1.4	669	Specific	377.14	350.79	350.79	7.47	43	>tr|A0A0K1Z5K0|A0A0K1Z5K0_HOLGL Melanotransferrin 2 OS=Holothuria glaberrima OX=31192 GN=MTf2 PE=2 SV=1	45145	Cmpd 33270, +MS2(755.3632), 27.9eV, 69.0 min #36486	0	69.0058
34656:3	1	K.LFDSAGYTDSEGNSGKDLLFK.D			755.365	3	2264.08	2264.07	0	3.5	669	Specific	384.19	353.46	353.46	6.26	43	>tr|A0A0K1Z5K0|A0A0K1Z5K0_HOLGL Melanotransferrin 2 OS=Holothuria glaberrima OX=31192 GN=MTf2 PE=2 SV=1	45145	Cmpd 33508, +MS2(755.3647), 27.9eV, 69.5 min #36736	0	69.4972
34413:3	1	K.LFDSAGYTDSEGNSGKDLLFK.D			755.364	3	2264.08	2264.07	0	2	669	Specific	450.62	341.97	341.97	6.67	43	>tr|A0A0K1Z5K0|A0A0K1Z5K0_HOLGL Melanotransferrin 2 OS=Holothuria glaberrima OX=31192 GN=MTf2 PE=2 SV=1	45145	Cmpd 33275, +MS2(755.3636), 27.9eV, 69.0 min #36492	0	69.0295
34576:3	1	K.LFDSAGYTDSEGNSGKDLLFK.D			755.363	3	2264.08	2264.07	0	1.6	669	Specific	460.45	439.01	439.01	8.8	43	>tr|A0A0K1Z5K0|A0A0K1Z5K0_HOLGL Melanotransferrin 2 OS=Holothuria glaberrima OX=31192 GN=MTf2 PE=2 SV=1	45145	Cmpd 33432, +MS2(755.3633), 27.9eV, 69.4 min #36656	0	69.3468
34509:3	1	K.LFDSAGYTDSEGNSGKDLLFK.D			755.363	3	2264.08	2264.07	0	1.6	669	Specific	508.05	436.57	436.57	8.86	43	>tr|A0A0K1Z5K0|A0A0K1Z5K0_HOLGL Melanotransferrin 2 OS=Holothuria glaberrima OX=31192 GN=MTf2 PE=2 SV=1	45145	Cmpd 33365, +MS2(755.3633), 27.9eV, 69.2 min #36586	0	69.2163
34534:3	1	K.LFDSAGYTDSEGNSGKDLLFK.D			755.363	3	2264.08	2264.07	0	1.8	669	Specific	513.82	405.79	405.79	8.86	43	>tr|A0A0K1Z5K0|A0A0K1Z5K0_HOLGL Melanotransferrin 2 OS=Holothuria glaberrima OX=31192 GN=MTf2 PE=2 SV=1	45145	Cmpd 33390, +MS2(755.3634), 27.9eV, 69.3 min #36612	0	69.2627
34438:3	1	K.LFDSAGYTDSEGNSGKDLLFK.D			755.364	3	2264.08	2264.07	0	2.1	669	Specific	532.76	475.29	475.29	8.89	43	>tr|A0A0K1Z5K0|A0A0K1Z5K0_HOLGL Melanotransferrin 2 OS=Holothuria glaberrima OX=31192 GN=MTf2 PE=2 SV=1	45145	Cmpd 33300, +MS2(755.3637), 27.9eV, 69.1 min #36518	0	69.0743
34496:3	1	K.LFDSAGYTDSEGNSGKDLLFK.D			755.364	3	2264.08	2264.07	0	1.8	669	Specific	544.78	512.1	512.1	9	43	>tr|A0A0K1Z5K0|A0A0K1Z5K0_HOLGL Melanotransferrin 2 OS=Holothuria glaberrima OX=31192 GN=MTf2 PE=2 SV=1	45145	Cmpd 33352, +MS2(755.3635), 27.9eV, 69.2 min #36572	0	69.1787
34446:3	1	K.LFDSAGYTDSEGNSGKDLLFK.D			755.364	3	2264.08	2264.07	0	2.1	669	Specific	729.02	629.85	629.85	13.06	43	>tr|A0A0K1Z5K0|A0A0K1Z5K0_HOLGL Melanotransferrin 2 OS=Holothuria glaberrima OX=31192 GN=MTf2 PE=2 SV=1	45145	Cmpd 33308, +MS2(755.3637), 28.0eV, 69.1 min #36526	0	69.0818
36727:3	1	K.LFDSAGYTDSEGN[+0.984]SGKDLLFK.D		N[+1]	755.692	3	2265.06	2265.06	0	2.5	669	Specific	66.66	66.56	66.56	2.39	43	>tr|A0A0K1Z5K0|A0A0K1Z5K0_HOLGL Melanotransferrin 2 OS=Holothuria glaberrima OX=31192 GN=MTf2 PE=2 SV=1	45145	Cmpd 35547, +MS2(755.6920), 27.9eV, 73.0 min #38855	0	73.0307
36715:3	1	K.LFDSAGYTDSEGN[+0.984]SGKDLLFK.D		N[+1]	755.692	3	2265.06	2265.06	0	2.6	669	Specific	213.29	188.82	188.82	3.13	43	>tr|A0A0K1Z5K0|A0A0K1Z5K0_HOLGL Melanotransferrin 2 OS=Holothuria glaberrima OX=31192 GN=MTf2 PE=2 SV=1	45145	Cmpd 35535, +MS2(755.6920), 28.0eV, 73.0 min #38842	0	72.997
36664:3	1	K.LFDSAGYTDSEGN[+0.984]SGKDLLFK.D		N[+1]	755.692	3	2265.06	2265.06	0	2.9	669	Specific	286.5	286.5	286.5	5.32	43	>tr|A0A0K1Z5K0|A0A0K1Z5K0_HOLGL Melanotransferrin 2 OS=Holothuria glaberrima OX=31192 GN=MTf2 PE=2 SV=1	45145	Cmpd 35484, +MS2(755.6923), 28.0eV, 72.9 min #38789	0	72.9022
26450:2	1	K.DLLFK.D			318.192	2	635.376	635.376	0	0.4	685	Specific	65.12	11.28	11.28	0.31	43	>tr|A0A0K1Z5K0|A0A0K1Z5K0_HOLGL Melanotransferrin 2 OS=Holothuria glaberrima OX=31192 GN=MTf2 PE=2 SV=1	45145	Cmpd 25490, +MS2(318.1919), 16.0eV, 55.3 min #28390	0	55.277
27003:2	1	K.DLLFK.D			318.192	2	635.376	635.376	0	0	685	Specific	67.82	11.73	11.73	0.31	43	>tr|A0A0K1Z5K0|A0A0K1Z5K0_HOLGL Melanotransferrin 2 OS=Holothuria glaberrima OX=31192 GN=MTf2 PE=2 SV=1	45145	Cmpd 26027, +MS2(318.1918), 16.0eV, 56.2 min #28947	0	56.1575
27146:2	1	K.DLLFK.D			318.192	2	635.377	635.376	0	1.7	685	Specific	106.2	12.8	12.8	1.11	43	>tr|A0A0K1Z5K0|A0A0K1Z5K0_HOLGL Melanotransferrin 2 OS=Holothuria glaberrima OX=31192 GN=MTf2 PE=2 SV=1	45145	Cmpd 26170, +MS2(318.1923), 16.0eV, 56.4 min #29095	0	56.3913
26766:2	1	K.DLLFK.D			318.192	2	635.376	635.376	0	-0.2	685	Specific	115.15	12.8	12.8	1.06	43	>tr|A0A0K1Z5K0|A0A0K1Z5K0_HOLGL Melanotransferrin 2 OS=Holothuria glaberrima OX=31192 GN=MTf2 PE=2 SV=1	45145	Cmpd 25798, +MS2(318.1917), 16.0eV, 55.8 min #28708	0	55.7413
26873:2	1	K.DLLFK.D			318.192	2	635.376	635.376	0	0.3	685	Specific	134.54	12.8	12.8	0.31	43	>tr|A0A0K1Z5K0|A0A0K1Z5K0_HOLGL Melanotransferrin 2 OS=Holothuria glaberrima OX=31192 GN=MTf2 PE=2 SV=1	45145	Cmpd 25901, +MS2(318.1919), 16.0eV, 55.9 min #28815	0	55.92
26560:2	1	K.DLLFK.D			318.192	2	635.377	635.376	0	0.7	685	Specific	146.85	12.8	12.8	1.06	43	>tr|A0A0K1Z5K0|A0A0K1Z5K0_HOLGL Melanotransferrin 2 OS=Holothuria glaberrima OX=31192 GN=MTf2 PE=2 SV=1	45145	Cmpd 25596, +MS2(318.1920), 16.0eV, 55.5 min #28500	0	55.4455
26898:2	1	K.DLLFK.D			318.192	2	635.376	635.376	0	-0.8	685	Specific	155.11	12.8	12.8	1.7	43	>tr|A0A0K1Z5K0|A0A0K1Z5K0_HOLGL Melanotransferrin 2 OS=Holothuria glaberrima OX=31192 GN=MTf2 PE=2 SV=1	45145	Cmpd 25926, +MS2(318.1915), 16.0eV, 56.0 min #28841	0	55.9643
26839:2	1	K.DLLFK.D			318.192	2	635.377	635.376	0	1.4	685	Specific	167.06	12.8	12.8	1.75	43	>tr|A0A0K1Z5K0|A0A0K1Z5K0_HOLGL Melanotransferrin 2 OS=Holothuria glaberrima OX=31192 GN=MTf2 PE=2 SV=1	45145	Cmpd 25869, +MS2(318.1922), 16.0eV, 55.9 min #28782	0	55.8715
26699:2	1	K.DLLFK.D			318.192	2	635.377	635.376	0	0.7	685	Specific	178.42	12.8	12.8	1.89	43	>tr|A0A0K1Z5K0|A0A0K1Z5K0_HOLGL Melanotransferrin 2 OS=Holothuria glaberrima OX=31192 GN=MTf2 PE=2 SV=1	45145	Cmpd 25733, +MS2(318.1920), 16.0eV, 55.7 min #28641	0	55.6428
26602:2	1	K.DLLFK.D			318.192	2	635.377	635.376	0	1.2	685	Specific	179.88	28.47	28.47	2.38	43	>tr|A0A0K1Z5K0|A0A0K1Z5K0_HOLGL Melanotransferrin 2 OS=Holothuria glaberrima OX=31192 GN=MTf2 PE=2 SV=1	45145	Cmpd 25638, +MS2(318.1922), 16.0eV, 55.5 min #28543	0	55.4992
26802:2	1	K.DLLFK.D			318.192	2	635.376	635.376	0	0.2	685	Specific	186.53	26.92	26.92	2.37	43	>tr|A0A0K1Z5K0|A0A0K1Z5K0_HOLGL Melanotransferrin 2 OS=Holothuria glaberrima OX=31192 GN=MTf2 PE=2 SV=1	45145	Cmpd 25832, +MS2(318.1918), 16.0eV, 55.8 min #28744	0	55.8198
26527:2	1	K.DLLFK.D			318.192	2	635.377	635.376	0	1.4	685	Specific	203.39	31.07	31.07	2.1	43	>tr|A0A0K1Z5K0|A0A0K1Z5K0_HOLGL Melanotransferrin 2 OS=Holothuria glaberrima OX=31192 GN=MTf2 PE=2 SV=1	45145	Cmpd 25563, +MS2(318.1922), 16.0eV, 55.4 min #28466	0	55.401
26486:2	1	K.DLLFK.D			318.192	2	635.377	635.376	0	0.7	685	Specific	205.83	12.8	12.8	2.24	43	>tr|A0A0K1Z5K0|A0A0K1Z5K0_HOLGL Melanotransferrin 2 OS=Holothuria glaberrima OX=31192 GN=MTf2 PE=2 SV=1	45145	Cmpd 25526, +MS2(318.1920), 16.0eV, 55.3 min #28427	0	55.3245
26730:2	1	K.DLLFK.D			318.192	2	635.377	635.376	0	1	685	Specific	206.49	12.8	12.8	2.32	43	>tr|A0A0K1Z5K0|A0A0K1Z5K0_HOLGL Melanotransferrin 2 OS=Holothuria glaberrima OX=31192 GN=MTf2 PE=2 SV=1	45145	Cmpd 25764, +MS2(318.1921), 16.0eV, 55.7 min #28673	0	55.6897
26629:2	1	K.DLLFK.D			318.192	2	635.376	635.376	0	0.3	685	Specific	224.83	12.8	12.8	3.13	43	>tr|A0A0K1Z5K0|A0A0K1Z5K0_HOLGL Melanotransferrin 2 OS=Holothuria glaberrima OX=31192 GN=MTf2 PE=2 SV=1	45145	Cmpd 25665, +MS2(318.1919), 16.0eV, 55.5 min #28571	0	55.542
26672:2	1	K.DLLFK.D			318.192	2	635.377	635.376	0	0.8	685	Specific	263.84	40.46	40.46	3.13	43	>tr|A0A0K1Z5K0|A0A0K1Z5K0_HOLGL Melanotransferrin 2 OS=Holothuria glaberrima OX=31192 GN=MTf2 PE=2 SV=1	45145	Cmpd 25708, +MS2(318.1920), 16.0eV, 55.6 min #28615	0	55.5983
41528:2	1	R.NYQSWLGQEYLNAVK.G			906.952	2	1812.9	1812.89	0	2.3	704	Specific	152.98	152.98	152.98	3.15	43	>tr|A0A0K1Z5K0|A0A0K1Z5K0_HOLGL Melanotransferrin 2 OS=Holothuria glaberrima OX=31192 GN=MTf2 PE=2 SV=1	45145	Cmpd 40260, +MS2(906.9515), 39.3eV, 81.7 min #43772	0	81.6715
41949:3	1	R.NYQSWLGQEYLNAVK.G			604.971	3	1812.9	1812.89	0	4.5	704	Specific	160.13	160.13	160.13	3.27	43	>tr|A0A0K1Z5K0|A0A0K1Z5K0_HOLGL Melanotransferrin 2 OS=Holothuria glaberrima OX=31192 GN=MTf2 PE=2 SV=1	45145	Cmpd 40673, +MS2(604.9714), 23.2eV, 82.4 min #44201	0	82.3913
41957:2	1	R.NYQSWLGQEYLNAVK.G			906.951	2	1812.89	1812.89	0	1.8	704	Specific	165.66	165.66	165.66	3.33	43	>tr|A0A0K1Z5K0|A0A0K1Z5K0_HOLGL Melanotransferrin 2 OS=Holothuria glaberrima OX=31192 GN=MTf2 PE=2 SV=1	45145	Cmpd 40681, +MS2(906.9510), 32.7eV, 82.4 min #44209	0	82.3957
42046:3	1	R.NYQSWLGQEYLNAVK.G			604.971	3	1812.9	1812.89	0	3.9	704	Specific	177.39	177.39	177.39	3.39	43	>tr|A0A0K1Z5K0|A0A0K1Z5K0_HOLGL Melanotransferrin 2 OS=Holothuria glaberrima OX=31192 GN=MTf2 PE=2 SV=1	45145	Cmpd 40770, +MS2(604.9710), 23.2eV, 82.6 min #44302	0	82.5592
41490:2	1	R.NYQSWLGQEYLNAVK.G			906.951	2	1812.89	1812.89	0	1.4	704	Specific	225.72	215.15	215.15	4.96	43	>tr|A0A0K1Z5K0|A0A0K1Z5K0_HOLGL Melanotransferrin 2 OS=Holothuria glaberrima OX=31192 GN=MTf2 PE=2 SV=1	45145	Cmpd 40222, +MS2(906.9506), 39.3eV, 81.6 min #43732	0	81.5875
41561:2	1	R.NYQSWLGQEYLNAVK.G			906.951	2	1812.89	1812.89	0	1.7	704	Specific	226.68	226.68	226.68	4.95	43	>tr|A0A0K1Z5K0|A0A0K1Z5K0_HOLGL Melanotransferrin 2 OS=Holothuria glaberrima OX=31192 GN=MTf2 PE=2 SV=1	45145	Cmpd 40293, +MS2(906.9509), 39.3eV, 81.7 min #43806	0	81.7188
41645:2	1	R.NYQSWLGQEYLNAVK.G			906.95	2	1812.89	1812.89	0	0.2	704	Specific	238.2	207.63	207.63	5.97	43	>tr|A0A0K1Z5K0|A0A0K1Z5K0_HOLGL Melanotransferrin 2 OS=Holothuria glaberrima OX=31192 GN=MTf2 PE=2 SV=1	45145	Cmpd 40375, +MS2(906.9496), 39.3eV, 81.9 min #43892	0	81.8833
41909:3	1	R.NYQSWLGQEYLNAVK.G			604.971	3	1812.9	1812.89	0	3.5	704	Specific	242.22	242.22	242.22	5.07	43	>tr|A0A0K1Z5K0|A0A0K1Z5K0_HOLGL Melanotransferrin 2 OS=Holothuria glaberrima OX=31192 GN=MTf2 PE=2 SV=1	45145	Cmpd 40633, +MS2(604.9708), 23.2eV, 82.4 min #44160	0	82.3427
41342:2	1	R.NYQSWLGQEYLNAVK.G			906.95	2	1812.89	1812.89	0	0.4	704	Specific	244.78	220.37	220.37	5.08	43	>tr|A0A0K1Z5K0|A0A0K1Z5K0_HOLGL Melanotransferrin 2 OS=Holothuria glaberrima OX=31192 GN=MTf2 PE=2 SV=1	45145	Cmpd 40080, +MS2(906.9497), 39.3eV, 81.4 min #43585	0	81.3573
41455:2	1	R.NYQSWLGQEYLNAVK.G			906.95	2	1812.89	1812.89	0	0.7	704	Specific	258.43	258.43	258.43	5.14	43	>tr|A0A0K1Z5K0|A0A0K1Z5K0_HOLGL Melanotransferrin 2 OS=Holothuria glaberrima OX=31192 GN=MTf2 PE=2 SV=1	45145	Cmpd 40189, +MS2(906.9500), 39.3eV, 81.6 min #43698	0	81.5378
41644:3	1	R.NYQSWLGQEYLNAVK.G			604.97	3	1812.9	1812.89	0	2.1	704	Specific	258.68	258.68	258.68	6.36	43	>tr|A0A0K1Z5K0|A0A0K1Z5K0_HOLGL Melanotransferrin 2 OS=Holothuria glaberrima OX=31192 GN=MTf2 PE=2 SV=1	45145	Cmpd 40374, +MS2(604.9700), 23.2eV, 81.9 min #43891	0	81.8828
41400:2	1	R.NYQSWLGQEYLNAVK.G			906.949	2	1812.89	1812.89	0	0	704	Specific	259.73	245.13	245.13	5.28	43	>tr|A0A0K1Z5K0|A0A0K1Z5K0_HOLGL Melanotransferrin 2 OS=Holothuria glaberrima OX=31192 GN=MTf2 PE=2 SV=1	45145	Cmpd 40136, +MS2(906.9494), 39.3eV, 81.5 min #43643	0	81.449
41372:2	1	R.NYQSWLGQEYLNAVK.G			906.951	2	1812.89	1812.89	0	1.4	704	Specific	305.42	300.17	300.17	6.88	43	>tr|A0A0K1Z5K0|A0A0K1Z5K0_HOLGL Melanotransferrin 2 OS=Holothuria glaberrima OX=31192 GN=MTf2 PE=2 SV=1	45145	Cmpd 40108, +MS2(906.9507), 39.3eV, 81.4 min #43614	0	81.403
41560:3	1	R.NYQSWLGQEYLNAVK.G			604.971	3	1812.9	1812.89	0	4.6	704	Specific	306.1	298.69	298.69	6.64	43	>tr|A0A0K1Z5K0|A0A0K1Z5K0_HOLGL Melanotransferrin 2 OS=Holothuria glaberrima OX=31192 GN=MTf2 PE=2 SV=1	45145	Cmpd 40292, +MS2(604.9715), 23.2eV, 81.7 min #43805	0	81.7183
41526:3	1	R.NYQSWLGQEYLNAVK.G			604.97	3	1812.9	1812.89	0	2.1	704	Specific	375.57	375.57	375.57	7.38	43	>tr|A0A0K1Z5K0|A0A0K1Z5K0_HOLGL Melanotransferrin 2 OS=Holothuria glaberrima OX=31192 GN=MTf2 PE=2 SV=1	45145	Cmpd 40258, +MS2(604.9700), 23.2eV, 81.7 min #43770	0	81.6705
41401:3	1	R.NYQSWLGQEYLNAVK.G			604.97	3	1812.9	1812.89	0	2.4	704	Specific	483.36	410.37	410.37	8.6	43	>tr|A0A0K1Z5K0|A0A0K1Z5K0_HOLGL Melanotransferrin 2 OS=Holothuria glaberrima OX=31192 GN=MTf2 PE=2 SV=1	45145	Cmpd 40137, +MS2(604.9702), 23.2eV, 81.5 min #43644	0	81.4497
41373:3	1	R.NYQSWLGQEYLNAVK.G			604.971	3	1812.9	1812.89	0	3.7	704	Specific	486.35	474.55	474.55	8.27	43	>tr|A0A0K1Z5K0|A0A0K1Z5K0_HOLGL Melanotransferrin 2 OS=Holothuria glaberrima OX=31192 GN=MTf2 PE=2 SV=1	45145	Cmpd 40109, +MS2(604.9709), 23.2eV, 81.4 min #43615	0	81.4035
41489:3	1	R.NYQSWLGQEYLNAVK.G			604.97	3	1812.9	1812.89	0	2.8	704	Specific	496.15	487.46	487.46	8.6	43	>tr|A0A0K1Z5K0|A0A0K1Z5K0_HOLGL Melanotransferrin 2 OS=Holothuria glaberrima OX=31192 GN=MTf2 PE=2 SV=1	45145	Cmpd 40221, +MS2(604.9704), 23.2eV, 81.6 min #43731	0	81.5868
41456:3	1	R.NYQSWLGQEYLNAVK.G			604.97	3	1812.9	1812.89	0	2.3	704	Specific	500.18	481.96	481.96	8.7	43	>tr|A0A0K1Z5K0|A0A0K1Z5K0_HOLGL Melanotransferrin 2 OS=Holothuria glaberrima OX=31192 GN=MTf2 PE=2 SV=1	45145	Cmpd 40190, +MS2(604.9701), 23.2eV, 81.6 min #43699	0	81.5383
41250:2	1	R.NYQSWLGQEYLNAVK.G			906.95	2	1812.89	1812.89	0	0.7	704	Specific	523.66	389.93	389.93	8.56	43	>tr|A0A0K1Z5K0|A0A0K1Z5K0_HOLGL Melanotransferrin 2 OS=Holothuria glaberrima OX=31192 GN=MTf2 PE=2 SV=1	45145	Cmpd 39992, +MS2(906.9500), 39.2eV, 81.2 min #43493	0	81.188
41343:3	1	R.NYQSWLGQEYLNAVK.G			604.971	3	1812.9	1812.89	0	3.5	704	Specific	555.99	555.99	555.99	8.5	43	>tr|A0A0K1Z5K0|A0A0K1Z5K0_HOLGL Melanotransferrin 2 OS=Holothuria glaberrima OX=31192 GN=MTf2 PE=2 SV=1	45145	Cmpd 40081, +MS2(604.9708), 23.2eV, 81.4 min #43586	0	81.3578
41225:2	1	R.NYQSWLGQEYLNAVK.G			906.95	2	1812.89	1812.89	0	0.6	704	Specific	613.66	506.83	506.83	10.73	43	>tr|A0A0K1Z5K0|A0A0K1Z5K0_HOLGL Melanotransferrin 2 OS=Holothuria glaberrima OX=31192 GN=MTf2 PE=2 SV=1	45145	Cmpd 39967, +MS2(906.9500), 39.2eV, 81.2 min #43467	0	81.145
41226:3	1	R.NYQSWLGQEYLNAVK.G			604.97	3	1812.9	1812.89	0	2.8	704	Specific	654.85	595.72	595.72	11.89	43	>tr|A0A0K1Z5K0|A0A0K1Z5K0_HOLGL Melanotransferrin 2 OS=Holothuria glaberrima OX=31192 GN=MTf2 PE=2 SV=1	45145	Cmpd 39968, +MS2(604.9704), 23.2eV, 81.2 min #43468	0	81.1457
41212:2	1	R.NYQSWLGQEYLNAVK.G			906.95	2	1812.89	1812.89	0	0.6	704	Specific	676.46	591.02	591.02	11.73	43	>tr|A0A0K1Z5K0|A0A0K1Z5K0_HOLGL Melanotransferrin 2 OS=Holothuria glaberrima OX=31192 GN=MTf2 PE=2 SV=1	45145	Cmpd 39954, +MS2(906.9500), 32.6eV, 81.1 min #43454	0	81.1335
41188:3	1	R.NYQSWLGQEYLNAVK.G			604.971	3	1812.9	1812.89	0	3.5	704	Specific	679.82	610.72	610.72	11.56	43	>tr|A0A0K1Z5K0|A0A0K1Z5K0_HOLGL Melanotransferrin 2 OS=Holothuria glaberrima OX=31192 GN=MTf2 PE=2 SV=1	45145	Cmpd 39930, +MS2(604.9708), 23.2eV, 81.1 min #43429	0	81.0943
41251:3	1	R.NYQSWLGQEYLNAVK.G			604.971	3	1812.9	1812.89	0	3.4	704	Specific	700.88	684.79	684.79	12.56	43	>tr|A0A0K1Z5K0|A0A0K1Z5K0_HOLGL Melanotransferrin 2 OS=Holothuria glaberrima OX=31192 GN=MTf2 PE=2 SV=1	45145	Cmpd 39993, +MS2(604.9707), 23.2eV, 81.2 min #43494	0	81.1885
41124:3	1	R.NYQSWLGQEYLNAVK.G			604.971	3	1812.9	1812.89	0	3.3	704	Specific	704.5	649.09	649.09	12.56	43	>tr|A0A0K1Z5K0|A0A0K1Z5K0_HOLGL Melanotransferrin 2 OS=Holothuria glaberrima OX=31192 GN=MTf2 PE=2 SV=1	45145	Cmpd 39868, +MS2(604.9707), 23.2eV, 81.0 min #43365	0	81
40926:2	1	R.NYQSWLGQEYLNAVK.G			906.95	2	1812.89	1812.89	0	0.5	704	Specific	709.07	655.31	655.31	12.73	43	>tr|A0A0K1Z5K0|A0A0K1Z5K0_HOLGL Melanotransferrin 2 OS=Holothuria glaberrima OX=31192 GN=MTf2 PE=2 SV=1	45145	Cmpd 39670, +MS2(906.9498), 39.3eV, 80.7 min #43159	0	80.663
41042:3	1	R.NYQSWLGQEYLNAVK.G			604.971	3	1812.9	1812.89	0	3.7	704	Specific	712.39	686.73	686.73	12.56	43	>tr|A0A0K1Z5K0|A0A0K1Z5K0_HOLGL Melanotransferrin 2 OS=Holothuria glaberrima OX=31192 GN=MTf2 PE=2 SV=1	45145	Cmpd 39786, +MS2(604.9710), 23.2eV, 80.9 min #43280	0	80.8735
41187:2	1	R.NYQSWLGQEYLNAVK.G			906.951	2	1812.89	1812.89	0	1.9	704	Specific	721.43	600.68	600.68	12.77	43	>tr|A0A0K1Z5K0|A0A0K1Z5K0_HOLGL Melanotransferrin 2 OS=Holothuria glaberrima OX=31192 GN=MTf2 PE=2 SV=1	45145	Cmpd 39929, +MS2(906.9511), 39.2eV, 81.1 min #43428	0	81.0938
41088:2	1	R.NYQSWLGQEYLNAVK.G			906.95	2	1812.89	1812.89	0	0.5	704	Specific	728.56	641.22	641.22	12.73	43	>tr|A0A0K1Z5K0|A0A0K1Z5K0_HOLGL Melanotransferrin 2 OS=Holothuria glaberrima OX=31192 GN=MTf2 PE=2 SV=1	45145	Cmpd 39832, +MS2(906.9498), 39.3eV, 81.0 min #43328	0	80.9508
40951:3	1	R.NYQSWLGQEYLNAVK.G			604.971	3	1812.9	1812.89	0	3	704	Specific	737.77	655.24	655.24	12.89	43	>tr|A0A0K1Z5K0|A0A0K1Z5K0_HOLGL Melanotransferrin 2 OS=Holothuria glaberrima OX=31192 GN=MTf2 PE=2 SV=1	45145	Cmpd 39695, +MS2(604.9705), 23.2eV, 80.7 min #43185	0	80.709
41158:3	1	R.NYQSWLGQEYLNAVK.G			604.971	3	1812.9	1812.89	0	3.4	704	Specific	742.84	705.09	705.09	12.56	43	>tr|A0A0K1Z5K0|A0A0K1Z5K0_HOLGL Melanotransferrin 2 OS=Holothuria glaberrima OX=31192 GN=MTf2 PE=2 SV=1	45145	Cmpd 39900, +MS2(604.9708), 23.2eV, 81.1 min #43398	0	81.0477
41020:3	1	R.NYQSWLGQEYLNAVK.G			604.971	3	1812.9	1812.89	0	3.7	704	Specific	747.63	666.72	666.72	12.56	43	>tr|A0A0K1Z5K0|A0A0K1Z5K0_HOLGL Melanotransferrin 2 OS=Holothuria glaberrima OX=31192 GN=MTf2 PE=2 SV=1	45145	Cmpd 39764, +MS2(604.9709), 23.2eV, 80.8 min #43257	0	80.8347
41123:2	1	R.NYQSWLGQEYLNAVK.G			906.95	2	1812.89	1812.89	0	1	704	Specific	762.61	616.36	616.36	13.77	43	>tr|A0A0K1Z5K0|A0A0K1Z5K0_HOLGL Melanotransferrin 2 OS=Holothuria glaberrima OX=31192 GN=MTf2 PE=2 SV=1	45145	Cmpd 39867, +MS2(906.9503), 39.3eV, 81.0 min #43364	0	80.9995
40992:3	1	R.NYQSWLGQEYLNAVK.G			604.971	3	1812.9	1812.89	0	3.6	704	Specific	770.79	722.71	722.71	13.56	43	>tr|A0A0K1Z5K0|A0A0K1Z5K0_HOLGL Melanotransferrin 2 OS=Holothuria glaberrima OX=31192 GN=MTf2 PE=2 SV=1	45145	Cmpd 39736, +MS2(604.9709), 23.2eV, 80.8 min #43228	0	80.788
41157:2	1	R.NYQSWLGQEYLNAVK.G			906.95	2	1812.89	1812.89	0	0.8	704	Specific	778.76	646.01	646.01	13.73	43	>tr|A0A0K1Z5K0|A0A0K1Z5K0_HOLGL Melanotransferrin 2 OS=Holothuria glaberrima OX=31192 GN=MTf2 PE=2 SV=1	45145	Cmpd 39899, +MS2(906.9501), 39.3eV, 81.1 min #43397	0	81.047
40984:3	1	R.NYQSWLGQEYLNAVK.G			604.971	3	1812.9	1812.89	0	3.6	704	Specific	782.42	693.88	693.88	13.56	43	>tr|A0A0K1Z5K0|A0A0K1Z5K0_HOLGL Melanotransferrin 2 OS=Holothuria glaberrima OX=31192 GN=MTf2 PE=2 SV=1	45145	Cmpd 39728, +MS2(604.9709), 23.3eV, 80.8 min #43220	0	80.7797
41041:2	1	R.NYQSWLGQEYLNAVK.G			906.951	2	1812.89	1812.89	0	1.2	704	Specific	816.4	717.41	717.41	14.77	43	>tr|A0A0K1Z5K0|A0A0K1Z5K0_HOLGL Melanotransferrin 2 OS=Holothuria glaberrima OX=31192 GN=MTf2 PE=2 SV=1	45145	Cmpd 39785, +MS2(906.9505), 39.3eV, 80.9 min #43279	0	80.873
40980:2	1	R.NYQSWLGQEYLNAVK.G			906.951	2	1812.89	1812.89	0	1.3	704	Specific	816.71	699.48	699.48	14.77	43	>tr|A0A0K1Z5K0|A0A0K1Z5K0_HOLGL Melanotransferrin 2 OS=Holothuria glaberrima OX=31192 GN=MTf2 PE=2 SV=1	45145	Cmpd 39724, +MS2(906.9506), 39.3eV, 80.8 min #43216	0	80.7775
40991:2	1	R.NYQSWLGQEYLNAVK.G			906.951	2	1812.89	1812.89	0	1.3	704	Specific	822.01	683.12	683.12	14.77	43	>tr|A0A0K1Z5K0|A0A0K1Z5K0_HOLGL Melanotransferrin 2 OS=Holothuria glaberrima OX=31192 GN=MTf2 PE=2 SV=1	45145	Cmpd 39735, +MS2(906.9506), 39.2eV, 80.8 min #43227	0	80.7875
41089:3	1	R.NYQSWLGQEYLNAVK.G			604.971	3	1812.9	1812.89	0	3.6	704	Specific	834.43	750.97	750.97	14.56	43	>tr|A0A0K1Z5K0|A0A0K1Z5K0_HOLGL Melanotransferrin 2 OS=Holothuria glaberrima OX=31192 GN=MTf2 PE=2 SV=1	45145	Cmpd 39833, +MS2(604.9708), 23.2eV, 81.0 min #43329	0	80.9513
40950:2	1	R.NYQSWLGQEYLNAVK.G			906.95	2	1812.89	1812.89	0	0.7	704	Specific	837.11	708.14	708.14	14.73	43	>tr|A0A0K1Z5K0|A0A0K1Z5K0_HOLGL Melanotransferrin 2 OS=Holothuria glaberrima OX=31192 GN=MTf2 PE=2 SV=1	45145	Cmpd 39694, +MS2(906.9500), 39.3eV, 80.7 min #43184	0	80.7085
41019:2	1	R.NYQSWLGQEYLNAVK.G			906.951	2	1812.89	1812.89	0	1.2	704	Specific	838.84	706.21	706.21	14.77	43	>tr|A0A0K1Z5K0|A0A0K1Z5K0_HOLGL Melanotransferrin 2 OS=Holothuria glaberrima OX=31192 GN=MTf2 PE=2 SV=1	45145	Cmpd 39763, +MS2(906.9505), 39.2eV, 80.8 min #43256	0	80.8342
40927:3	1	R.NYQSWLGQEYLNAVK.G			604.971	3	1812.9	1812.89	0	3.7	704	Specific	847.43	765.85	765.85	14.56	43	>tr|A0A0K1Z5K0|A0A0K1Z5K0_HOLGL Melanotransferrin 2 OS=Holothuria glaberrima OX=31192 GN=MTf2 PE=2 SV=1	45145	Cmpd 39671, +MS2(604.9709), 23.2eV, 80.7 min #43160	0	80.6637
40966:2	1	R.NYQSWLGQEYLNAVK.G			906.95	2	1812.89	1812.89	0	0.7	704	Specific	869.64	786.05	786.05	15.73	43	>tr|A0A0K1Z5K0|A0A0K1Z5K0_HOLGL Melanotransferrin 2 OS=Holothuria glaberrima OX=31192 GN=MTf2 PE=2 SV=1	45145	Cmpd 39710, +MS2(906.9500), 32.7eV, 80.7 min #43200	0	80.7208
46919:2	1	R.N[+0.984]YQSWLGQEYLNAVK.G		N[+1]	907.442	2	1813.88	1813.88	0	0.9	704	Specific	3.55	3.55	0	0.8	43	>tr|A0A0K1Z5K0|A0A0K1Z5K0_HOLGL Melanotransferrin 2 OS=Holothuria glaberrima OX=31192 GN=MTf2 PE=2 SV=1	45145	Cmpd 45569, +MS2(907.4422), 39.3eV, 91.1 min #49309	0	91.1058
42157:2	1	R.NYQSWLGQEYLN[+0.984]AVK.G		N[+1]	907.446	2	1813.89	1813.88	0	5.4	704	Specific	120.91	120.91	1.69	3.04	43	>tr|A0A0K1Z5K0|A0A0K1Z5K0_HOLGL Melanotransferrin 2 OS=Holothuria glaberrima OX=31192 GN=MTf2 PE=2 SV=1	45145	Cmpd 40879, +MS2(907.4463), 39.3eV, 82.8 min #44416	0	82.7657
42181:2	1	R.NYQSWLGQEYLN[+0.984]AVK.G		N[+1]	907.444	2	1813.88	1813.88	0	3.4	704	Specific	176.86	146.7	27.28	3.13	43	>tr|A0A0K1Z5K0|A0A0K1Z5K0_HOLGL Melanotransferrin 2 OS=Holothuria glaberrima OX=31192 GN=MTf2 PE=2 SV=1	45145	Cmpd 40903, +MS2(907.4445), 39.3eV, 82.8 min #44441	0	82.8083
42187:3	1	R.NYQSWLGQ[+0.984]EYLNAVK.G		Q[+1]	605.301	3	1813.89	1813.88	0	7.7	704	Specific	181.84	181.84	14.83	3.08	43	>tr|A0A0K1Z5K0|A0A0K1Z5K0_HOLGL Melanotransferrin 2 OS=Holothuria glaberrima OX=31192 GN=MTf2 PE=2 SV=1	45145	Cmpd 40907, +MS2(605.3014), 23.2eV, 82.8 min #44445	0	82.8105
46885:3	1	R.NYQ[+0.984]SWLGQEYLNAVK.G		Q[+1]	605.297	3	1813.88	1813.88	0	0.8	704	Specific	196.4	196.4	0	3.37	43	>tr|A0A0K1Z5K0|A0A0K1Z5K0_HOLGL Melanotransferrin 2 OS=Holothuria glaberrima OX=31192 GN=MTf2 PE=2 SV=1	45145	Cmpd 45535, +MS2(605.2972), 23.2eV, 91.1 min #49274	0	91.0553
38135:2	1	R.NYQSWLGQEYLN[+0.984]AVK.G		N[+1]	907.444	2	1813.88	1813.88	0	3	704	Specific	207.19	207.19	68.85	3.61	43	>tr|A0A0K1Z5K0|A0A0K1Z5K0_HOLGL Melanotransferrin 2 OS=Holothuria glaberrima OX=31192 GN=MTf2 PE=2 SV=1	45145	Cmpd 36931, +MS2(907.4441), 32.7eV, 75.6 min #40299	0	75.6003
46923:3	1	R.N[+0.984]YQSWLGQEYLNAVK.G		N[+1]	605.299	3	1813.88	1813.88	0	3.2	704	Specific	207.52	207.52	53.59	4.91	43	>tr|A0A0K1Z5K0|A0A0K1Z5K0_HOLGL Melanotransferrin 2 OS=Holothuria glaberrima OX=31192 GN=MTf2 PE=2 SV=1	45145	Cmpd 45573, +MS2(605.2986), 23.2eV, 91.1 min #49313	0	91.1082
38161:2	1	R.NYQSWLGQEYLN[+0.984]AVK.G		N[+1]	907.441	2	1813.88	1813.88	0	-0.2	704	Specific	226.43	192.83	76.72	4.88	43	>tr|A0A0K1Z5K0|A0A0K1Z5K0_HOLGL Melanotransferrin 2 OS=Holothuria glaberrima OX=31192 GN=MTf2 PE=2 SV=1	45145	Cmpd 36955, +MS2(907.4413), 39.3eV, 75.7 min #40324	0	75.6455
46886:2	1	R.NYQ[+0.984]SWLGQEYLNAVK.G		Q[+1]	907.443	2	1813.88	1813.88	0	1.9	704	Specific	302.1	302.1	5.91	6.88	43	>tr|A0A0K1Z5K0|A0A0K1Z5K0_HOLGL Melanotransferrin 2 OS=Holothuria glaberrima OX=31192 GN=MTf2 PE=2 SV=1	45145	Cmpd 45536, +MS2(907.4431), 39.3eV, 91.1 min #49275	0	91.0562
34763:3	2	R.LGEHNIDVLEGNEQFINAAK.I			737.708	3	2211.11	2211.1	0	2.1	58	Specific	148.24	148.24	148.24	4.05	12	>sp|TRYP_PIG|(Common contaminant protein)	73475	Cmpd 33613, +MS2(737.7078), 27.4eV, 69.7 min #36844	0	69.6415
34734:3	2	R.LGEHNIDVLEGNEQFINAAK.I			737.708	3	2211.11	2211.1	0	3.1	58	Specific	185.06	185.06	185.06	3.86	12	>sp|TRYP_PIG|(Common contaminant protein)	73475	Cmpd 33584, +MS2(737.7084), 27.4eV, 69.6 min #36814	0	69.598
34689:3	2	R.LGEHNIDVLEGNEQFINAAK.I			737.707	3	2211.11	2211.1	0	1.4	58	Specific	285.62	285.62	285.62	7.69	12	>sp|TRYP_PIG|(Common contaminant protein)	73475	Cmpd 33539, +MS2(737.7072), 27.4eV, 69.5 min #36768	0	69.5425
34658:3	2	R.LGEHNIDVLEGNEQFINAAK.I			737.709	3	2211.11	2211.1	0	4	58	Specific	496.26	448.48	448.48	9.18	12	>sp|TRYP_PIG|(Common contaminant protein)	73475	Cmpd 33510, +MS2(737.7092), 27.4eV, 69.5 min #36738	0	69.4983
34574:3	2	R.LGEHNIDVLEGNEQFINAAK.I			737.708	3	2211.11	2211.1	0	2.2	58	Specific	550.58	508.83	508.83	9.74	12	>sp|TRYP_PIG|(Common contaminant protein)	73475	Cmpd 33430, +MS2(737.7078), 27.4eV, 69.4 min #36654	0	69.3457
34609:3	2	R.LGEHNIDVLEGNEQFINAAK.I			737.708	3	2211.11	2211.1	0	2.3	58	Specific	566.24	496.66	496.66	10	12	>sp|TRYP_PIG|(Common contaminant protein)	73475	Cmpd 33463, +MS2(737.7079), 27.4eV, 69.4 min #36688	0	69.3942
34497:3	2	R.LGEHNIDVLEGNEQFINAAK.I			737.708	3	2211.11	2211.1	0	2.3	58	Specific	633.4	547.87	547.87	11.8	12	>sp|TRYP_PIG|(Common contaminant protein)	73475	Cmpd 33353, +MS2(737.7079), 27.4eV, 69.2 min #36574	0	69.2045
34528:3	2	R.LGEHNIDVLEGNEQFINAAK.I			737.708	3	2211.11	2211.1	0	1.9	58	Specific	755.54	581.68	581.68	14.8	12	>sp|TRYP_PIG|(Common contaminant protein)	73475	Cmpd 33384, +MS2(737.7076), 27.4eV, 69.3 min #36606	0	69.2553
34533:3	2	R.LGEHNIDVLEGNEQFINAAK.I			737.708	3	2211.11	2211.1	0	1.9	58	Specific	764.61	663.97	663.97	14.8	12	>sp|TRYP_PIG|(Common contaminant protein)	73475	Cmpd 33389, +MS2(737.7076), 27.4eV, 69.3 min #36611	0	69.2622
36684:3	2	R.LGEHNIDVLEGN[+0.984]EQFINAAK.I		N[+1]	738.035	3	2212.09	2212.09	0	1.3	58	Specific	171.24	171.24	53.14	4.35	12	>sp|TRYP_PIG|(Common contaminant protein)	73475	Cmpd 35504, +MS2(738.0351), 27.4eV, 72.9 min #38810	0	72.9393
35402:3	2	R.LGEHNIDVLEGNEQFIN[+0.984]AAK.I		N[+1]	738.036	3	2212.09	2212.09	0	2.8	58	Specific	172.62	125.13	55.97	3.58	12	>sp|TRYP_PIG|(Common contaminant protein)	73475	Cmpd 34240, +MS2(738.0363), 27.4eV, 70.7 min #37494	0	70.6873
41171:3	2	K.IITHPNFNGNTLDNDIMLIK.L			761.731	3	2283.18	2283.18	0	-0.2	78	Specific	94.96	94.96	94.96	3.33	12	>sp|TRYP_PIG|(Common contaminant protein)	73475	Cmpd 39913, +MS2(761.7315), 28.1eV, 81.1 min #43411	0	81.0545
41206:3	2	K.IITHPNFNGNTLDNDIMLIK.L			761.733	3	2283.18	2283.18	0	1.9	78	Specific	97.49	97.49	97.49	3.37	12	>sp|TRYP_PIG|(Common contaminant protein)	73475	Cmpd 39948, +MS2(761.7330), 28.1eV, 81.1 min #43447	0	81.104
41099:3	2	K.IITHPNFNGNTLDNDIMLIK.L			761.736	3	2283.19	2283.18	0	5.3	78	Specific	125.5	125.5	125.5	3.61	12	>sp|TRYP_PIG|(Common contaminant protein)	73475	Cmpd 39843, +MS2(761.7356), 28.1eV, 81.0 min #43339	0	80.9567
41137:3	2	K.IITHPNFNGNTLDNDIMLIK.L			761.733	3	2283.18	2283.18	0	1.4	78	Specific	186.35	186.35	186.35	4.76	12	>sp|TRYP_PIG|(Common contaminant protein)	73475	Cmpd 39881, +MS2(761.7326), 28.1eV, 81.0 min #43378	0	81.007
41050:3	2	K.IITHPNFNGNTLDNDIMLIK.L			761.734	3	2283.19	2283.18	0	2.5	78	Specific	229.15	229.15	229.15	7.06	12	>sp|TRYP_PIG|(Common contaminant protein)	73475	Cmpd 39794, +MS2(761.7335), 28.1eV, 80.9 min #43288	0	80.8777
40838:3	2	K.IITHPNFNGNTLDNDIMLIK.L			761.734	3	2283.19	2283.18	0	3.7	78	Specific	268.49	265.6	265.6	6.24	12	>sp|TRYP_PIG|(Common contaminant protein)	73475	Cmpd 39582, +MS2(761.7344), 28.1eV, 80.5 min #43068	0	80.5227
40994:3	2	K.IITHPNFNGNTLDNDIMLIK.L			761.734	3	2283.19	2283.18	0	3.4	78	Specific	310.19	310.19	310.19	7.58	12	>sp|TRYP_PIG|(Common contaminant protein)	73475	Cmpd 39738, +MS2(761.7342), 28.1eV, 80.8 min #43230	0	80.789
41023:3	2	K.IITHPNFNGNTLDNDIMLIK.L			761.734	3	2283.19	2283.18	0	3.1	78	Specific	362.17	362.17	362.17	8.29	12	>sp|TRYP_PIG|(Common contaminant protein)	73475	Cmpd 39767, +MS2(761.7339), 28.1eV, 80.8 min #43260	0	80.8363
40941:3	2	K.IITHPNFNGNTLDNDIMLIK.L			761.734	3	2283.19	2283.18	0	3	78	Specific	548.93	531.47	531.47	9.74	12	>sp|TRYP_PIG|(Common contaminant protein)	73475	Cmpd 39685, +MS2(761.7338), 28.1eV, 80.7 min #43174	0	80.678
40898:3	2	K.IITHPNFNGNTLDNDIMLIK.L			761.734	3	2283.19	2283.18	0	2.8	78	Specific	549.93	549.93	549.93	9.74	12	>sp|TRYP_PIG|(Common contaminant protein)	73475	Cmpd 39642, +MS2(761.7337), 28.1eV, 80.6 min #43130	0	80.6217
40860:3	2	K.IITHPNFNGNTLDNDIMLIK.L			761.733	3	2283.19	2283.18	0	2.2	78	Specific	609.72	608.64	608.64	11.8	12	>sp|TRYP_PIG|(Common contaminant protein)	73475	Cmpd 39604, +MS2(761.7333), 28.1eV, 80.6 min #43091	0	80.5687
40867:3	2	K.IITHPNFNGNTLDNDIMLIK.L			761.733	3	2283.19	2283.18	0	2.2	78	Specific	667.22	637.42	637.42	12.8	12	>sp|TRYP_PIG|(Common contaminant protein)	73475	Cmpd 39611, +MS2(761.7333), 28.1eV, 80.6 min #43098	0	80.5733
38552:3	2	K.IITHPNFNGNTLDNDIM[+15.995]LIK.L		M[+16]	767.065	3	2299.18	2299.18	0	2.1	78	Specific	56.5	56.5	56.5	3.03	12	>sp|TRYP_PIG|(Common contaminant protein)	73475	Cmpd 37342, +MS2(767.0648), 28.3eV, 76.4 min #40727	0	76.347
38419:3	2	K.IITHPNFNGNTLDNDIM[+15.995]LIK.L		M[+16]	767.065	3	2299.18	2299.18	0	2.1	78	Specific	79.38	34.21	34.21	3.03	12	>sp|TRYP_PIG|(Common contaminant protein)	73475	Cmpd 37209, +MS2(767.0648), 28.3eV, 76.1 min #40589	0	76.1287
42230:3	2	K.IITHPNFN[+0.984]GNTLDNDIMLIK.L		N[+1]	762.062	3	2284.17	2284.16	0	3.9	78	Specific	115.31	115.31	0	3.35	12	>sp|TRYP_PIG|(Common contaminant protein)	73475	Cmpd 40950, +MS2(762.0625), 28.2eV, 82.9 min #44490	0	82.896
42366:3	2	K.IITHPN[+0.984]FNGNTLDNDIMLIK.L		N[+1]	762.062	3	2284.17	2284.16	0	3.3	78	Specific	137.16	137.16	1.73	3.33	12	>sp|TRYP_PIG|(Common contaminant protein)	73475	Cmpd 41082, +MS2(762.0621), 28.2eV, 83.1 min #44628	0	83.1347
42338:3	2	K.IITHPN[+0.984]FNGNTLDNDIMLIK.L		N[+1]	762.062	3	2284.17	2284.16	0	3.8	78	Specific	146.23	146.23	14.08	3.64	12	>sp|TRYP_PIG|(Common contaminant protein)	73475	Cmpd 41056, +MS2(762.0625), 28.2eV, 83.1 min #44601	0	83.0902
43073:3	2	K.IITHPNFN[+0.984]GNTLDNDIMLIK.L		N[+1]	762.062	3	2284.17	2284.16	0	2.9	78	Specific	164.45	164.45	19.77	4.35	12	>sp|TRYP_PIG|(Common contaminant protein)	73475	Cmpd 41781, +MS2(762.0618), 28.2eV, 84.4 min #45356	0	84.3777
43046:3	2	K.IITHPNFN[+0.984]GNTLDNDIMLIK.L		N[+1]	762.061	3	2284.17	2284.16	0	1.9	78	Specific	241.32	200.25	15.77	6.05	12	>sp|TRYP_PIG|(Common contaminant protein)	73475	Cmpd 41754, +MS2(762.0610), 28.2eV, 84.3 min #45328	0	84.332
38509:3	2	K.IITHPNFNGNTLDNDIM[+15.995]LIK.L		M[+16]	767.067	3	2299.19	2299.18	0	4.8	78	Specific	252.84	252.84	252.84	6.94	12	>sp|TRYP_PIG|(Common contaminant protein)	73475	Cmpd 37299, +MS2(767.0669), 28.3eV, 76.3 min #40683	0	76.293
38443:3	2	K.IITHPNFNGNTLDNDIM[+15.995]LIK.L		M[+16]	767.065	3	2299.18	2299.18	0	2.1	78	Specific	306.54	269.17	269.17	7.8	12	>sp|TRYP_PIG|(Common contaminant protein)	73475	Cmpd 37233, +MS2(767.0648), 28.3eV, 76.2 min #40614	0	76.1743
43007:3	2	K.IITHPNFN[+0.984]GNTLDNDIMLIK.L		N[+1]	762.062	3	2284.17	2284.16	0	3.3	78	Specific	397.8	397.8	44.9	9.19	12	>sp|TRYP_PIG|(Common contaminant protein)	73475	Cmpd 41715, +MS2(762.0621), 28.2eV, 84.3 min #45288	0	84.271
38458:3	2	K.IITHPNFNGNTLDNDIM[+15.995]LIK.L		M[+16]	767.066	3	2299.18	2299.18	0	3	78	Specific	406.9	367.43	367.43	8.35	12	>sp|TRYP_PIG|(Common contaminant protein)	73475	Cmpd 37248, +MS2(767.0655), 28.3eV, 76.2 min #40630	0	76.2043
15641:2	2	K.LSSPATLNSR.V			523.286	2	1045.57	1045.56	0	1.5	98	Specific	317.9	148.16	148.16	3.78	12	>sp|TRYP_PIG|(Common contaminant protein)	73475	Cmpd 14885, +MS2(523.2863), 24.1eV, 37.5 min #17376	0	37.504
15711:2	2	K.LSSPATLNSR.V			523.286	2	1045.57	1045.56	0	1.6	98	Specific	322.62	112.84	112.84	5.33	12	>sp|TRYP_PIG|(Common contaminant protein)	73475	Cmpd 14955, +MS2(523.2863), 24.1eV, 37.6 min #17448	0	37.6003
15600:2	2	K.LSSPATLNSR.V			523.286	2	1045.57	1045.56	0	1.7	98	Specific	345.41	138.12	138.12	5.71	12	>sp|TRYP_PIG|(Common contaminant protein)	73475	Cmpd 14844, +MS2(523.2863), 24.1eV, 37.5 min #17334	0	37.4527
15679:2	2	K.LSSPATLNSR.V			523.286	2	1045.56	1045.56	0	0.6	98	Specific	348.83	121.14	121.14	5.66	12	>sp|TRYP_PIG|(Common contaminant protein)	73475	Cmpd 14923, +MS2(523.2858), 24.1eV, 37.6 min #17415	0	37.5528
15561:2	2	K.LSSPATLNSR.V			523.286	2	1045.57	1045.56	0	1.5	98	Specific	452.93	162.59	162.59	5.32	12	>sp|TRYP_PIG|(Common contaminant protein)	73475	Cmpd 14805, +MS2(523.2862), 24.1eV, 37.4 min #17293	0	37.3875
15523:2	2	K.LSSPATLNSR.V			523.286	2	1045.57	1045.56	0	1.6	98	Specific	506.7	155.75	155.75	5.14	12	>sp|TRYP_PIG|(Common contaminant protein)	73475	Cmpd 14767, +MS2(523.2863), 24.1eV, 37.3 min #17254	0	37.3388
15452:2	2	K.LSSPATLNSR.V			523.286	2	1045.57	1045.56	0	1.5	98	Specific	509.87	149.41	149.41	6.19	12	>sp|TRYP_PIG|(Common contaminant protein)	73475	Cmpd 14698, +MS2(523.2863), 24.1eV, 37.2 min #17183	0	37.2377
15505:2	2	K.LSSPATLNSR.V			523.286	2	1045.57	1045.56	0	1.7	98	Specific	519.36	183.53	183.53	6.63	12	>sp|TRYP_PIG|(Common contaminant protein)	73475	Cmpd 14749, +MS2(523.2863), 24.1eV, 37.3 min #17235	0	37.3005
15776:2	2	K.LSSPATLN[+0.984]SR.V		N[+1]	523.78	2	1046.55	1046.55	0	4.5	98	Specific	246.63	133.69	133.69	3.6	12	>sp|TRYP_PIG|(Common contaminant protein)	73475	Cmpd 15020, +MS2(523.7798), 24.1eV, 37.7 min #17515	0	37.6905
15742:2	2	K.LSSPATLN[+0.984]SR.V		N[+1]	523.782	2	1046.56	1046.55	0	7.7	98	Specific	264.34	126.36	126.36	3.43	12	>sp|TRYP_PIG|(Common contaminant protein)	73475	Cmpd 14986, +MS2(523.7815), 24.1eV, 37.7 min #17480	0	37.6445
21014:2	2	R.VATVSLPR.S			421.758	2	842.509	842.509	0	-0.6	108	Specific	145.87	49.86	49.86	2.38	12	>sp|TRYP_PIG|(Common contaminant protein)	73475	Cmpd 20176, +MS2(421.7581), 20.1eV, 46.2 min #22864	0	46.1502
20889:2	2	R.VATVSLPR.S			421.759	2	842.51	842.509	0	0.3	108	Specific	223.78	69.79	69.79	3.5	12	>sp|TRYP_PIG|(Common contaminant protein)	73475	Cmpd 20057, +MS2(421.7585), 20.1eV, 46.0 min #22740	0	45.957
20857:2	2	R.VATVSLPR.S			421.759	2	842.51	842.509	0	0.5	108	Specific	283.43	76.75	76.75	4.99	12	>sp|TRYP_PIG|(Common contaminant protein)	73475	Cmpd 20029, +MS2(421.7585), 20.1eV, 45.9 min #22711	0	45.9117
20456:2	2	R.VATVSLPR.S			421.758	2	842.509	842.509	0	-0.7	108	Specific	286.38	90.86	90.86	5.23	12	>sp|TRYP_PIG|(Common contaminant protein)	73475	Cmpd 19640, +MS2(421.7581), 20.1eV, 45.2 min #22304	0	45.1653
20927:2	2	R.VATVSLPR.S			421.758	2	842.509	842.509	0	-0.6	108	Specific	291.07	64.04	64.04	4.99	12	>sp|TRYP_PIG|(Common contaminant protein)	73475	Cmpd 20095, +MS2(421.7581), 20.1eV, 46.0 min #22780	0	46.0213
20820:2	2	R.VATVSLPR.S			421.758	2	842.509	842.509	0	-0.2	108	Specific	310.27	76.25	76.25	5.17	12	>sp|TRYP_PIG|(Common contaminant protein)	73475	Cmpd 19992, +MS2(421.7583), 20.1eV, 45.9 min #22672	0	45.8378
20781:2	2	R.VATVSLPR.S			421.758	2	842.509	842.509	0	0	108	Specific	342.91	61.95	61.95	5.24	12	>sp|TRYP_PIG|(Common contaminant protein)	73475	Cmpd 19953, +MS2(421.7584), 20.1eV, 45.8 min #22632	0	45.783
20626:2	2	R.VATVSLPR.S			421.758	2	842.51	842.509	0	0.2	108	Specific	367.93	44.33	44.33	5.15	12	>sp|TRYP_PIG|(Common contaminant protein)	73475	Cmpd 19808, +MS2(421.7584), 20.1eV, 45.5 min #22479	0	45.4805
20757:2	2	R.VATVSLPR.S			421.758	2	842.509	842.509	0	-0.6	108	Specific	383.19	87.56	87.56	5.76	12	>sp|TRYP_PIG|(Common contaminant protein)	73475	Cmpd 19931, +MS2(421.7581), 20.1eV, 45.7 min #22608	0	45.7202
20676:2	2	R.VATVSLPR.S			421.758	2	842.508	842.509	0	-1.3	108	Specific	392.14	72.33	72.33	4.39	12	>sp|TRYP_PIG|(Common contaminant protein)	73475	Cmpd 19856, +MS2(421.7578), 20.1eV, 45.6 min #22530	0	45.5858
20478:2	2	R.VATVSLPR.S			421.758	2	842.509	842.509	0	-0.1	108	Specific	399.07	71.07	71.07	5.51	12	>sp|TRYP_PIG|(Common contaminant protein)	73475	Cmpd 19662, +MS2(421.7583), 20.1eV, 45.2 min #22327	0	45.2085
20706:2	2	R.VATVSLPR.S			421.758	2	842.509	842.509	0	-0.2	108	Specific	409.28	73.33	73.33	5.4	12	>sp|TRYP_PIG|(Common contaminant protein)	73475	Cmpd 19884, +MS2(421.7583), 20.1eV, 45.6 min #22559	0	45.6332
20553:2	2	R.VATVSLPR.S			421.759	2	842.511	842.509	0	1.5	108	Specific	424.41	80.06	80.06	5.72	12	>sp|TRYP_PIG|(Common contaminant protein)	73475	Cmpd 19737, +MS2(421.7590), 20.1eV, 45.4 min #22405	0	45.3472
20522:2	2	R.VATVSLPR.S			421.759	2	842.51	842.509	0	1.2	108	Specific	450.49	108.1	108.1	5.94	12	>sp|TRYP_PIG|(Common contaminant protein)	73475	Cmpd 19706, +MS2(421.7589), 20.1eV, 45.3 min #22372	0	45.271
38556:2	2	K.SSGSSYPSLLQ[+0.984]C[+57.021]LK.A		C[+57], Q[+1]	764.37	2	1527.73	1527.74	0	-1.9	134	Specific	65.61	65.61	65.61	0.69	12	>sp|TRYP_PIG|(Common contaminant protein)	73475	Cmpd 37346, +MS2(764.3702), 33.6eV, 76.4 min #40731	0	76.349
38521:2	2	K.SSGSSYPSLLQ[+0.984]C[+57.021]LK.A		C[+57], Q[+1]	764.372	2	1527.74	1527.74	0	0.6	134	Specific	79.72	57.67	57.67	1.85	12	>sp|TRYP_PIG|(Common contaminant protein)	73475	Cmpd 37311, +MS2(764.3721), 33.6eV, 76.3 min #40695	0	76.2995
38470:2	2	K.SSGSSYPSLLQ[+0.984]C[+57.021]LK.A		C[+57], Q[+1]	764.373	2	1527.74	1527.74	0	1.7	134	Specific	148.98	106.81	106.81	2.85	12	>sp|TRYP_PIG|(Common contaminant protein)	73475	Cmpd 37260, +MS2(764.3729), 33.6eV, 76.2 min #40642	0	76.2107
38182:2	2	K.SSGSSYPSLLQ[+0.984]C[+57.021]LK.A		C[+57], Q[+1]	764.374	2	1527.74	1527.74	0	2.8	134	Specific	265.38	265.38	265.38	6.45	12	>sp|TRYP_PIG|(Common contaminant protein)	73475	Cmpd 36976, +MS2(764.3737), 33.6eV, 75.7 min #40346	0	75.6835
38436:2	2	K.SSGSSYPSLLQ[+0.984]C[+57.021]LK.A		C[+57], Q[+1]	764.373	2	1527.74	1527.74	0	2.3	134	Specific	276.37	266.37	266.37	6.45	12	>sp|TRYP_PIG|(Common contaminant protein)	73475	Cmpd 37226, +MS2(764.3734), 33.6eV, 76.2 min #40606	0	76.1447
38384:2	2	K.SSGSSYPSLLQ[+0.984]C[+57.021]LK.A		C[+57], Q[+1]	764.373	2	1527.74	1527.74	0	1.6	134	Specific	385.57	341.39	341.39	7.35	12	>sp|TRYP_PIG|(Common contaminant protein)	73475	Cmpd 37174, +MS2(764.3728), 33.6eV, 76.1 min #40552	0	76.054
38224:2	2	K.SSGSSYPSLLQ[+0.984]C[+57.021]LK.A		C[+57], Q[+1]	764.372	2	1527.74	1527.74	0	0.1	134	Specific	386.82	318.6	318.6	6.12	12	>sp|TRYP_PIG|(Common contaminant protein)	73475	Cmpd 37018, +MS2(764.3717), 33.6eV, 75.8 min #40389	0	75.7417
38243:2	2	K.SSGSSYPSLLQ[+0.984]C[+57.021]LK.A		C[+57], Q[+1]	764.372	2	1527.74	1527.74	0	0.1	134	Specific	401.26	367.02	367.02	7.27	12	>sp|TRYP_PIG|(Common contaminant protein)	73475	Cmpd 37037, +MS2(764.3717), 33.6eV, 75.8 min #40409	0	75.786
38364:2	2	K.SSGSSYPSLLQ[+0.984]C[+57.021]LK.A		C[+57], Q[+1]	764.373	2	1527.74	1527.74	0	2.3	134	Specific	471.67	436.55	436.55	8.51	12	>sp|TRYP_PIG|(Common contaminant protein)	73475	Cmpd 37154, +MS2(764.3734), 33.6eV, 76.0 min #40531	0	76.0127
38278:2	2	K.SSGSSYPSLLQ[+0.984]C[+57.021]LK.A		C[+57], Q[+1]	764.373	2	1527.74	1527.74	0	1.4	134	Specific	475.03	374.35	374.35	7.45	12	>sp|TRYP_PIG|(Common contaminant protein)	73475	Cmpd 37070, +MS2(764.3727), 33.6eV, 75.9 min #40443	0	75.8373
38287:2	2	K.SSGSSYPSLLQ[+0.984]C[+57.021]LK.A		C[+57], Q[+1]	764.374	2	1527.74	1527.74	0	3.5	134	Specific	496.9	428.55	428.55	8.15	12	>sp|TRYP_PIG|(Common contaminant protein)	73475	Cmpd 37079, +MS2(764.3743), 33.6eV, 75.9 min #40453	0	75.8713
38329:2	2	K.SSGSSYPSLLQ[+0.984]C[+57.021]LK.A		C[+57], Q[+1]	764.372	2	1527.74	1527.74	0	0.8	134	Specific	575.32	498.3	498.3	8.92	12	>sp|TRYP_PIG|(Common contaminant protein)	73475	Cmpd 37119, +MS2(764.3722), 33.6eV, 75.9 min #40494	0	75.9288
52517:2	2	K.VC[+57.021]N[+0.984]YVNWIQQTIAAN.-		C[+57], N[+1]	897.927	2	1794.85	1794.85	0	-0.3	217	CRagged	5.48	5.48	5.48	1.12	12	>sp|TRYP_PIG|(Common contaminant protein)	73475	Cmpd 51037, +MS2(897.9273), 38.9eV, 101.8 min #55051	0	101.761
52406:2	2	K.VC[+57.021]N[+0.984]YVNWIQQTIAAN.-		C[+57], N[+1]	897.929	2	1794.85	1794.85	0	1.4	217	CRagged	62.34	62.34	62.34	2.47	12	>sp|TRYP_PIG|(Common contaminant protein)	73475	Cmpd 50932, +MS2(897.9288), 38.9eV, 101.6 min #54941	0	101.558
52353:2	2	K.VC[+57.021]N[+0.984]YVNWIQQTIAAN.-		C[+57], N[+1]	897.928	2	1794.85	1794.85	0	0.9	217	CRagged	63.37	63.37	63.37	2.28	12	>sp|TRYP_PIG|(Common contaminant protein)	73475	Cmpd 50881, +MS2(897.9285), 38.9eV, 101.5 min #54888	0	101.466
52379:2	2	K.VC[+57.021]N[+0.984]YVNWIQQTIAAN.-		C[+57], N[+1]	897.93	2	1794.85	1794.85	0	2.2	217	CRagged	139.16	139.16	105.25	3.15	12	>sp|TRYP_PIG|(Common contaminant protein)	73475	Cmpd 50905, +MS2(897.9296), 38.9eV, 101.5 min #54913	0	101.513
18278:2	3	K.C[+57.021][-17.027]HLGYTPR.P		C[-17][+57]	493.73	2	986.453	986.451	0	1.8	365	Specific	147.35	76.39	76.39	0.52	19	>tr|C4TQH8|C4TQH8_STIJA Major yolk protein 2 OS=Stichopus japonicus OX=307972 GN=AjMYP2 PE=2 SV=1	26682	Cmpd 17498, +MS2(493.7302), 23.0eV, 41.6 min #20080	0	41.5707
18215:2	3	K.C[+57.021][-17.027]HLGYTPR.P		C[-17][+57]	493.73	2	986.452	986.451	0	0.6	365	Specific	314.51	251.24	251.24	3.63	19	>tr|C4TQH8|C4TQH8_STIJA Major yolk protein 2 OS=Stichopus japonicus OX=307972 GN=AjMYP2 PE=2 SV=1	26682	Cmpd 17437, +MS2(493.7295), 23.0eV, 41.5 min #20018	0	41.5042
12540:3	3	K.VFQTDIELR.N			374.206	3	1120.6	1120.6	0	3.6	481	Specific	77.4	0.27	0.27	0.41	19	>tr|C4TQH8|C4TQH8_STIJA Major yolk protein 2 OS=Stichopus japonicus OX=307972 GN=AjMYP2 PE=2 SV=1	26682	Cmpd 11832, +MS2(374.2061), 15.7eV, 32.7 min #14210	0	32.7462
23493:2	3	K.SYTIAVMK.K			456.747	2	912.486	912.486	0	0	556	Specific	394.39	295.48	295.48	6.99	19	>tr|C4TQH8|C4TQH8_STIJA Major yolk protein 2 OS=Stichopus japonicus OX=307972 GN=AjMYP2 PE=2 SV=1	26682	Cmpd 22599, +MS2(456.7466), 21.5eV, 50.3 min #25382	0	50.2708
23323:2	3	K.SYTIAVMK.K			456.747	2	912.487	912.486	0	0.8	556	Specific	419.53	258	258	6.79	19	>tr|C4TQH8|C4TQH8_STIJA Major yolk protein 2 OS=Stichopus japonicus OX=307972 GN=AjMYP2 PE=2 SV=1	26682	Cmpd 22435, +MS2(456.7470), 21.5eV, 50.0 min #25213	0	50.0182
23366:2	3	K.SYTIAVMK.K			456.747	2	912.486	912.486	0	0.6	556	Specific	420.6	256.61	256.61	6.81	19	>tr|C4TQH8|C4TQH8_STIJA Major yolk protein 2 OS=Stichopus japonicus OX=307972 GN=AjMYP2 PE=2 SV=1	26682	Cmpd 22476, +MS2(456.7469), 21.5eV, 50.1 min #25255	0	50.0777
23432:2	3	K.SYTIAVMK.K			456.747	2	912.487	912.486	0	0.8	556	Specific	445.75	305.73	305.73	7	19	>tr|C4TQH8|C4TQH8_STIJA Major yolk protein 2 OS=Stichopus japonicus OX=307972 GN=AjMYP2 PE=2 SV=1	26682	Cmpd 22540, +MS2(456.7469), 21.5eV, 50.2 min #25321	0	50.1748
23453:2	3	K.SYTIAVMK.K			456.747	2	912.486	912.486	0	0.6	556	Specific	455.85	263.3	263.3	6.89	19	>tr|C4TQH8|C4TQH8_STIJA Major yolk protein 2 OS=Stichopus japonicus OX=307972 GN=AjMYP2 PE=2 SV=1	26682	Cmpd 22559, +MS2(456.7469), 21.5eV, 50.2 min #25341	0	50.2148
23394:2	3	K.SYTIAVMK.K			456.747	2	912.486	912.486	0	0	556	Specific	470.66	323.21	323.21	6.99	19	>tr|C4TQH8|C4TQH8_STIJA Major yolk protein 2 OS=Stichopus japonicus OX=307972 GN=AjMYP2 PE=2 SV=1	26682	Cmpd 22504, +MS2(456.7466), 21.5eV, 50.1 min #25284	0	50.1237
17561:2	3	K.SYTIAVM[+15.995]K.K		M[+16]	464.745	2	928.483	928.481	0	2	556	Specific	207.55	172.59	172.59	3.33	19	>tr|C4TQH8|C4TQH8_STIJA Major yolk protein 2 OS=Stichopus japonicus OX=307972 GN=AjMYP2 PE=2 SV=1	26682	Cmpd 16793, +MS2(464.7450), 21.8eV, 40.4 min #19349	0	40.4213
17488:2	3	K.SYTIAVM[+15.995]K.K		M[+16]	464.744	2	928.481	928.481	0	0.4	556	Specific	291.06	217.8	217.8	5.16	19	>tr|C4TQH8|C4TQH8_STIJA Major yolk protein 2 OS=Stichopus japonicus OX=307972 GN=AjMYP2 PE=2 SV=1	26682	Cmpd 16724, +MS2(464.7442), 21.8eV, 40.3 min #19278	0	40.3173
19111:3	3	K.SYTIAVMKK.S			347.533	3	1040.58	1040.58	0	1.9	556	Specific	9.98	9.98	9.98	0.1	19	>tr|C4TQH8|C4TQH8_STIJA Major yolk protein 2 OS=Stichopus japonicus OX=307972 GN=AjMYP2 PE=2 SV=1	26682	Cmpd 18319, +MS2(347.5325), 14.8eV, 42.9 min #20931	0	42.8642
19093:2	3	K.SYTIAVMKK.S			520.794	2	1040.58	1040.58	0	-0.3	556	Specific	158.7	97.81	97.81	1	19	>tr|C4TQH8|C4TQH8_STIJA Major yolk protein 2 OS=Stichopus japonicus OX=307972 GN=AjMYP2 PE=2 SV=1	26682	Cmpd 18301, +MS2(520.7939), 24.0eV, 42.8 min #20912	0	42.8245
14738:2	3	K.SKFWK.K			348.198	2	695.389	695.388	0	1.7	565	Specific	136	49.21	49.21	0.09	19	>tr|C4TQH8|C4TQH8_STIJA Major yolk protein 2 OS=Stichopus japonicus OX=307972 GN=AjMYP2 PE=2 SV=1	26682	Cmpd 13992, +MS2(348.1980), 17.2eV, 36.1 min #16449	0	36.0742
24885:2	3	R.IGSVFESVSR.F			540.787	2	1080.57	1080.57	0	-1.3	612	Specific	145.47	64.25	64.25	2.38	19	>tr|C4TQH8|C4TQH8_STIJA Major yolk protein 2 OS=Stichopus japonicus OX=307972 GN=AjMYP2 PE=2 SV=1	26682	Cmpd 23965, +MS2(540.7871), 24.8eV, 52.6 min #26804	0	52.6135
24824:2	3	R.IGSVFESVSR.F			540.788	2	1080.57	1080.57	0	-0.6	612	Specific	282.12	89.13	89.13	3.43	19	>tr|C4TQH8|C4TQH8_STIJA Major yolk protein 2 OS=Stichopus japonicus OX=307972 GN=AjMYP2 PE=2 SV=1	26682	Cmpd 23906, +MS2(540.7875), 24.8eV, 52.5 min #26743	0	52.5277
24508:2	3	R.IGSVFESVSR.F			540.788	2	1080.57	1080.57	0	0.9	612	Specific	307.15	69.73	69.73	3.41	19	>tr|C4TQH8|C4TQH8_STIJA Major yolk protein 2 OS=Stichopus japonicus OX=307972 GN=AjMYP2 PE=2 SV=1	26682	Cmpd 23594, +MS2(540.7883), 24.8eV, 52.0 min #26418	0	51.9945
24736:2	3	R.IGSVFESVSR.F			540.788	2	1080.57	1080.57	0	0.9	612	Specific	380	117.35	117.35	3.83	19	>tr|C4TQH8|C4TQH8_STIJA Major yolk protein 2 OS=Stichopus japonicus OX=307972 GN=AjMYP2 PE=2 SV=1	26682	Cmpd 23820, +MS2(540.7883), 24.8eV, 52.4 min #26652	0	52.3527
24700:2	3	R.IGSVFESVSR.F			540.788	2	1080.57	1080.57	0	1	612	Specific	391.38	105.16	105.16	5.72	19	>tr|C4TQH8|C4TQH8_STIJA Major yolk protein 2 OS=Stichopus japonicus OX=307972 GN=AjMYP2 PE=2 SV=1	26682	Cmpd 23784, +MS2(540.7884), 24.8eV, 52.3 min #26615	0	52.3013
24668:2	3	R.IGSVFESVSR.F			540.788	2	1080.57	1080.57	0	0.8	612	Specific	397.4	122.88	122.88	5.94	19	>tr|C4TQH8|C4TQH8_STIJA Major yolk protein 2 OS=Stichopus japonicus OX=307972 GN=AjMYP2 PE=2 SV=1	26682	Cmpd 23752, +MS2(540.7883), 24.8eV, 52.3 min #26582	0	52.2532
24621:2	3	R.IGSVFESVSR.F			540.788	2	1080.57	1080.57	0	0.2	612	Specific	402.49	148.53	148.53	5.95	19	>tr|C4TQH8|C4TQH8_STIJA Major yolk protein 2 OS=Stichopus japonicus OX=307972 GN=AjMYP2 PE=2 SV=1	26682	Cmpd 23707, +MS2(540.7880), 24.8eV, 52.2 min #26534	0	52.153
24583:2	3	R.IGSVFESVSR.F			540.788	2	1080.57	1080.57	0	0.9	612	Specific	530.66	172.54	172.54	4.86	19	>tr|C4TQH8|C4TQH8_STIJA Major yolk protein 2 OS=Stichopus japonicus OX=307972 GN=AjMYP2 PE=2 SV=1	26682	Cmpd 23669, +MS2(540.7883), 24.8eV, 52.1 min #26495	0	52.0987
24541:2	3	R.IGSVFESVSR.F			540.788	2	1080.57	1080.57	0	0.6	612	Specific	536.35	205.16	205.16	6.61	19	>tr|C4TQH8|C4TQH8_STIJA Major yolk protein 2 OS=Stichopus japonicus OX=307972 GN=AjMYP2 PE=2 SV=1	26682	Cmpd 23627, +MS2(540.7882), 24.8eV, 52.0 min #26452	0	52.0412
08894:2	3	K.TPGTLK.E			308.687	2	616.366	616.366	0	-0.5	683	Specific	224.2	59.93	59.93	2.83	19	>tr|C4TQH8|C4TQH8_STIJA Major yolk protein 2 OS=Stichopus japonicus OX=307972 GN=AjMYP2 PE=2 SV=1	26682	Cmpd 8232, +MS2(308.6867), 15.7eV, 27.3 min #10483	0	27.3158
08919:2	3	K.TPGTLK.E			308.687	2	616.367	616.366	0	0.8	683	Specific	250.37	16.26	16.26	2.42	19	>tr|C4TQH8|C4TQH8_STIJA Major yolk protein 2 OS=Stichopus japonicus OX=307972 GN=AjMYP2 PE=2 SV=1	26682	Cmpd 8257, +MS2(308.6871), 15.7eV, 27.4 min #10509	0	27.355
43057:1	3	R.MLIPLLEGK.L			1013.61	1	1013.61	1013.61	0	-0.7	695	Specific	32.5	32.5	32.5	0.13	19	>tr|C4TQH8|C4TQH8_STIJA Major yolk protein 2 OS=Stichopus japonicus OX=307972 GN=AjMYP2 PE=2 SV=1	26682	Cmpd 41765, +MS2(1013.6057), 36.1eV, 84.4 min #45340	0	84.3645
43841:2	3	R.MLIPLLEGK.L			507.308	2	1013.61	1013.61	0	2.4	695	Specific	111.61	86.09	86.09	2.76	19	>tr|C4TQH8|C4TQH8_STIJA Major yolk protein 2 OS=Stichopus japonicus OX=307972 GN=AjMYP2 PE=2 SV=1	26682	Cmpd 42533, +MS2(507.3080), 23.5eV, 85.7 min #46139	0	85.6648
43770:2	3	R.MLIPLLEGK.L			507.308	2	1013.61	1013.61	0	2.3	695	Specific	134.61	69.53	69.53	2.72	19	>tr|C4TQH8|C4TQH8_STIJA Major yolk protein 2 OS=Stichopus japonicus OX=307972 GN=AjMYP2 PE=2 SV=1	26682	Cmpd 42464, +MS2(507.3080), 23.5eV, 85.6 min #46068	0	85.5627
44160:2	3	R.MLIPLLEGK.L			507.308	2	1013.61	1013.61	0	2.5	695	Specific	152.33	98.71	98.71	2.84	19	>tr|C4TQH8|C4TQH8_STIJA Major yolk protein 2 OS=Stichopus japonicus OX=307972 GN=AjMYP2 PE=2 SV=1	26682	Cmpd 42850, +MS2(507.3081), 20.1eV, 86.2 min #46470	0	86.2248
43853:2	3	R.MLIPLLEGK.L			507.308	2	1013.61	1013.61	0	2	695	Specific	160.05	143.97	143.97	3.13	19	>tr|C4TQH8|C4TQH8_STIJA Major yolk protein 2 OS=Stichopus japonicus OX=307972 GN=AjMYP2 PE=2 SV=1	26682	Cmpd 42545, +MS2(507.3078), 23.5eV, 85.7 min #46152	0	85.6992
43997:2	3	R.MLIPLLEGK.L			507.308	2	1013.61	1013.61	0	3.2	695	Specific	163.07	67.35	67.35	2.79	19	>tr|C4TQH8|C4TQH8_STIJA Major yolk protein 2 OS=Stichopus japonicus OX=307972 GN=AjMYP2 PE=2 SV=1	26682	Cmpd 42689, +MS2(507.3084), 23.5eV, 86.0 min #46302	0	85.9465
43803:2	3	R.MLIPLLEGK.L			507.308	2	1013.61	1013.61	0	2.3	695	Specific	179.03	89.64	89.64	3	19	>tr|C4TQH8|C4TQH8_STIJA Major yolk protein 2 OS=Stichopus japonicus OX=307972 GN=AjMYP2 PE=2 SV=1	26682	Cmpd 42497, +MS2(507.3080), 23.5eV, 85.6 min #46102	0	85.6118
43744:2	3	R.MLIPLLEGK.L			507.308	2	1013.61	1013.61	0	1.8	695	Specific	206.59	44.19	44.19	3	19	>tr|C4TQH8|C4TQH8_STIJA Major yolk protein 2 OS=Stichopus japonicus OX=307972 GN=AjMYP2 PE=2 SV=1	26682	Cmpd 42438, +MS2(507.3077), 23.5eV, 85.5 min #46041	0	85.5198
43882:2	3	R.MLIPLLEGK.L			507.307	2	1013.61	1013.61	0	0.8	695	Specific	211.42	129.57	129.57	3.33	19	>tr|C4TQH8|C4TQH8_STIJA Major yolk protein 2 OS=Stichopus japonicus OX=307972 GN=AjMYP2 PE=2 SV=1	26682	Cmpd 42574, +MS2(507.3072), 23.5eV, 85.8 min #46183	0	85.7588
43919:2	3	R.MLIPLLEGK.L			507.307	2	1013.61	1013.61	0	0.1	695	Specific	215.98	150.71	150.71	3.36	19	>tr|C4TQH8|C4TQH8_STIJA Major yolk protein 2 OS=Stichopus japonicus OX=307972 GN=AjMYP2 PE=2 SV=1	26682	Cmpd 42611, +MS2(507.3069), 23.5eV, 85.8 min #46221	0	85.8102
43695:2	3	R.MLIPLLEGK.L			507.308	2	1013.61	1013.61	0	1.6	695	Specific	226.88	92.19	92.19	3.63	19	>tr|C4TQH8|C4TQH8_STIJA Major yolk protein 2 OS=Stichopus japonicus OX=307972 GN=AjMYP2 PE=2 SV=1	26682	Cmpd 42393, +MS2(507.3076), 23.5eV, 85.4 min #45994	0	85.4393
43652:2	3	R.MLIPLLEGK.L			507.307	2	1013.61	1013.61	0	0.7	695	Specific	271.36	110.46	110.46	5.26	19	>tr|C4TQH8|C4TQH8_STIJA Major yolk protein 2 OS=Stichopus japonicus OX=307972 GN=AjMYP2 PE=2 SV=1	26682	Cmpd 42352, +MS2(507.3072), 23.5eV, 85.4 min #45952	0	85.3882
43006:2	3	R.MLIPLLEGK.L			507.308	2	1013.61	1013.61	0	2.5	695	Specific	276.37	122.64	122.64	5.57	19	>tr|C4TQH8|C4TQH8_STIJA Major yolk protein 2 OS=Stichopus japonicus OX=307972 GN=AjMYP2 PE=2 SV=1	26682	Cmpd 41714, +MS2(507.3081), 23.5eV, 84.3 min #45287	0	84.2705
43526:2	3	R.MLIPLLEGK.L			507.308	2	1013.61	1013.61	0	2.8	695	Specific	285.42	154.81	154.81	5.81	19	>tr|C4TQH8|C4TQH8_STIJA Major yolk protein 2 OS=Stichopus japonicus OX=307972 GN=AjMYP2 PE=2 SV=1	26682	Cmpd 42232, +MS2(507.3082), 23.5eV, 85.2 min #45827	0	85.1788
43398:2	3	R.MLIPLLEGK.L			507.308	2	1013.61	1013.61	0	1.9	695	Specific	290.93	122.58	122.58	5.7	19	>tr|C4TQH8|C4TQH8_STIJA Major yolk protein 2 OS=Stichopus japonicus OX=307972 GN=AjMYP2 PE=2 SV=1	26682	Cmpd 42104, +MS2(507.3078), 23.5eV, 85.0 min #45695	0	84.9838
43554:2	3	R.MLIPLLEGK.L			507.308	2	1013.61	1013.61	0	1.3	695	Specific	309.02	158.72	158.72	6	19	>tr|C4TQH8|C4TQH8_STIJA Major yolk protein 2 OS=Stichopus japonicus OX=307972 GN=AjMYP2 PE=2 SV=1	26682	Cmpd 42258, +MS2(507.3075), 23.5eV, 85.2 min #45854	0	85.2217
43620:2	3	R.MLIPLLEGK.L			507.308	2	1013.61	1013.61	0	2	695	Specific	309.13	164.47	164.47	6.19	19	>tr|C4TQH8|C4TQH8_STIJA Major yolk protein 2 OS=Stichopus japonicus OX=307972 GN=AjMYP2 PE=2 SV=1	26682	Cmpd 42324, +MS2(507.3079), 23.5eV, 85.3 min #45922	0	85.3233
43438:2	3	R.MLIPLLEGK.L			507.308	2	1013.61	1013.61	0	1.9	695	Specific	320.71	156.35	156.35	5.94	19	>tr|C4TQH8|C4TQH8_STIJA Major yolk protein 2 OS=Stichopus japonicus OX=307972 GN=AjMYP2 PE=2 SV=1	26682	Cmpd 42144, +MS2(507.3078), 23.5eV, 85.1 min #45736	0	85.0403
43458:2	3	R.MLIPLLEGK.L			507.308	2	1013.61	1013.61	0	2.1	695	Specific	325.27	157.56	157.56	5.94	19	>tr|C4TQH8|C4TQH8_STIJA Major yolk protein 2 OS=Stichopus japonicus OX=307972 GN=AjMYP2 PE=2 SV=1	26682	Cmpd 42164, +MS2(507.3079), 23.5eV, 85.1 min #45757	0	85.0805
43267:2	3	R.MLIPLLEGK.L			507.308	2	1013.61	1013.61	0	1.7	695	Specific	341.41	212.35	212.35	6.51	19	>tr|C4TQH8|C4TQH8_STIJA Major yolk protein 2 OS=Stichopus japonicus OX=307972 GN=AjMYP2 PE=2 SV=1	26682	Cmpd 41973, +MS2(507.3077), 23.5eV, 84.7 min #45558	0	84.7332
43489:2	3	R.MLIPLLEGK.L			507.308	2	1013.61	1013.61	0	1.9	695	Specific	351.32	106.7	106.7	5.68	19	>tr|C4TQH8|C4TQH8_STIJA Major yolk protein 2 OS=Stichopus japonicus OX=307972 GN=AjMYP2 PE=2 SV=1	26682	Cmpd 42195, +MS2(507.3078), 23.5eV, 85.1 min #45789	0	85.127
43587:2	3	R.MLIPLLEGK.L			507.307	2	1013.61	1013.61	0	0.6	695	Specific	360.59	171.18	171.18	6.32	19	>tr|C4TQH8|C4TQH8_STIJA Major yolk protein 2 OS=Stichopus japonicus OX=307972 GN=AjMYP2 PE=2 SV=1	26682	Cmpd 42291, +MS2(507.3071), 23.5eV, 85.3 min #45888	0	85.2725
43355:2	3	R.MLIPLLEGK.L			507.308	2	1013.61	1013.61	0	2.3	695	Specific	360.67	235.35	235.35	6.63	19	>tr|C4TQH8|C4TQH8_STIJA Major yolk protein 2 OS=Stichopus japonicus OX=307972 GN=AjMYP2 PE=2 SV=1	26682	Cmpd 42061, +MS2(507.3080), 23.5eV, 84.9 min #45650	0	84.902
43364:2	3	R.MLIPLLEGK.L			507.307	2	1013.61	1013.61	0	1.1	695	Specific	384.71	211.77	211.77	6.78	19	>tr|C4TQH8|C4TQH8_STIJA Major yolk protein 2 OS=Stichopus japonicus OX=307972 GN=AjMYP2 PE=2 SV=1	26682	Cmpd 42070, +MS2(507.3074), 23.5eV, 84.9 min #45660	0	84.9348
43029:2	3	R.MLIPLLEGK.L			507.308	2	1013.61	1013.61	0	2.5	695	Specific	400.82	196.87	196.87	6.66	19	>tr|C4TQH8|C4TQH8_STIJA Major yolk protein 2 OS=Stichopus japonicus OX=307972 GN=AjMYP2 PE=2 SV=1	26682	Cmpd 41737, +MS2(507.3081), 23.5eV, 84.3 min #45311	0	84.3165
43204:2	3	R.MLIPLLEGK.L			507.308	2	1013.61	1013.61	0	1.9	695	Specific	407.18	187.98	187.98	6.66	19	>tr|C4TQH8|C4TQH8_STIJA Major yolk protein 2 OS=Stichopus japonicus OX=307972 GN=AjMYP2 PE=2 SV=1	26682	Cmpd 41910, +MS2(507.3078), 23.5eV, 84.6 min #45493	0	84.638
43139:2	3	R.MLIPLLEGK.L			507.308	2	1013.61	1013.61	0	2.3	695	Specific	408.52	241.32	241.32	6.84	19	>tr|C4TQH8|C4TQH8_STIJA Major yolk protein 2 OS=Stichopus japonicus OX=307972 GN=AjMYP2 PE=2 SV=1	26682	Cmpd 41845, +MS2(507.3080), 23.5eV, 84.6 min #45426	0	84.5448
43308:2	3	R.MLIPLLEGK.L			507.308	2	1013.61	1013.61	0	2.3	695	Specific	420.39	201.73	201.73	6.69	19	>tr|C4TQH8|C4TQH8_STIJA Major yolk protein 2 OS=Stichopus japonicus OX=307972 GN=AjMYP2 PE=2 SV=1	26682	Cmpd 42014, +MS2(507.3080), 23.5eV, 84.8 min #45600	0	84.7895
43063:2	3	R.MLIPLLEGK.L			507.308	2	1013.61	1013.61	0	3	695	Specific	422.68	207.99	207.99	6.69	19	>tr|C4TQH8|C4TQH8_STIJA Major yolk protein 2 OS=Stichopus japonicus OX=307972 GN=AjMYP2 PE=2 SV=1	26682	Cmpd 41771, +MS2(507.3083), 23.5eV, 84.4 min #45346	0	84.3723
43102:2	3	R.MLIPLLEGK.L			507.308	2	1013.61	1013.61	0	3	695	Specific	431.05	213.06	213.06	6.69	19	>tr|C4TQH8|C4TQH8_STIJA Major yolk protein 2 OS=Stichopus japonicus OX=307972 GN=AjMYP2 PE=2 SV=1	26682	Cmpd 41810, +MS2(507.3084), 23.5eV, 84.5 min #45387	0	84.4512
43172:2	3	R.MLIPLLEGK.L			507.308	2	1013.61	1013.61	0	2.4	695	Specific	458.51	327.81	327.81	6.99	19	>tr|C4TQH8|C4TQH8_STIJA Major yolk protein 2 OS=Stichopus japonicus OX=307972 GN=AjMYP2 PE=2 SV=1	26682	Cmpd 41878, +MS2(507.3081), 23.5eV, 84.6 min #45460	0	84.5918
43246:2	3	R.MLIPLLEGK.L			507.308	2	1013.61	1013.61	0	2.6	695	Specific	470.37	280.9	280.9	7.06	19	>tr|C4TQH8|C4TQH8_STIJA Major yolk protein 2 OS=Stichopus japonicus OX=307972 GN=AjMYP2 PE=2 SV=1	26682	Cmpd 41952, +MS2(507.3082), 23.5eV, 84.7 min #45536	0	84.6925
37263:2	3	R.M[+15.995]LIPLLEGK.L		M[+16]	515.305	2	1029.6	1029.6	0	1	695	Specific	288.49	129.59	129.59	5.65	19	>tr|C4TQH8|C4TQH8_STIJA Major yolk protein 2 OS=Stichopus japonicus OX=307972 GN=AjMYP2 PE=2 SV=1	26682	Cmpd 36073, +MS2(515.3048), 23.8eV, 74.1 min #39404	0	74.0355
37220:2	3	R.M[+15.995]LIPLLEGK.L		M[+16]	515.305	2	1029.6	1029.6	0	2.2	695	Specific	290.78	142.64	142.64	5.81	19	>tr|C4TQH8|C4TQH8_STIJA Major yolk protein 2 OS=Stichopus japonicus OX=307972 GN=AjMYP2 PE=2 SV=1	26682	Cmpd 36030, +MS2(515.3054), 23.8eV, 74.0 min #39360	0	73.9802
37076:2	3	R.M[+15.995]LIPLLEGK.L		M[+16]	515.305	2	1029.6	1029.6	0	1.9	695	Specific	319.99	123.96	123.96	5.88	19	>tr|C4TQH8|C4TQH8_STIJA Major yolk protein 2 OS=Stichopus japonicus OX=307972 GN=AjMYP2 PE=2 SV=1	26682	Cmpd 35888, +MS2(515.3053), 23.8eV, 73.7 min #39211	0	73.7045
37463:2	3	R.M[+15.995]LIPLLEGK.L		M[+16]	515.305	2	1029.6	1029.6	0	1.7	695	Specific	329.48	128.21	128.21	5.83	19	>tr|C4TQH8|C4TQH8_STIJA Major yolk protein 2 OS=Stichopus japonicus OX=307972 GN=AjMYP2 PE=2 SV=1	26682	Cmpd 36269, +MS2(515.3051), 20.4eV, 74.4 min #39609	0	74.3967
37050:2	3	R.M[+15.995]LIPLLEGK.L		M[+16]	515.305	2	1029.6	1029.6	0	2.2	695	Specific	338.93	183.02	183.02	6.38	19	>tr|C4TQH8|C4TQH8_STIJA Major yolk protein 2 OS=Stichopus japonicus OX=307972 GN=AjMYP2 PE=2 SV=1	26682	Cmpd 35862, +MS2(515.3054), 23.8eV, 73.7 min #39184	0	73.6565
36782:2	3	R.M[+15.995]LIPLLEGK.L		M[+16]	515.305	2	1029.6	1029.6	0	1.5	695	Specific	353.99	95.51	95.51	5.53	19	>tr|C4TQH8|C4TQH8_STIJA Major yolk protein 2 OS=Stichopus japonicus OX=307972 GN=AjMYP2 PE=2 SV=1	26682	Cmpd 35602, +MS2(515.3050), 23.8eV, 73.1 min #38912	0	73.1282
36760:2	3	R.M[+15.995]LIPLLEGK.L		M[+16]	515.306	2	1029.61	1029.6	0	3.8	695	Specific	355.17	167.55	167.55	5.93	19	>tr|C4TQH8|C4TQH8_STIJA Major yolk protein 2 OS=Stichopus japonicus OX=307972 GN=AjMYP2 PE=2 SV=1	26682	Cmpd 35580, +MS2(515.3062), 23.8eV, 73.1 min #38889	0	73.086
36872:2	3	R.M[+15.995]LIPLLEGK.L		M[+16]	515.305	2	1029.6	1029.6	0	1.1	695	Specific	365.39	184.86	184.86	6.61	19	>tr|C4TQH8|C4TQH8_STIJA Major yolk protein 2 OS=Stichopus japonicus OX=307972 GN=AjMYP2 PE=2 SV=1	26682	Cmpd 35690, +MS2(515.3048), 23.8eV, 73.3 min #39004	0	73.3087
36928:2	3	R.M[+15.995]LIPLLEGK.L		M[+16]	515.305	2	1029.6	1029.6	0	0.9	695	Specific	374.4	205.69	205.69	6.57	19	>tr|C4TQH8|C4TQH8_STIJA Major yolk protein 2 OS=Stichopus japonicus OX=307972 GN=AjMYP2 PE=2 SV=1	26682	Cmpd 35744, +MS2(515.3048), 23.8eV, 73.4 min #39060	0	73.4062
37021:2	3	R.M[+15.995]LIPLLEGK.L		M[+16]	515.305	2	1029.6	1029.6	0	0.6	695	Specific	379.06	161.08	161.08	6.32	19	>tr|C4TQH8|C4TQH8_STIJA Major yolk protein 2 OS=Stichopus japonicus OX=307972 GN=AjMYP2 PE=2 SV=1	26682	Cmpd 35833, +MS2(515.3046), 23.8eV, 73.6 min #39154	0	73.6107
36977:2	3	R.M[+15.995]LIPLLEGK.L		M[+16]	515.305	2	1029.6	1029.6	0	1.1	695	Specific	395.49	150.17	150.17	6.34	19	>tr|C4TQH8|C4TQH8_STIJA Major yolk protein 2 OS=Stichopus japonicus OX=307972 GN=AjMYP2 PE=2 SV=1	26682	Cmpd 35791, +MS2(515.3049), 23.8eV, 73.5 min #39110	0	73.525
37117:2	3	R.M[+15.995]LIPLLEGK.L		M[+16]	515.306	2	1029.6	1029.6	0	2.5	695	Specific	398.92	223.19	223.19	6.79	19	>tr|C4TQH8|C4TQH8_STIJA Major yolk protein 2 OS=Stichopus japonicus OX=307972 GN=AjMYP2 PE=2 SV=1	26682	Cmpd 35929, +MS2(515.3056), 23.8eV, 73.8 min #39255	0	73.7982
36840:2	3	R.M[+15.995]LIPLLEGK.L		M[+16]	515.305	2	1029.6	1029.6	0	1.9	695	Specific	446.35	173.44	173.44	6.51	19	>tr|C4TQH8|C4TQH8_STIJA Major yolk protein 2 OS=Stichopus japonicus OX=307972 GN=AjMYP2 PE=2 SV=1	26682	Cmpd 35658, +MS2(515.3053), 23.8eV, 73.3 min #38971	0	73.2595
22438:2	3	R.DSLVDIR.T			409.224	2	817.441	817.441	0	-0.6	742	Specific	188.58	57.87	57.87	1.8	19	>tr|C4TQH8|C4TQH8_STIJA Major yolk protein 2 OS=Stichopus japonicus OX=307972 GN=AjMYP2 PE=2 SV=1	26682	Cmpd 21564, +MS2(409.2241), 16.9eV, 48.5 min #24305	0	48.4565
22376:2	3	R.DSLVDIR.T			409.225	2	817.442	817.441	0	1.1	742	Specific	214.99	43.2	43.2	2.4	19	>tr|C4TQH8|C4TQH8_STIJA Major yolk protein 2 OS=Stichopus japonicus OX=307972 GN=AjMYP2 PE=2 SV=1	26682	Cmpd 21502, +MS2(409.2248), 19.6eV, 48.4 min #24241	0	48.3722
22300:2	3	R.DSLVDIR.T			409.223	2	817.439	817.441	0	-2.6	742	Specific	223.89	44.54	44.54	2.66	19	>tr|C4TQH8|C4TQH8_STIJA Major yolk protein 2 OS=Stichopus japonicus OX=307972 GN=AjMYP2 PE=2 SV=1	26682	Cmpd 21432, +MS2(409.2233), 19.6eV, 48.3 min #24168	0	48.2365
22357:2	3	R.DSLVDIR.T			409.225	2	817.442	817.441	0	0.7	742	Specific	262.69	72.91	72.91	3.33	19	>tr|C4TQH8|C4TQH8_STIJA Major yolk protein 2 OS=Stichopus japonicus OX=307972 GN=AjMYP2 PE=2 SV=1	26682	Cmpd 21483, +MS2(409.2246), 19.6eV, 48.4 min #24221	0	48.3335
11429:2	3	K.IYAPR.L			310.181	2	619.355	619.356	0	-1.5	912	Specific	178.65	24.26	24.26	0.1	19	>tr|C4TQH8|C4TQH8_STIJA Major yolk protein 2 OS=Stichopus japonicus OX=307972 GN=AjMYP2 PE=2 SV=1	26682	Cmpd 10743, +MS2(310.1813), 15.7eV, 31.0 min #13079	0	31.0265
11347:2	3	K.IYAPR.L			310.182	2	619.356	619.356	0	0.4	912	Specific	258.74	17.07	17.07	2.15	19	>tr|C4TQH8|C4TQH8_STIJA Major yolk protein 2 OS=Stichopus japonicus OX=307972 GN=AjMYP2 PE=2 SV=1	26682	Cmpd 10661, +MS2(310.1819), 15.7eV, 30.9 min #12993	0	30.8642
09161:2	3	K.TQFSR.Y			319.666	2	638.326	638.326	0	0.1	933	Specific	73.29	1.82	1.82	0.27	19	>tr|C4TQH8|C4TQH8_STIJA Major yolk protein 2 OS=Stichopus japonicus OX=307972 GN=AjMYP2 PE=2 SV=1	26682	Cmpd 8499, +MS2(319.6665), 16.1eV, 27.7 min #10758	0	27.6842
20064:2	3	K.ALLIAQK.K			378.753	2	756.499	756.498	0	1.1	1063	Specific	308.7	44.86	44.86	4.01	19	>tr|C4TQH8|C4TQH8_STIJA Major yolk protein 2 OS=Stichopus japonicus OX=307972 GN=AjMYP2 PE=2 SV=1	26682	Cmpd 19258, +MS2(378.7529), 18.4eV, 44.5 min #21907	0	44.4903
20168:2	3	K.ALLIAQK.K			378.752	2	756.498	756.498	0	-0.1	1063	Specific	316.73	116.06	116.06	4.85	19	>tr|C4TQH8|C4TQH8_STIJA Major yolk protein 2 OS=Stichopus japonicus OX=307972 GN=AjMYP2 PE=2 SV=1	26682	Cmpd 19360, +MS2(378.7525), 18.4eV, 44.7 min #22012	0	44.6397
20196:2	3	K.ALLIAQK.K			378.753	2	756.498	756.498	0	0.3	1063	Specific	318.59	70.8	70.8	4.23	19	>tr|C4TQH8|C4TQH8_STIJA Major yolk protein 2 OS=Stichopus japonicus OX=307972 GN=AjMYP2 PE=2 SV=1	26682	Cmpd 19386, +MS2(378.7526), 18.4eV, 44.7 min #22039	0	44.6837
20114:2	3	K.ALLIAQK.K			378.753	2	756.498	756.498	0	0.2	1063	Specific	348.39	102.38	102.38	4.91	19	>tr|C4TQH8|C4TQH8_STIJA Major yolk protein 2 OS=Stichopus japonicus OX=307972 GN=AjMYP2 PE=2 SV=1	26682	Cmpd 19308, +MS2(378.7526), 18.4eV, 44.6 min #21958	0	44.5485
20038:2	3	K.ALLIAQK.K			378.753	2	756.498	756.498	0	0.6	1063	Specific	366.46	25.64	25.64	3.83	19	>tr|C4TQH8|C4TQH8_STIJA Major yolk protein 2 OS=Stichopus japonicus OX=307972 GN=AjMYP2 PE=2 SV=1	26682	Cmpd 19232, +MS2(378.7528), 18.4eV, 44.5 min #21880	0	44.4473
19923:2	3	K.ALLIAQK.K			378.752	2	756.498	756.498	0	-0.3	1063	Specific	367.33	66.84	66.84	4.51	19	>tr|C4TQH8|C4TQH8_STIJA Major yolk protein 2 OS=Stichopus japonicus OX=307972 GN=AjMYP2 PE=2 SV=1	26682	Cmpd 19117, +MS2(378.7524), 18.4eV, 44.3 min #21761	0	44.2687
19933:2	3	K.ALLIAQK.K			378.752	2	756.498	756.498	0	-0.3	1063	Specific	405.1	120.24	120.24	5.35	19	>tr|C4TQH8|C4TQH8_STIJA Major yolk protein 2 OS=Stichopus japonicus OX=307972 GN=AjMYP2 PE=2 SV=1	26682	Cmpd 19127, +MS2(378.7524), 18.4eV, 44.3 min #21772	0	44.295
19977:2	3	K.ALLIAQK.K			378.753	2	756.498	756.498	0	0.6	1063	Specific	425.88	101.3	101.3	5.1	19	>tr|C4TQH8|C4TQH8_STIJA Major yolk protein 2 OS=Stichopus japonicus OX=307972 GN=AjMYP2 PE=2 SV=1	26682	Cmpd 19171, +MS2(378.7528), 18.4eV, 44.4 min #21817	0	44.3495
13865:2	3	K.VISVGTTENK.K			524.288	2	1047.57	1047.57	0	0.5	1169	Specific	229.03	120.17	120.17	3.63	19	>tr|C4TQH8|C4TQH8_STIJA Major yolk protein 2 OS=Stichopus japonicus OX=307972 GN=AjMYP2 PE=2 SV=1	26682	Cmpd 13137, +MS2(524.2879), 24.2eV, 34.8 min #15565	0	34.788
13631:2	3	K.VISVGTTENK.K			524.288	2	1047.57	1047.57	0	1.3	1169	Specific	360.89	133.12	133.12	5.82	19	>tr|C4TQH8|C4TQH8_STIJA Major yolk protein 2 OS=Stichopus japonicus OX=307972 GN=AjMYP2 PE=2 SV=1	26682	Cmpd 12907, +MS2(524.2883), 24.2eV, 34.5 min #15328	0	34.4667
13819:2	3	K.VISVGTTENK.K			524.288	2	1047.57	1047.57	0	0.4	1169	Specific	378.48	165.4	165.4	6.08	19	>tr|C4TQH8|C4TQH8_STIJA Major yolk protein 2 OS=Stichopus japonicus OX=307972 GN=AjMYP2 PE=2 SV=1	26682	Cmpd 13091, +MS2(524.2879), 24.2eV, 34.7 min #15518	0	34.7322
13787:2	3	K.VISVGTTENK.K			524.288	2	1047.57	1047.57	0	0.7	1169	Specific	425.83	181.52	181.52	6.4	19	>tr|C4TQH8|C4TQH8_STIJA Major yolk protein 2 OS=Stichopus japonicus OX=307972 GN=AjMYP2 PE=2 SV=1	26682	Cmpd 13059, +MS2(524.2880), 24.2eV, 34.7 min #15485	0	34.6862
13719:2	3	K.VISVGTTENK.K			524.288	2	1047.57	1047.57	0	1.4	1169	Specific	478.14	199.13	199.13	6.56	19	>tr|C4TQH8|C4TQH8_STIJA Major yolk protein 2 OS=Stichopus japonicus OX=307972 GN=AjMYP2 PE=2 SV=1	26682	Cmpd 12993, +MS2(524.2884), 24.2eV, 34.6 min #15417	0	34.5953
13666:2	3	K.VISVGTTENK.K			524.289	2	1047.57	1047.57	0	1.7	1169	Specific	488.7	240.06	240.06	6.71	19	>tr|C4TQH8|C4TQH8_STIJA Major yolk protein 2 OS=Stichopus japonicus OX=307972 GN=AjMYP2 PE=2 SV=1	26682	Cmpd 12942, +MS2(524.2886), 24.2eV, 34.5 min #15364	0	34.5147
21130:3	3	K.VISVGTTENKKPVVVR.M			576.001	3	1725.99	1726.02	0	-19.5	1169	Specific	157.23	55.78	55.78	1.95	19	>tr|C4TQH8|C4TQH8_STIJA Major yolk protein 2 OS=Stichopus japonicus OX=307972 GN=AjMYP2 PE=2 SV=1	26682	Cmpd 20290, +MS2(576.0010), 22.3eV, 46.3 min #22982	0	46.3218
21093:3	3	K.VISVGTTENKKPVVVR.M			576.001	3	1725.99	1726.02	0	-19.6	1169	Specific	165.77	65.56	65.56	2.15	19	>tr|C4TQH8|C4TQH8_STIJA Major yolk protein 2 OS=Stichopus japonicus OX=307972 GN=AjMYP2 PE=2 SV=1	26682	Cmpd 20253, +MS2(576.0009), 22.3eV, 46.3 min #22944	0	46.2698
20990:3	3	K.VISVGTTENKKPVVVR.M			576.001	3	1725.99	1726.02	0	-19.5	1169	Specific	184.85	105.5	105.5	2.71	19	>tr|C4TQH8|C4TQH8_STIJA Major yolk protein 2 OS=Stichopus japonicus OX=307972 GN=AjMYP2 PE=2 SV=1	26682	Cmpd 20152, +MS2(576.0010), 22.3eV, 46.1 min #22839	0	46.1105
21052:3	3	K.VISVGTTENKKPVVVR.M			576.001	3	1725.99	1726.02	0	-19.9	1169	Specific	233.47	162.42	162.42	3.63	19	>tr|C4TQH8|C4TQH8_STIJA Major yolk protein 2 OS=Stichopus japonicus OX=307972 GN=AjMYP2 PE=2 SV=1	26682	Cmpd 20214, +MS2(576.0008), 22.3eV, 46.2 min #22904	0	46.2195
20955:3	3	K.VISVGTTENKKPVVVR.M			576.001	3	1725.99	1726.02	0	-19.4	1169	Specific	258.27	140.17	140.17	3.59	19	>tr|C4TQH8|C4TQH8_STIJA Major yolk protein 2 OS=Stichopus japonicus OX=307972 GN=AjMYP2 PE=2 SV=1	26682	Cmpd 20123, +MS2(576.0011), 22.3eV, 46.1 min #22809	0	46.0633
21006:3	3	K.VISVGTTENKKPVVVR.M			576.001	3	1725.99	1726.02	0	-20	1169	Specific	273.29	209.29	209.29	4.25	19	>tr|C4TQH8|C4TQH8_STIJA Major yolk protein 2 OS=Stichopus japonicus OX=307972 GN=AjMYP2 PE=2 SV=1	26682	Cmpd 20168, +MS2(576.0007), 22.3eV, 46.2 min #22856	0	46.146
15386:2	3	R.EMAEFR.C			391.68	2	782.352	782.35	0	2	1195	Specific	164.46	88.04	88.04	2.7	19	>tr|C4TQH8|C4TQH8_STIJA Major yolk protein 2 OS=Stichopus japonicus OX=307972 GN=AjMYP2 PE=2 SV=1	26682	Cmpd 14632, +MS2(391.6795), 18.9eV, 37.1 min #17115	0	37.1432
15319:2	3	R.EMAEFR.C			391.681	2	782.354	782.35	0	4.8	1195	Specific	178.51	115.32	115.32	2.28	19	>tr|C4TQH8|C4TQH8_STIJA Major yolk protein 2 OS=Stichopus japonicus OX=307972 GN=AjMYP2 PE=2 SV=1	26682	Cmpd 14567, +MS2(391.6806), 18.9eV, 37.0 min #17047	0	37.0227
15267:2	3	R.EMAEFR.C			391.68	2	782.353	782.35	0	3.3	1195	Specific	208.46	102.44	102.44	2.76	19	>tr|C4TQH8|C4TQH8_STIJA Major yolk protein 2 OS=Stichopus japonicus OX=307972 GN=AjMYP2 PE=2 SV=1	26682	Cmpd 14515, +MS2(391.6800), 18.9eV, 37.0 min #16994	0	36.9652
15198:2	3	R.EMAEFR.C			391.68	2	782.352	782.35	0	2.3	1195	Specific	238.84	99.4	99.4	2.98	19	>tr|C4TQH8|C4TQH8_STIJA Major yolk protein 2 OS=Stichopus japonicus OX=307972 GN=AjMYP2 PE=2 SV=1	26682	Cmpd 14446, +MS2(391.6796), 18.9eV, 36.9 min #16922	0	36.851
15233:2	3	R.EMAEFR.C			391.68	2	782.354	782.35	0	4.3	1195	Specific	260.38	110.5	110.5	3.32	19	>tr|C4TQH8|C4TQH8_STIJA Major yolk protein 2 OS=Stichopus japonicus OX=307972 GN=AjMYP2 PE=2 SV=1	26682	Cmpd 14481, +MS2(391.6804), 18.9eV, 36.9 min #16959	0	36.9197
15084:2	3	R.EMAEFR.C			391.68	2	782.352	782.35	0	2.2	1195	Specific	330.02	139.79	139.79	4.46	19	>tr|C4TQH8|C4TQH8_STIJA Major yolk protein 2 OS=Stichopus japonicus OX=307972 GN=AjMYP2 PE=2 SV=1	26682	Cmpd 14332, +MS2(391.6796), 18.9eV, 36.7 min #16804	0	36.6777
15121:2	3	R.EMAEFR.C			391.68	2	782.352	782.35	0	2.2	1195	Specific	332.1	128.86	128.86	4.73	19	>tr|C4TQH8|C4TQH8_STIJA Major yolk protein 2 OS=Stichopus japonicus OX=307972 GN=AjMYP2 PE=2 SV=1	26682	Cmpd 14369, +MS2(391.6796), 18.9eV, 36.7 min #16842	0	36.7312
15085:2	3	R.E[-18.011]MAEFR.C		E[-18]	382.674	2	764.341	764.34	0	1.8	1195	Specific	20.61	20.38	20.38	1.19	19	>tr|C4TQH8|C4TQH8_STIJA Major yolk protein 2 OS=Stichopus japonicus OX=307972 GN=AjMYP2 PE=2 SV=1	26682	Cmpd 14333, +MS2(382.6741), 18.6eV, 36.7 min #16805	0	36.6782
10604:2	3	R.EM[+15.995]AEFR.C		M[+16]	399.677	2	798.346	798.345	0	1.3	1195	Specific	111.98	60.47	60.47	1.82	19	>tr|C4TQH8|C4TQH8_STIJA Major yolk protein 2 OS=Stichopus japonicus OX=307972 GN=AjMYP2 PE=2 SV=1	26682	Cmpd 9924, +MS2(399.6767), 19.2eV, 29.7 min #12230	0	29.7278
10551:2	3	R.EM[+15.995]AEFR.C		M[+16]	399.677	2	798.346	798.345	0	1.3	1195	Specific	134.72	82.31	82.31	2.38	19	>tr|C4TQH8|C4TQH8_STIJA Major yolk protein 2 OS=Stichopus japonicus OX=307972 GN=AjMYP2 PE=2 SV=1	26682	Cmpd 9871, +MS2(399.6767), 19.2eV, 29.7 min #12176	0	29.6665
10677:2	3	R.EM[+15.995]AEFR.C		M[+16]	399.677	2	798.347	798.345	0	1.9	1195	Specific	143.11	79.31	79.31	2.16	19	>tr|C4TQH8|C4TQH8_STIJA Major yolk protein 2 OS=Stichopus japonicus OX=307972 GN=AjMYP2 PE=2 SV=1	26682	Cmpd 9997, +MS2(399.6769), 19.2eV, 29.8 min #12305	0	29.826
10747:2	3	R.EM[+15.995]AEFR.C		M[+16]	399.676	2	798.346	798.345	0	0.7	1195	Specific	197.82	89.11	89.11	2.8	19	>tr|C4TQH8|C4TQH8_STIJA Major yolk protein 2 OS=Stichopus japonicus OX=307972 GN=AjMYP2 PE=2 SV=1	26682	Cmpd 10065, +MS2(399.6764), 19.2eV, 30.0 min #12376	0	29.9385
10640:2	3	R.EM[+15.995]AEFR.C		M[+16]	399.676	2	798.346	798.345	0	0.6	1195	Specific	218.8	125.69	125.69	3.02	19	>tr|C4TQH8|C4TQH8_STIJA Major yolk protein 2 OS=Stichopus japonicus OX=307972 GN=AjMYP2 PE=2 SV=1	26682	Cmpd 9960, +MS2(399.6764), 19.2eV, 29.8 min #12267	0	29.7762
12923:2	4	K.AGFAGDDAPR.A			488.729	2	976.45	976.448	0	1.7	20	Specific	102.9	102.9	102.9	2.13	12	>tr|Q26378|Q26378_TRIGR CyI actin OS=Tripneustes gratilla OX=7673 GN=Tg616 PE=3 SV=1	11509	Cmpd 12209, +MS2(488.7286), 22.8eV, 33.3 min #14601	0	33.3158
12872:2	4	K.AGFAGDDAPR.A			488.729	2	976.451	976.448	0	2.4	20	Specific	253.41	253.41	253.41	3.63	12	>tr|Q26378|Q26378_TRIGR CyI actin OS=Tripneustes gratilla OX=7673 GN=Tg616 PE=3 SV=1	11509	Cmpd 12158, +MS2(488.7289), 22.8eV, 33.3 min #14549	0	33.2597
12824:2	4	K.AGFAGDDAPR.A			488.729	2	976.451	976.448	0	2.7	20	Specific	294.31	294.31	294.31	5.33	12	>tr|Q26378|Q26378_TRIGR CyI actin OS=Tripneustes gratilla OX=7673 GN=Tg616 PE=3 SV=1	11509	Cmpd 12110, +MS2(488.7291), 22.8eV, 33.2 min #14499	0	33.1792
12750:2	4	K.AGFAGDDAPR.A			488.728	2	976.449	976.448	0	0.6	20	Specific	421.98	421.98	421.98	7.97	12	>tr|Q26378|Q26378_TRIGR CyI actin OS=Tripneustes gratilla OX=7673 GN=Tg616 PE=3 SV=1	11509	Cmpd 12036, +MS2(488.7281), 22.8eV, 33.1 min #14422	0	33.0685
12784:2	4	K.AGFAGDDAPR.A			488.729	2	976.451	976.448	0	2.3	20	Specific	437.68	437.68	437.68	8.02	12	>tr|Q26378|Q26378_TRIGR CyI actin OS=Tripneustes gratilla OX=7673 GN=Tg616 PE=3 SV=1	11509	Cmpd 12070, +MS2(488.7289), 22.8eV, 33.1 min #14458	0	33.1267
30619:2	4	R.AVFPSIVGR.P			473.279	2	945.551	945.552	0	-1.1	30	Specific	68.81	68.81	68.81	1.88	12	>tr|Q26378|Q26378_TRIGR CyI actin OS=Tripneustes gratilla OX=7673 GN=Tg616 PE=3 SV=1	11509	Cmpd 29557, +MS2(473.2789), 19.0eV, 62.4 min #32619	0	62.3818
30708:2	4	R.AVFPSIVGR.P			473.278	2	945.55	945.552	0	-2.2	30	Specific	88.41	88.41	88.41	1.58	12	>tr|Q26378|Q26378_TRIGR CyI actin OS=Tripneustes gratilla OX=7673 GN=Tg616 PE=3 SV=1	11509	Cmpd 29646, +MS2(473.2784), 19.0eV, 62.5 min #32711	0	62.5193
09314:2	4	K.DSYVGDEAQSK.R			599.765	2	1198.52	1198.52	0	0.3	52	Specific	280.14	280.14	280.14	5.41	12	>tr|Q26378|Q26378_TRIGR CyI actin OS=Tripneustes gratilla OX=7673 GN=Tg616 PE=3 SV=1	11509	Cmpd 8652, +MS2(599.7649), 27.1eV, 27.9 min #10916	0	27.8983
09237:2	4	K.DSYVGDEAQSK.R			599.765	2	1198.52	1198.52	0	0.8	52	Specific	419	419	419	8.08	12	>tr|Q26378|Q26378_TRIGR CyI actin OS=Tripneustes gratilla OX=7673 GN=Tg616 PE=3 SV=1	11509	Cmpd 8575, +MS2(599.7652), 27.1eV, 27.8 min #10836	0	27.7797
09259:2	4	K.DSYVGDEAQSK.R			599.766	2	1198.52	1198.52	0	1.4	52	Specific	562.6	562.6	562.6	7.67	12	>tr|Q26378|Q26378_TRIGR CyI actin OS=Tripneustes gratilla OX=7673 GN=Tg616 PE=3 SV=1	11509	Cmpd 8597, +MS2(599.7656), 27.1eV, 27.8 min #10859	0	27.8173
09460:3	4	K.DSYVGDEAQSKR.G			452.214	3	1354.63	1354.62	0	2.8	52	Specific	246.3	246.3	246.3	4.04	12	>tr|Q26378|Q26378_TRIGR CyI actin OS=Tripneustes gratilla OX=7673 GN=Tg616 PE=3 SV=1	11509	Cmpd 8794, +MS2(452.2139), 18.3eV, 28.1 min #11062	0	28.0832
24182:2	4	R.GILTLK.Y			322.721	2	644.434	644.434	0	0.5	64	Specific	148.21	148.21	148.21	2.86	12	>tr|Q26378|Q26378_TRIGR CyI actin OS=Tripneustes gratilla OX=7673 GN=Tg616 PE=3 SV=1	11509	Cmpd 23270, +MS2(322.7209), 16.2eV, 51.5 min #26082	0	51.4598
32709:3	4	K.YPIEHGIVTNWDDMEK.I			649.638	3	1946.9	1946.9	0	2.1	70	Specific	133.09	133.09	133.09	3.09	12	>tr|Q26378|Q26378_TRIGR CyI actin OS=Tripneustes gratilla OX=7673 GN=Tg616 PE=3 SV=1	11509	Cmpd 31611, +MS2(649.6380), 24.6eV, 66.0 min #34756	0	65.9583
32650:3	4	K.YPIEHGIVTNWDDMEK.I			649.639	3	1946.9	1946.9	0	2.9	70	Specific	204.44	204.44	204.44	3.4	12	>tr|Q26378|Q26378_TRIGR CyI actin OS=Tripneustes gratilla OX=7673 GN=Tg616 PE=3 SV=1	11509	Cmpd 31552, +MS2(649.6385), 24.6eV, 65.9 min #34696	0	65.8938
31309:3	4	R.VAPEEHPVLLTEAPLNPK.A			652.027	3	1954.07	1954.06	0	1	97	Specific	155.81	155.81	155.81	3.37	12	>tr|Q26378|Q26378_TRIGR CyI actin OS=Tripneustes gratilla OX=7673 GN=Tg616 PE=3 SV=1	11509	Cmpd 30243, +MS2(652.0269), 24.7eV, 63.5 min #33331	0	63.5017
31193:3	4	R.VAPEEHPVLLTEAPLNPK.A			652.028	3	1954.07	1954.06	0	2.5	97	Specific	168.08	168.08	168.08	3.48	12	>tr|Q26378|Q26378_TRIGR CyI actin OS=Tripneustes gratilla OX=7673 GN=Tg616 PE=3 SV=1	11509	Cmpd 30129, +MS2(652.0279), 24.7eV, 63.3 min #33213	0	63.3277
31343:3	4	R.VAPEEHPVLLTEAPLNPK.A			652.026	3	1954.06	1954.06	0	-1.1	97	Specific	201.74	201.74	201.74	4.45	12	>tr|Q26378|Q26378_TRIGR CyI actin OS=Tripneustes gratilla OX=7673 GN=Tg616 PE=3 SV=1	11509	Cmpd 30277, +MS2(652.0256), 24.7eV, 63.6 min #33366	0	63.55
31227:3	4	R.VAPEEHPVLLTEAPLNPK.A			652.028	3	1954.07	1954.06	0	1.9	97	Specific	259.53	259.53	259.53	6.08	12	>tr|Q26378|Q26378_TRIGR CyI actin OS=Tripneustes gratilla OX=7673 GN=Tg616 PE=3 SV=1	11509	Cmpd 30163, +MS2(652.0275), 24.7eV, 63.4 min #33248	0	63.3757
31266:3	4	R.VAPEEHPVLLTEAPLNPK.A			652.027	3	1954.07	1954.06	0	1.5	97	Specific	387.53	387.53	387.53	8.33	12	>tr|Q26378|Q26378_TRIGR CyI actin OS=Tripneustes gratilla OX=7673 GN=Tg616 PE=3 SV=1	11509	Cmpd 30202, +MS2(652.0273), 24.7eV, 63.4 min #33288	0	63.4303
34958:2	4	R.DLTDYLMK.I			499.747	2	998.486	998.486	0	-0.3	185	Specific	65.3	65.3	65.3	1.87	12	>tr|Q26378|Q26378_TRIGR CyI actin OS=Tripneustes gratilla OX=7673 GN=Tg616 PE=3 SV=1	11509	Cmpd 33802, +MS2(499.7467), 19.9eV, 70.0 min #37040	0	69.962
11794:2	4	K.ILTER.G			316.193	2	631.378	631.377	0	1.7	193	Specific	115.67	115.67	115.67	2.22	12	>tr|Q26378|Q26378_TRIGR CyI actin OS=Tripneustes gratilla OX=7673 GN=Tg616 PE=3 SV=1	11509	Cmpd 11104, +MS2(316.1928), 16.0eV, 31.6 min #13454	0	31.6073
18086:2	4	R.GYSFTTTAER.E			566.768	2	1132.53	1132.53	0	0.8	198	Specific	235.15	186.39	186.39	4.5	12	>tr|Q26378|Q26378_TRIGR CyI actin OS=Tripneustes gratilla OX=7673 GN=Tg616 PE=3 SV=1	11509	Cmpd 17310, +MS2(566.7676), 25.8eV, 41.3 min #19885	0	41.2563
36725:3	4	K.SYELPDGQVITIGNER.F			597.638	3	1790.9	1790.89	0	3.3	240	Specific	208.6	208.6	208.6	4.1	12	>tr|Q26378|Q26378_TRIGR CyI actin OS=Tripneustes gratilla OX=7673 GN=Tg616 PE=3 SV=1	11509	Cmpd 35545, +MS2(597.6375), 23.0eV, 73.0 min #38853	0	73.0283
36607:2	4	K.SYELPDGQVITIGNER.F			895.951	2	1790.9	1790.89	0	1.9	240	Specific	283.01	283.01	283.01	7.07	12	>tr|Q26378|Q26378_TRIGR CyI actin OS=Tripneustes gratilla OX=7673 GN=Tg616 PE=3 SV=1	11509	Cmpd 35429, +MS2(895.9513), 32.4eV, 72.8 min #38732	0	72.817
36710:2	4	K.SYELPDGQVITIGNER.F			895.95	2	1790.89	1790.89	0	0.2	240	Specific	465.23	465.23	465.23	8.87	12	>tr|Q26378|Q26378_TRIGR CyI actin OS=Tripneustes gratilla OX=7673 GN=Tg616 PE=3 SV=1	11509	Cmpd 35530, +MS2(895.9498), 38.8eV, 73.0 min #38837	0	72.9943
36646:2	4	K.SYELPDGQVITIGNER.F			895.951	2	1790.89	1790.89	0	1	240	Specific	554.37	554.37	554.37	9.12	12	>tr|Q26378|Q26378_TRIGR CyI actin OS=Tripneustes gratilla OX=7673 GN=Tg616 PE=3 SV=1	11509	Cmpd 35466, +MS2(895.9505), 38.8eV, 72.9 min #38771	0	72.8888
28112:2	4	K.EITALAPPTMK.I			586.324	2	1171.64	1171.64	0	1.7	317	Specific	361.9	234.91	234.91	6.52	12	>tr|Q26378|Q26378_TRIGR CyI actin OS=Tripneustes gratilla OX=7673 GN=Tg616 PE=3 SV=1	11509	Cmpd 27102, +MS2(586.3242), 26.6eV, 58.1 min #30067	0	58.1032
11784:2	5	R.FIAMK.N			305.172	2	609.336	609.343	0	-11.5	115	Specific	127.43	24.4	24.4	0.09	13	>tr|C4TQH7|C4TQH7_STIJA Major yolk protein 1 OS=Stichopus japonicus OX=307972 GN=AjMYP1 PE=2 SV=1	8598	Cmpd 11094, +MS2(305.1716), 15.5eV, 31.6 min #13444	0	31.602
16635:2	5	R.E[-18.011]SINDYVNK.V		E[-18]	532.246	2	1063.49	1063.51	0	-18.8	552	Specific	239.85	134.74	134.74	3.03	13	>tr|C4TQH7|C4TQH7_STIJA Major yolk protein 1 OS=Stichopus japonicus OX=307972 GN=AjMYP1 PE=2 SV=1	8598	Cmpd 15873, +MS2(532.2463), 24.6eV, 39.0 min #18396	0	38.9378
16138:3	5	K.VFGTHSVSVMK.K			397.879	3	1191.62	1191.62	0	2.7	561	Specific	54.76	27.49	27.49	1.21	13	>tr|C4TQH7|C4TQH7_STIJA Major yolk protein 1 OS=Stichopus japonicus OX=307972 GN=AjMYP1 PE=2 SV=1	8598	Cmpd 15380, +MS2(397.8789), 16.5eV, 38.2 min #17887	0	38.2343
16167:3	5	K.VFGTHSVSVMK.K			397.879	3	1191.62	1191.62	0	2.5	561	Specific	154.04	154.04	154.04	3.13	13	>tr|C4TQH7|C4TQH7_STIJA Major yolk protein 1 OS=Stichopus japonicus OX=307972 GN=AjMYP1 PE=2 SV=1	8598	Cmpd 15409, +MS2(397.8789), 16.5eV, 38.3 min #17917	0	38.277
07495:2	5	K.FGQDTK.F			348.172	2	695.337	695.336	0	1.6	579	Specific	83.3	37.23	37.23	1.03	13	>tr|C4TQH7|C4TQH7_STIJA Major yolk protein 1 OS=Stichopus japonicus OX=307972 GN=AjMYP1 PE=2 SV=1	8598	Cmpd 6853, +MS2(348.1721), 17.2eV, 25.3 min #9054	0	25.263
07141:2	5	K.FGQDTK.F			348.172	2	695.338	695.336	0	2.4	579	Specific	129.37	28.53	28.53	1.13	13	>tr|C4TQH7|C4TQH7_STIJA Major yolk protein 1 OS=Stichopus japonicus OX=307972 GN=AjMYP1 PE=2 SV=1	8598	Cmpd 6505, +MS2(348.1724), 17.2eV, 24.8 min #8694	0	24.754
07550:2	5	K.FGQDTK.F			348.172	2	695.337	695.336	0	1.1	579	Specific	130.15	35.07	35.07	1.71	13	>tr|C4TQH7|C4TQH7_STIJA Major yolk protein 1 OS=Stichopus japonicus OX=307972 GN=AjMYP1 PE=2 SV=1	8598	Cmpd 6906, +MS2(348.1720), 17.2eV, 25.4 min #9109	0	25.3512
07381:2	5	K.FGQDTK.F			348.173	2	695.338	695.336	0	2.6	579	Specific	142.56	52.07	52.07	1.6	13	>tr|C4TQH7|C4TQH7_STIJA Major yolk protein 1 OS=Stichopus japonicus OX=307972 GN=AjMYP1 PE=2 SV=1	8598	Cmpd 6743, +MS2(348.1725), 17.2eV, 25.1 min #8941	0	25.1197
07415:2	5	K.FGQDTK.F			348.172	2	695.336	695.336	0	0.8	579	Specific	147.29	38.36	38.36	1.69	13	>tr|C4TQH7|C4TQH7_STIJA Major yolk protein 1 OS=Stichopus japonicus OX=307972 GN=AjMYP1 PE=2 SV=1	8598	Cmpd 6775, +MS2(348.1718), 17.2eV, 25.2 min #8974	0	25.1632
07278:2	5	K.FGQDTK.F			348.173	2	695.338	695.336	0	2.5	579	Specific	267.17	80.8	80.8	3.33	13	>tr|C4TQH7|C4TQH7_STIJA Major yolk protein 1 OS=Stichopus japonicus OX=307972 GN=AjMYP1 PE=2 SV=1	8598	Cmpd 6640, +MS2(348.1724), 17.2eV, 25.0 min #8834	0	24.9588
07174:2	5	K.FGQDTK.F			348.173	2	695.338	695.336	0	3.3	579	Specific	306.78	81.01	81.01	3.59	13	>tr|C4TQH7|C4TQH7_STIJA Major yolk protein 1 OS=Stichopus japonicus OX=307972 GN=AjMYP1 PE=2 SV=1	8598	Cmpd 6538, +MS2(348.1727), 17.2eV, 24.8 min #8728	0	24.8002
07209:2	5	K.FGQDTK.F			348.173	2	695.338	695.336	0	3.2	579	Specific	332.22	78.56	78.56	3.26	13	>tr|C4TQH7|C4TQH7_STIJA Major yolk protein 1 OS=Stichopus japonicus OX=307972 GN=AjMYP1 PE=2 SV=1	8598	Cmpd 6573, +MS2(348.1727), 17.2eV, 24.9 min #8764	0	24.8493
26823:2	5	R.IGSVFESVN[+0.984]R.F		N[+1]	554.785	2	1108.56	1108.56	0	0.2	620	Specific	37.7	25.42	25.42	0.8	13	>tr|C4TQH7|C4TQH7_STIJA Major yolk protein 1 OS=Stichopus japonicus OX=307972 GN=AjMYP1 PE=2 SV=1	8598	Cmpd 25853, +MS2(554.7854), 25.4eV, 55.9 min #28766	0	55.8577
09061:1	5	R.FMK.N			425.22	1	425.22	425.222	0	-5	698	Specific	60.15	60.15	60.15	0.09	13	>tr|C4TQH7|C4TQH7_STIJA Major yolk protein 1 OS=Stichopus japonicus OX=307972 GN=AjMYP1 PE=2 SV=1	8598	Cmpd 8399, +MS2(425.2196), 17.4eV, 27.5 min #10655	0	27.543
39606:2	5	R.LLVPLLEGK.L			491.322	2	981.636	981.634	0	1.4	703	Specific	70.93	70.93	70.93	2.37	13	>tr|C4TQH7|C4TQH7_STIJA Major yolk protein 1 OS=Stichopus japonicus OX=307972 GN=AjMYP1 PE=2 SV=1	8598	Cmpd 38372, +MS2(491.3215), 22.9eV, 78.2 min #41800	0	78.1973
39570:2	5	R.LLVPLLEGK.L			491.323	2	981.639	981.634	0	5	703	Specific	125.87	118.66	118.66	2.74	13	>tr|C4TQH7|C4TQH7_STIJA Major yolk protein 1 OS=Stichopus japonicus OX=307972 GN=AjMYP1 PE=2 SV=1	8598	Cmpd 38336, +MS2(491.3233), 22.9eV, 78.2 min #41763	0	78.1493
39503:2	5	R.LLVPLLEGK.L			491.322	2	981.637	981.634	0	2.7	703	Specific	162.01	144.87	144.87	3.13	13	>tr|C4TQH7|C4TQH7_STIJA Major yolk protein 1 OS=Stichopus japonicus OX=307972 GN=AjMYP1 PE=2 SV=1	8598	Cmpd 38269, +MS2(491.3221), 22.9eV, 78.0 min #41693	0	78.0243
39405:2	5	R.LLVPLLEGK.L			491.322	2	981.636	981.634	0	2.1	703	Specific	322.02	282.74	282.74	6.65	13	>tr|C4TQH7|C4TQH7_STIJA Major yolk protein 1 OS=Stichopus japonicus OX=307972 GN=AjMYP1 PE=2 SV=1	8598	Cmpd 38171, +MS2(491.3218), 22.9eV, 77.8 min #41591	0	77.836
39233:2	5	R.LLVPLLEGK.L			491.322	2	981.637	981.634	0	2.3	703	Specific	332.22	301.08	301.08	6.67	13	>tr|C4TQH7|C4TQH7_STIJA Major yolk protein 1 OS=Stichopus japonicus OX=307972 GN=AjMYP1 PE=2 SV=1	8598	Cmpd 38007, +MS2(491.3219), 22.9eV, 77.6 min #41421	0	77.551
39269:2	5	R.LLVPLLEGK.L			491.322	2	981.636	981.634	0	2.2	703	Specific	375.37	286.96	286.96	6.88	13	>tr|C4TQH7|C4TQH7_STIJA Major yolk protein 1 OS=Stichopus japonicus OX=307972 GN=AjMYP1 PE=2 SV=1	8598	Cmpd 38039, +MS2(491.3219), 22.9eV, 77.6 min #41454	0	77.612
39315:2	5	R.LLVPLLEGK.L			491.322	2	981.637	981.634	0	3	703	Specific	395.03	307.8	307.8	7.07	13	>tr|C4TQH7|C4TQH7_STIJA Major yolk protein 1 OS=Stichopus japonicus OX=307972 GN=AjMYP1 PE=2 SV=1	8598	Cmpd 38083, +MS2(491.3223), 22.9eV, 77.7 min #41500	0	77.6952
39352:2	5	R.LLVPLLEGK.L			491.322	2	981.637	981.634	0	3.1	703	Specific	396.59	334.89	334.89	7.01	13	>tr|C4TQH7|C4TQH7_STIJA Major yolk protein 1 OS=Stichopus japonicus OX=307972 GN=AjMYP1 PE=2 SV=1	8598	Cmpd 38118, +MS2(491.3223), 22.9eV, 77.8 min #41536	0	77.7467
39380:2	5	R.LLVPLLEGK.L			491.322	2	981.636	981.634	0	1.7	703	Specific	398.81	282.88	282.88	7.04	13	>tr|C4TQH7|C4TQH7_STIJA Major yolk protein 1 OS=Stichopus japonicus OX=307972 GN=AjMYP1 PE=2 SV=1	8598	Cmpd 38146, +MS2(491.3216), 22.9eV, 77.8 min #41565	0	77.7937
39281:2	5	R.LLVPLLEGK.L			491.322	2	981.636	981.634	0	2.2	703	Specific	399.78	276.22	276.22	6.96	13	>tr|C4TQH7|C4TQH7_STIJA Major yolk protein 1 OS=Stichopus japonicus OX=307972 GN=AjMYP1 PE=2 SV=1	8598	Cmpd 38051, +MS2(491.3219), 22.9eV, 77.7 min #41467	0	77.6472
09332:1	5	K.Q[-17.027]TLR.S		Q[-17]	500.283	1	500.283	500.283	0	0.4	788	Specific	101.67	101.67	101.67	1.03	13	>tr|C4TQH7|C4TQH7_STIJA Major yolk protein 1 OS=Stichopus japonicus OX=307972 GN=AjMYP1 PE=2 SV=1	8598	Cmpd 8670, +MS2(500.2829), 19.9eV, 27.9 min #10934	0	27.9075
25206:2	5	R.SFEAIIK.P			404.234	2	807.461	807.461	0	0.2	1137	Specific	226.73	130.54	130.54	3.33	13	>tr|C4TQH7|C4TQH7_STIJA Major yolk protein 1 OS=Stichopus japonicus OX=307972 GN=AjMYP1 PE=2 SV=1	8598	Cmpd 24284, +MS2(404.2342), 19.4eV, 53.2 min #27135	0	53.1578
25216:2	5	R.SFEAIIK.P			404.235	2	807.462	807.461	0	0.8	1137	Specific	246.87	101.1	101.1	3.4	13	>tr|C4TQH7|C4TQH7_STIJA Major yolk protein 1 OS=Stichopus japonicus OX=307972 GN=AjMYP1 PE=2 SV=1	8598	Cmpd 24294, +MS2(404.2345), 19.4eV, 53.2 min #27146	0	53.1893
48492:2	5	R.SFEAIIKPSTFDWWK.E			927.973	2	1854.94	1854.94	0	-2.3	1137	Specific	77.47	77.47	77.47	0.14	13	>tr|C4TQH7|C4TQH7_STIJA Major yolk protein 1 OS=Stichopus japonicus OX=307972 GN=AjMYP1 PE=2 SV=1	8598	Cmpd 47118, +MS2(927.9728), 40.1eV, 94.0 min #50931	0	94.0253
48404:2	5	R.SFEAIIKPSTFDWWK.E			927.973	2	1854.94	1854.94	0	-2.4	1137	Specific	130.77	130.77	130.77	1.58	13	>tr|C4TQH7|C4TQH7_STIJA Major yolk protein 1 OS=Stichopus japonicus OX=307972 GN=AjMYP1 PE=2 SV=1	8598	Cmpd 47032, +MS2(927.9726), 40.1eV, 93.9 min #50841	0	93.8607
49002:3	5	R.SFEAIIKPSTFDWWK.E			618.985	3	1854.94	1854.94	0	-0.8	1137	Specific	171.49	171.49	171.49	3.46	13	>tr|C4TQH7|C4TQH7_STIJA Major yolk protein 1 OS=Stichopus japonicus OX=307972 GN=AjMYP1 PE=2 SV=1	8598	Cmpd 47620, +MS2(618.9852), 23.7eV, 94.9 min #51455	0	94.9037
48907:3	5	R.SFEAIIKPSTFDWWK.E			618.985	3	1854.94	1854.94	0	-0.4	1137	Specific	195.18	195.18	195.18	3.6	13	>tr|C4TQH7|C4TQH7_STIJA Major yolk protein 1 OS=Stichopus japonicus OX=307972 GN=AjMYP1 PE=2 SV=1	8598	Cmpd 47525, +MS2(618.9854), 23.7eV, 94.7 min #51356	0	94.7368
48746:3	5	R.SFEAIIKPSTFDWWK.E			618.986	3	1854.94	1854.94	0	0.3	1137	Specific	218.23	218.23	218.23	4.74	13	>tr|C4TQH7|C4TQH7_STIJA Major yolk protein 1 OS=Stichopus japonicus OX=307972 GN=AjMYP1 PE=2 SV=1	8598	Cmpd 47366, +MS2(618.9859), 23.7eV, 94.5 min #51191	0	94.4658
49054:3	5	R.SFEAIIKPSTFDWWK.E			618.986	3	1854.94	1854.94	0	0.9	1137	Specific	229.91	229.91	229.91	5.98	13	>tr|C4TQH7|C4TQH7_STIJA Major yolk protein 1 OS=Stichopus japonicus OX=307972 GN=AjMYP1 PE=2 SV=1	8598	Cmpd 47668, +MS2(618.9863), 23.7eV, 95.0 min #51505	0	94.997
48853:3	5	R.SFEAIIKPSTFDWWK.E			618.986	3	1854.94	1854.94	0	1	1137	Specific	241.69	241.69	241.69	6.24	13	>tr|C4TQH7|C4TQH7_STIJA Major yolk protein 1 OS=Stichopus japonicus OX=307972 GN=AjMYP1 PE=2 SV=1	8598	Cmpd 47471, +MS2(618.9863), 23.7eV, 94.7 min #51300	0	94.6445
49118:3	5	R.SFEAIIKPSTFDWWK.E			618.985	3	1854.94	1854.94	0	-1.1	1137	Specific	260.5	260.5	260.5	6.41	13	>tr|C4TQH7|C4TQH7_STIJA Major yolk protein 1 OS=Stichopus japonicus OX=307972 GN=AjMYP1 PE=2 SV=1	8598	Cmpd 47732, +MS2(618.9850), 23.7eV, 95.1 min #51572	0	95.125
49079:3	5	R.SFEAIIKPSTFDWWK.E			618.985	3	1854.94	1854.94	0	-1	1137	Specific	266.87	266.87	266.87	6.41	13	>tr|C4TQH7|C4TQH7_STIJA Major yolk protein 1 OS=Stichopus japonicus OX=307972 GN=AjMYP1 PE=2 SV=1	8598	Cmpd 47693, +MS2(618.9851), 23.7eV, 95.1 min #51531	0	95.0427
48975:3	5	R.SFEAIIKPSTFDWWK.E			618.987	3	1854.95	1854.94	0	1.7	1137	Specific	274.07	274.07	274.07	6.45	13	>tr|C4TQH7|C4TQH7_STIJA Major yolk protein 1 OS=Stichopus japonicus OX=307972 GN=AjMYP1 PE=2 SV=1	8598	Cmpd 47593, +MS2(618.9867), 23.7eV, 94.9 min #51427	0	94.855
48933:3	5	R.SFEAIIKPSTFDWWK.E			618.985	3	1854.94	1854.94	0	-1.9	1137	Specific	284.66	284.66	284.66	5.66	13	>tr|C4TQH7|C4TQH7_STIJA Major yolk protein 1 OS=Stichopus japonicus OX=307972 GN=AjMYP1 PE=2 SV=1	8598	Cmpd 47551, +MS2(618.9845), 23.7eV, 94.8 min #51383	0	94.7812
48889:3	5	R.SFEAIIKPSTFDWWK.E			618.986	3	1854.94	1854.94	0	-0.2	1137	Specific	285.35	285.35	285.35	6.62	13	>tr|C4TQH7|C4TQH7_STIJA Major yolk protein 1 OS=Stichopus japonicus OX=307972 GN=AjMYP1 PE=2 SV=1	8598	Cmpd 47507, +MS2(618.9856), 23.7eV, 94.7 min #51337	0	94.7005
48793:3	5	R.SFEAIIKPSTFDWWK.E			618.986	3	1854.94	1854.94	0	0	1137	Specific	317.98	317.98	317.98	6.83	13	>tr|C4TQH7|C4TQH7_STIJA Major yolk protein 1 OS=Stichopus japonicus OX=307972 GN=AjMYP1 PE=2 SV=1	8598	Cmpd 47411, +MS2(618.9857), 23.7eV, 94.6 min #51238	0	94.548
48709:3	5	R.SFEAIIKPSTFDWWK.E			618.986	3	1854.94	1854.94	0	-0.3	1137	Specific	332	332	332	6.71	13	>tr|C4TQH7|C4TQH7_STIJA Major yolk protein 1 OS=Stichopus japonicus OX=307972 GN=AjMYP1 PE=2 SV=1	8598	Cmpd 47329, +MS2(618.9855), 23.7eV, 94.4 min #51153	0	94.4117
48768:3	5	R.SFEAIIKPSTFDWWK.E			618.985	3	1854.94	1854.94	0	-1.2	1137	Specific	334.55	334.55	334.55	6.71	13	>tr|C4TQH7|C4TQH7_STIJA Major yolk protein 1 OS=Stichopus japonicus OX=307972 GN=AjMYP1 PE=2 SV=1	8598	Cmpd 47388, +MS2(618.9850), 23.7eV, 94.5 min #51214	0	94.5088
48821:3	5	R.SFEAIIKPSTFDWWK.E			618.985	3	1854.94	1854.94	0	-0.5	1137	Specific	347	319.4	319.4	6.89	13	>tr|C4TQH7|C4TQH7_STIJA Major yolk protein 1 OS=Stichopus japonicus OX=307972 GN=AjMYP1 PE=2 SV=1	8598	Cmpd 47439, +MS2(618.9853), 23.7eV, 94.6 min #51267	0	94.5953
48361:3	5	R.SFEAIIKPSTFDWWK.E			618.986	3	1854.94	1854.94	0	-0.3	1137	Specific	423.7	412.35	412.35	8.35	13	>tr|C4TQH7|C4TQH7_STIJA Major yolk protein 1 OS=Stichopus japonicus OX=307972 GN=AjMYP1 PE=2 SV=1	8598	Cmpd 46991, +MS2(618.9855), 23.7eV, 93.8 min #50798	0	93.7917
48630:3	5	R.SFEAIIKPSTFDWWK.E			618.985	3	1854.94	1854.94	0	-0.5	1137	Specific	478.59	455.86	455.86	8.46	13	>tr|C4TQH7|C4TQH7_STIJA Major yolk protein 1 OS=Stichopus japonicus OX=307972 GN=AjMYP1 PE=2 SV=1	8598	Cmpd 47250, +MS2(618.9853), 23.7eV, 94.3 min #51070	0	94.2738
48667:3	5	R.SFEAIIKPSTFDWWK.E			618.985	3	1854.94	1854.94	0	-0.6	1137	Specific	502.47	422.24	422.24	8.53	13	>tr|C4TQH7|C4TQH7_STIJA Major yolk protein 1 OS=Stichopus japonicus OX=307972 GN=AjMYP1 PE=2 SV=1	8598	Cmpd 47287, +MS2(618.9853), 23.7eV, 94.3 min #51109	0	94.3402
48595:3	5	R.SFEAIIKPSTFDWWK.E			618.986	3	1854.94	1854.94	0	0.3	1137	Specific	535.25	523.93	523.93	8.56	13	>tr|C4TQH7|C4TQH7_STIJA Major yolk protein 1 OS=Stichopus japonicus OX=307972 GN=AjMYP1 PE=2 SV=1	8598	Cmpd 47215, +MS2(618.9859), 23.7eV, 94.2 min #51033	0	94.2092
48483:3	5	R.SFEAIIKPSTFDWWK.E			618.986	3	1854.94	1854.94	0	-0.2	1137	Specific	581.87	490.36	490.36	9.73	13	>tr|C4TQH7|C4TQH7_STIJA Major yolk protein 1 OS=Stichopus japonicus OX=307972 GN=AjMYP1 PE=2 SV=1	8598	Cmpd 47109, +MS2(618.9855), 23.7eV, 94.0 min #50922	0	94.0205
48558:3	5	R.SFEAIIKPSTFDWWK.E			618.985	3	1854.94	1854.94	0	-0.6	1137	Specific	583.42	518.43	518.43	9.73	13	>tr|C4TQH7|C4TQH7_STIJA Major yolk protein 1 OS=Stichopus japonicus OX=307972 GN=AjMYP1 PE=2 SV=1	8598	Cmpd 47180, +MS2(618.9853), 23.7eV, 94.2 min #50997	0	94.157
48403:3	5	R.SFEAIIKPSTFDWWK.E			618.986	3	1854.94	1854.94	0	0.1	1137	Specific	604.41	522.45	522.45	10.73	13	>tr|C4TQH7|C4TQH7_STIJA Major yolk protein 1 OS=Stichopus japonicus OX=307972 GN=AjMYP1 PE=2 SV=1	8598	Cmpd 47031, +MS2(618.9858), 23.7eV, 93.9 min #50840	0	93.8602
48511:3	5	R.SFEAIIKPSTFDWWK.E			618.986	3	1854.94	1854.94	0	0.3	1137	Specific	625.98	575.1	575.1	10.73	13	>tr|C4TQH7|C4TQH7_STIJA Major yolk protein 1 OS=Stichopus japonicus OX=307972 GN=AjMYP1 PE=2 SV=1	8598	Cmpd 47137, +MS2(618.9859), 23.7eV, 94.1 min #50951	0	94.0638
48371:3	5	R.SFEAIIKPSTFDWWK.E			618.986	3	1854.94	1854.94	0	0.2	1137	Specific	636.05	489.65	489.65	10.73	13	>tr|C4TQH7|C4TQH7_STIJA Major yolk protein 1 OS=Stichopus japonicus OX=307972 GN=AjMYP1 PE=2 SV=1	8598	Cmpd 46999, +MS2(618.9858), 23.7eV, 93.8 min #50807	0	93.8138
48452:3	5	R.SFEAIIKPSTFDWWK.E			618.986	3	1854.94	1854.94	0	0.3	1137	Specific	640.49	593.06	593.06	10.73	13	>tr|C4TQH7|C4TQH7_STIJA Major yolk protein 1 OS=Stichopus japonicus OX=307972 GN=AjMYP1 PE=2 SV=1	8598	Cmpd 47078, +MS2(618.9858), 23.7eV, 94.0 min #50890	0	93.9728
36314:2	5	K.PSTFDWWK.E			533.755	2	1066.5	1066.5	0	2.8	1144	Specific	149.26	53.63	53.63	1.8	13	>tr|C4TQH7|C4TQH7_STIJA Major yolk protein 1 OS=Stichopus japonicus OX=307972 GN=AjMYP1 PE=2 SV=1	8598	Cmpd 35140, +MS2(533.7548), 24.5eV, 72.3 min #38431	0	72.3065
36249:2	5	K.PSTFDWWK.E			533.753	2	1066.5	1066.5	0	-0.3	1144	Specific	231.02	150.47	150.47	3.61	13	>tr|C4TQH7|C4TQH7_STIJA Major yolk protein 1 OS=Stichopus japonicus OX=307972 GN=AjMYP1 PE=2 SV=1	8598	Cmpd 35075, +MS2(533.7531), 24.5eV, 72.2 min #38364	0	72.2108
36280:2	5	K.PSTFDWWK.E			533.754	2	1066.5	1066.5	0	1.1	1144	Specific	235.98	149.4	149.4	3.13	13	>tr|C4TQH7|C4TQH7_STIJA Major yolk protein 1 OS=Stichopus japonicus OX=307972 GN=AjMYP1 PE=2 SV=1	8598	Cmpd 35106, +MS2(533.7539), 24.5eV, 72.3 min #38396	0	72.2572
36221:2	5	K.PSTFDWWK.E			533.755	2	1066.5	1066.5	0	2.5	1144	Specific	277.97	150.34	150.34	3.2	13	>tr|C4TQH7|C4TQH7_STIJA Major yolk protein 1 OS=Stichopus japonicus OX=307972 GN=AjMYP1 PE=2 SV=1	8598	Cmpd 35049, +MS2(533.7546), 24.5eV, 72.2 min #38337	0	72.162
09560:2	5	R.RVLTSER.V			430.752	2	860.496	860.495	0	1.2	1352	Specific	132.67	22.99	22.99	0.09	13	>tr|C4TQH7|C4TQH7_STIJA Major yolk protein 1 OS=Stichopus japonicus OX=307972 GN=AjMYP1 PE=2 SV=1	8598	Cmpd 8890, +MS2(430.7516), 20.5eV, 28.2 min #11161	0	28.2125
08853:2	5	R.VLTSER.V			352.701	2	704.394	704.394	0	0.8	1353	Specific	162.7	24.57	24.57	1.1	13	>tr|C4TQH7|C4TQH7_STIJA Major yolk protein 1 OS=Stichopus japonicus OX=307972 GN=AjMYP1 PE=2 SV=1	8598	Cmpd 8191, +MS2(352.7008), 17.4eV, 27.3 min #10441	0	27.2678
08751:2	5	R.VLTSER.V			352.701	2	704.395	704.394	0	1.7	1353	Specific	211.8	34.44	34.44	1.71	13	>tr|C4TQH7|C4TQH7_STIJA Major yolk protein 1 OS=Stichopus japonicus OX=307972 GN=AjMYP1 PE=2 SV=1	8598	Cmpd 8095, +MS2(352.7011), 17.4eV, 27.1 min #10340	0	27.1005
08674:2	5	R.VLTSER.V			352.701	2	704.395	704.394	0	1.8	1353	Specific	217.46	25	25	1.99	13	>tr|C4TQH7|C4TQH7_STIJA Major yolk protein 1 OS=Stichopus japonicus OX=307972 GN=AjMYP1 PE=2 SV=1	8598	Cmpd 8020, +MS2(352.7011), 17.4eV, 27.0 min #10263	0	27.0022
08708:2	5	R.VLTSER.V			352.701	2	704.395	704.394	0	1.9	1353	Specific	277.44	72.7	72.7	3.26	13	>tr|C4TQH7|C4TQH7_STIJA Major yolk protein 1 OS=Stichopus japonicus OX=307972 GN=AjMYP1 PE=2 SV=1	8598	Cmpd 8052, +MS2(352.7012), 17.4eV, 27.1 min #10296	0	27.048
53086:2	6	K.EGFGFLSTN[+0.984]FWLGNEK.L		N[+1]	923.938	2	1846.87	1846.86	0	1.9	83	Specific	179.91	62.25	33.64	2.84	2	>tr|A0A2G8LE58|A0A2G8LE58_STIJA Putative techylectin-5B-like OS=Stichopus japonicus OX=307972 GN=BSL78_04547 PE=4 SV=1	54681	Cmpd 51592, +MS2(923.9377), 33.2eV, 102.9 min #55634	0	102.883
39793:3	6	K.EGFGFLSTN[+0.984]FWLGNEK.L		N[+1]	616.299	3	1846.88	1846.86	0	10.2	83	Specific	198.61	163.62	163.62	3.04	2	>tr|A0A2G8LE58|A0A2G8LE58_STIJA Putative techylectin-5B-like OS=Stichopus japonicus OX=307972 GN=BSL78_04547 PE=4 SV=1	54681	Cmpd 38553, +MS2(616.2994), 23.6eV, 78.6 min #41990	0	78.5563
53065:2	6	K.EGFGFLSTN[+0.984]FWLGNEK.L		N[+1]	923.937	2	1846.87	1846.86	0	0.9	83	Specific	265.25	144.27	144.27	6.19	2	>tr|A0A2G8LE58|A0A2G8LE58_STIJA Putative techylectin-5B-like OS=Stichopus japonicus OX=307972 GN=BSL78_04547 PE=4 SV=1	54681	Cmpd 51571, +MS2(923.9367), 39.9eV, 102.8 min #55612	0	102.838
30050:2	6	K.LSYLTNQADYELR.V			793.399	2	1585.79	1585.79	0	3.2	99	Specific	279.99	249.82	249.82	6.29	2	>tr|A0A2G8LE58|A0A2G8LE58_STIJA Putative techylectin-5B-like OS=Stichopus japonicus OX=307972 GN=BSL78_04547 PE=4 SV=1	54681	Cmpd 29008, +MS2(793.3990), 34.8eV, 61.4 min #32048	0	61.3867
30016:2	6	K.LSYLTNQADYELR.V			793.397	2	1585.79	1585.79	0	0.4	99	Specific	378.4	241.69	241.69	6.72	2	>tr|A0A2G8LE58|A0A2G8LE58_STIJA Putative techylectin-5B-like OS=Stichopus japonicus OX=307972 GN=BSL78_04547 PE=4 SV=1	54681	Cmpd 28974, +MS2(793.3968), 34.8eV, 61.4 min #32013	0	61.3372
29993:2	6	K.LSYLTNQADYELR.V			793.396	2	1585.79	1585.79	0	-0.1	99	Specific	435.13	312.9	312.9	6.92	2	>tr|A0A2G8LE58|A0A2G8LE58_STIJA Putative techylectin-5B-like OS=Stichopus japonicus OX=307972 GN=BSL78_04547 PE=4 SV=1	54681	Cmpd 28951, +MS2(793.3964), 34.8eV, 61.3 min #31989	0	61.2948
29907:2	6	K.LSYLTNQADYELR.V			793.397	2	1585.79	1585.79	0	0.5	99	Specific	436.06	239.66	239.66	6.64	2	>tr|A0A2G8LE58|A0A2G8LE58_STIJA Putative techylectin-5B-like OS=Stichopus japonicus OX=307972 GN=BSL78_04547 PE=4 SV=1	54681	Cmpd 28865, +MS2(793.3968), 34.8eV, 61.2 min #31900	0	61.151
30003:2	6	K.LSYLTNQADYELR.V			793.397	2	1585.79	1585.79	0	0.4	99	Specific	525.59	324.37	324.37	7.07	2	>tr|A0A2G8LE58|A0A2G8LE58_STIJA Putative techylectin-5B-like OS=Stichopus japonicus OX=307972 GN=BSL78_04547 PE=4 SV=1	54681	Cmpd 28961, +MS2(793.3968), 34.7eV, 61.3 min #32000	0	61.3275
29951:2	6	K.LSYLTNQADYELR.V			793.397	2	1585.79	1585.79	0	0.1	99	Specific	593.25	342.82	342.82	8.44	2	>tr|A0A2G8LE58|A0A2G8LE58_STIJA Putative techylectin-5B-like OS=Stichopus japonicus OX=307972 GN=BSL78_04547 PE=4 SV=1	54681	Cmpd 28909, +MS2(793.3966), 34.8eV, 61.2 min #31945	0	61.2125
23149:2	7	R.QVTGVLLQGR.G			535.819	2	1070.63	1070.63	0	-0.7	89	Specific	308.32	132.53	132.53	5.6	3	>tr|A0A2G8JZF2|A0A2G8JZF2_STIJA F5/8 type C domain-containing protein OS=Stichopus japonicus OX=307972 GN=BSL78_22083 PE=4 SV=1	11630	Cmpd 22265, +MS2(535.8191), 24.6eV, 49.7 min #25036	0	49.7255
23121:2	7	R.QVTGVLLQGR.G			535.819	2	1070.63	1070.63	0	0.1	89	Specific	475.79	274.93	274.93	6.7	3	>tr|A0A2G8JZF2|A0A2G8JZF2_STIJA F5/8 type C domain-containing protein OS=Stichopus japonicus OX=307972 GN=BSL78_22083 PE=4 SV=1	11630	Cmpd 22237, +MS2(535.8195), 24.6eV, 49.7 min #25007	0	49.6802
23064:2	7	R.QVTGVLLQGR.G			535.82	2	1070.63	1070.63	0	0.2	89	Specific	507.45	287.9	287.9	6.85	3	>tr|A0A2G8JZF2|A0A2G8JZF2_STIJA F5/8 type C domain-containing protein OS=Stichopus japonicus OX=307972 GN=BSL78_22083 PE=4 SV=1	11630	Cmpd 22182, +MS2(535.8196), 24.6eV, 49.6 min #24951	0	49.6152
23033:2	7	R.Q[+0.984]VTGVLLQGR.G		Q[+1]	536.32	2	1071.63	1071.62	0	15.4	89	Specific	275.73	111.85	111.85	3.5	3	>tr|A0A2G8JZF2|A0A2G8JZF2_STIJA F5/8 type C domain-containing protein OS=Stichopus japonicus OX=307972 GN=BSL78_22083 PE=4 SV=1	11630	Cmpd 22151, +MS2(536.3198), 24.6eV, 49.6 min #24919	0	49.5675
34095:2	7	R.Q[-17.027]VTGVLLQGR.G		Q[-17]	527.306	2	1053.6	1053.61	0	-0.6	89	Specific	387.01	118.53	118.53	5.67	3	>tr|A0A2G8JZF2|A0A2G8JZF2_STIJA F5/8 type C domain-containing protein OS=Stichopus japonicus OX=307972 GN=BSL78_22083 PE=4 SV=1	11630	Cmpd 32963, +MS2(527.3059), 24.3eV, 68.5 min #36166	0	68.4615
34121:2	7	R.Q[-17.027]VTGVLLQGR.G		Q[-17]	527.307	2	1053.61	1053.61	0	1.1	89	Specific	470.81	221	221	6.58	3	>tr|A0A2G8JZF2|A0A2G8JZF2_STIJA F5/8 type C domain-containing protein OS=Stichopus japonicus OX=307972 GN=BSL78_22083 PE=4 SV=1	11630	Cmpd 32989, +MS2(527.3068), 24.3eV, 68.5 min #36193	0	68.5018
16075:2	8	R.DWN[+0.984]DYK.Q		N[+1]	421.172	2	841.337	841.336	0	0.7	115	Specific	210.77	16.3	16.3	2.24	6	>tr|A0A2G8KFY9|A0A2G8KFY9_STIJA Fibrinogen C-terminal domain-containing protein OS=Stichopus japonicus OX=307972 GN=BSL78_16211 PE=4 SV=1	10586	Cmpd 15317, +MS2(421.1721), 20.1eV, 38.1 min #17821	0	38.1133
15974:2	8	R.DWN[+0.984]DYK.Q		N[+1]	421.173	2	841.338	841.336	0	1.9	115	Specific	239.77	7.98	7.98	2.84	6	>tr|A0A2G8KFY9|A0A2G8KFY9_STIJA Fibrinogen C-terminal domain-containing protein OS=Stichopus japonicus OX=307972 GN=BSL78_16211 PE=4 SV=1	10586	Cmpd 15218, +MS2(421.1726), 20.1eV, 38.0 min #17719	0	37.9715
16004:2	8	R.DWN[+0.984]DYK.Q		N[+1]	421.173	2	841.338	841.336	0	1.8	115	Specific	256.77	8.62	8.62	3.13	6	>tr|A0A2G8KFY9|A0A2G8KFY9_STIJA Fibrinogen C-terminal domain-containing protein OS=Stichopus japonicus OX=307972 GN=BSL78_16211 PE=4 SV=1	10586	Cmpd 15248, +MS2(421.1725), 20.1eV, 38.0 min #17750	0	38.02
15867:2	8	R.DWN[+0.984]DYK.Q		N[+1]	421.172	2	841.337	841.336	0	1	115	Specific	281.86	20.67	20.67	3.33	6	>tr|A0A2G8KFY9|A0A2G8KFY9_STIJA Fibrinogen C-terminal domain-containing protein OS=Stichopus japonicus OX=307972 GN=BSL78_16211 PE=4 SV=1	10586	Cmpd 15111, +MS2(421.1722), 20.1eV, 37.8 min #17609	0	37.821
15939:2	8	R.DWN[+0.984]DYK.Q		N[+1]	421.173	2	841.338	841.336	0	1.9	115	Specific	295.29	12.62	12.62	3.1	6	>tr|A0A2G8KFY9|A0A2G8KFY9_STIJA Fibrinogen C-terminal domain-containing protein OS=Stichopus japonicus OX=307972 GN=BSL78_16211 PE=4 SV=1	10586	Cmpd 15183, +MS2(421.1726), 20.1eV, 37.9 min #17683	0	37.9225
15912:2	8	R.DWN[+0.984]DYK.Q		N[+1]	421.173	2	841.338	841.336	0	1.9	115	Specific	342.51	11.74	11.74	3.13	6	>tr|A0A2G8KFY9|A0A2G8KFY9_STIJA Fibrinogen C-terminal domain-containing protein OS=Stichopus japonicus OX=307972 GN=BSL78_16211 PE=4 SV=1	10586	Cmpd 15156, +MS2(421.1726), 20.1eV, 37.9 min #17655	0	37.8783
28147:2	8	R.EFWLGNEK.L			511.752	2	1022.5	1022.49	0	2.2	129	Specific	173.04	70.5	70.5	2.72	6	>tr|A0A2G8KFY9|A0A2G8KFY9_STIJA Fibrinogen C-terminal domain-containing protein OS=Stichopus japonicus OX=307972 GN=BSL78_16211 PE=4 SV=1	10586	Cmpd 27137, +MS2(511.7518), 23.7eV, 58.2 min #30103	0	58.1572
28079:2	8	R.EFWLGNEK.L			511.751	2	1022.49	1022.49	0	0.4	129	Specific	297.57	171.49	171.49	4.04	6	>tr|A0A2G8KFY9|A0A2G8KFY9_STIJA Fibrinogen C-terminal domain-containing protein OS=Stichopus japonicus OX=307972 GN=BSL78_16211 PE=4 SV=1	10586	Cmpd 27069, +MS2(511.7509), 23.7eV, 58.1 min #30033	0	58.056
28105:2	8	R.EFWLGNEK.L			511.752	2	1022.5	1022.49	0	2.7	129	Specific	324.86	176.91	176.91	6.14	6	>tr|A0A2G8KFY9|A0A2G8KFY9_STIJA Fibrinogen C-terminal domain-containing protein OS=Stichopus japonicus OX=307972 GN=BSL78_16211 PE=4 SV=1	10586	Cmpd 27095, +MS2(511.7521), 23.7eV, 58.1 min #30060	0	58.0997
28046:2	8	R.EFWLGNEK.L			511.752	2	1022.5	1022.49	0	1.9	129	Specific	343.34	159.73	159.73	5.11	6	>tr|A0A2G8KFY9|A0A2G8KFY9_STIJA Fibrinogen C-terminal domain-containing protein OS=Stichopus japonicus OX=307972 GN=BSL78_16211 PE=4 SV=1	10586	Cmpd 27036, +MS2(511.7517), 23.7eV, 58.0 min #29999	0	58.0062
27975:2	8	R.EFWLGNEK.L			511.751	2	1022.49	1022.49	0	0.7	129	Specific	371.57	173.79	173.79	6.32	6	>tr|A0A2G8KFY9|A0A2G8KFY9_STIJA Fibrinogen C-terminal domain-containing protein OS=Stichopus japonicus OX=307972 GN=BSL78_16211 PE=4 SV=1	10586	Cmpd 26969, +MS2(511.7511), 23.7eV, 57.9 min #29929	0	57.8653
28015:2	8	R.EFWLGNEK.L			511.751	2	1022.5	1022.49	0	1.2	129	Specific	408.31	218.24	218.24	6.67	6	>tr|A0A2G8KFY9|A0A2G8KFY9_STIJA Fibrinogen C-terminal domain-containing protein OS=Stichopus japonicus OX=307972 GN=BSL78_16211 PE=4 SV=1	10586	Cmpd 27009, +MS2(511.7513), 23.7eV, 57.9 min #29970	0	57.9275
17290:3	8	K.LAYITNQK.D			317.516	3	950.533	950.531	0	2.1	137	Specific	47.56	0	0	1.02	6	>tr|A0A2G8KFY9|A0A2G8KFY9_STIJA Fibrinogen C-terminal domain-containing protein OS=Stichopus japonicus OX=307972 GN=BSL78_16211 PE=4 SV=1	10586	Cmpd 16528, +MS2(317.5157), 13.8eV, 40.0 min #19074	0	39.9897
17263:3	8	K.LAYITNQK.D			317.516	3	950.532	950.531	0	2	137	Specific	63.27	0	0	1.04	6	>tr|A0A2G8KFY9|A0A2G8KFY9_STIJA Fibrinogen C-terminal domain-containing protein OS=Stichopus japonicus OX=307972 GN=BSL78_16211 PE=4 SV=1	10586	Cmpd 16501, +MS2(317.5157), 13.8eV, 40.0 min #19046	0	39.9453
17242:3	8	K.LAYITNQK.D			317.515	3	950.532	950.531	0	1.5	137	Specific	99.47	0	0	1.64	6	>tr|A0A2G8KFY9|A0A2G8KFY9_STIJA Fibrinogen C-terminal domain-containing protein OS=Stichopus japonicus OX=307972 GN=BSL78_16211 PE=4 SV=1	10586	Cmpd 16480, +MS2(317.5155), 13.8eV, 39.9 min #19024	0	39.9022
17840:2	8	K.LAYITNQK.D			475.77	2	950.533	950.531	0	2	137	Specific	155.08	37.74	37.74	2.36	6	>tr|A0A2G8KFY9|A0A2G8KFY9_STIJA Fibrinogen C-terminal domain-containing protein OS=Stichopus japonicus OX=307972 GN=BSL78_16211 PE=4 SV=1	10586	Cmpd 17070, +MS2(475.7699), 22.2eV, 40.9 min #19636	0	40.8615
16737:2	8	K.LAYITNQK.D			475.769	2	950.532	950.531	0	1.1	137	Specific	200.37	53.33	53.33	2.82	6	>tr|A0A2G8KFY9|A0A2G8KFY9_STIJA Fibrinogen C-terminal domain-containing protein OS=Stichopus japonicus OX=307972 GN=BSL78_16211 PE=4 SV=1	10586	Cmpd 15975, +MS2(475.7694), 22.2eV, 39.1 min #18502	0	39.1075
17789:2	8	K.LAYITNQK.D			475.77	2	950.532	950.531	0	1.6	137	Specific	204.25	37.89	37.89	2.78	6	>tr|A0A2G8KFY9|A0A2G8KFY9_STIJA Fibrinogen C-terminal domain-containing protein OS=Stichopus japonicus OX=307972 GN=BSL78_16211 PE=4 SV=1	10586	Cmpd 17019, +MS2(475.7697), 22.2eV, 40.8 min #19583	0	40.7815
17739:2	8	K.LAYITNQK.D			475.77	2	950.532	950.531	0	1.7	137	Specific	281.32	44.91	44.91	3.58	6	>tr|A0A2G8KFY9|A0A2G8KFY9_STIJA Fibrinogen C-terminal domain-containing protein OS=Stichopus japonicus OX=307972 GN=BSL78_16211 PE=4 SV=1	10586	Cmpd 16969, +MS2(475.7697), 22.2eV, 40.7 min #19531	0	40.6908
17600:2	8	K.LAYITNQK.D			475.77	2	950.532	950.531	0	1.5	137	Specific	306.42	38.65	38.65	3.61	6	>tr|A0A2G8KFY9|A0A2G8KFY9_STIJA Fibrinogen C-terminal domain-containing protein OS=Stichopus japonicus OX=307972 GN=BSL78_16211 PE=4 SV=1	10586	Cmpd 16832, +MS2(475.7696), 22.2eV, 40.5 min #19390	0	40.4963
17657:2	8	K.LAYITNQK.D			475.77	2	950.532	950.531	0	1.8	137	Specific	324.7	47.66	47.66	4.96	6	>tr|A0A2G8KFY9|A0A2G8KFY9_STIJA Fibrinogen C-terminal domain-containing protein OS=Stichopus japonicus OX=307972 GN=BSL78_16211 PE=4 SV=1	10586	Cmpd 16887, +MS2(475.7698), 22.2eV, 40.6 min #19447	0	40.585
17642:2	8	K.LAYITNQK.D			475.77	2	950.532	950.531	0	1.7	137	Specific	325.58	36.08	36.08	3.53	6	>tr|A0A2G8KFY9|A0A2G8KFY9_STIJA Fibrinogen C-terminal domain-containing protein OS=Stichopus japonicus OX=307972 GN=BSL78_16211 PE=4 SV=1	10586	Cmpd 16872, +MS2(475.7697), 22.2eV, 40.6 min #19431	0	40.5505
17148:2	8	K.LAYITNQK.D			475.77	2	950.532	950.531	0	1.4	137	Specific	347.04	44.63	44.63	5.09	6	>tr|A0A2G8KFY9|A0A2G8KFY9_STIJA Fibrinogen C-terminal domain-containing protein OS=Stichopus japonicus OX=307972 GN=BSL78_16211 PE=4 SV=1	10586	Cmpd 16386, +MS2(475.7696), 22.2eV, 39.8 min #18928	0	39.7875
17501:2	8	K.LAYITNQK.D			475.769	2	950.531	950.531	0	0.9	137	Specific	387.38	55.66	55.66	4.09	6	>tr|A0A2G8KFY9|A0A2G8KFY9_STIJA Fibrinogen C-terminal domain-containing protein OS=Stichopus japonicus OX=307972 GN=BSL78_16211 PE=4 SV=1	10586	Cmpd 16735, +MS2(475.7694), 22.2eV, 40.3 min #19289	0	40.3258
17555:2	8	K.LAYITNQK.D			475.77	2	950.533	950.531	0	2.2	137	Specific	398.31	100.45	100.45	5.96	6	>tr|A0A2G8KFY9|A0A2G8KFY9_STIJA Fibrinogen C-terminal domain-containing protein OS=Stichopus japonicus OX=307972 GN=BSL78_16211 PE=4 SV=1	10586	Cmpd 16787, +MS2(475.7699), 22.2eV, 40.4 min #19343	0	40.4182
17319:2	8	K.LAYITNQK.D			475.77	2	950.533	950.531	0	2.9	137	Specific	412.67	53.31	53.31	4	6	>tr|A0A2G8KFY9|A0A2G8KFY9_STIJA Fibrinogen C-terminal domain-containing protein OS=Stichopus japonicus OX=307972 GN=BSL78_16211 PE=4 SV=1	10586	Cmpd 16557, +MS2(475.7703), 22.2eV, 40.1 min #19104	0	40.0377
17456:2	8	K.LAYITNQK.D			475.769	2	950.532	950.531	0	1.1	137	Specific	422.08	51.93	51.93	5.27	6	>tr|A0A2G8KFY9|A0A2G8KFY9_STIJA Fibrinogen C-terminal domain-containing protein OS=Stichopus japonicus OX=307972 GN=BSL78_16211 PE=4 SV=1	10586	Cmpd 16694, +MS2(475.7694), 22.2eV, 40.3 min #19247	0	40.2743
17420:2	8	K.LAYITNQK.D			475.77	2	950.532	950.531	0	1.9	137	Specific	423.5	51.75	51.75	5.27	6	>tr|A0A2G8KFY9|A0A2G8KFY9_STIJA Fibrinogen C-terminal domain-containing protein OS=Stichopus japonicus OX=307972 GN=BSL78_16211 PE=4 SV=1	10586	Cmpd 16658, +MS2(475.7698), 22.2eV, 40.2 min #19210	0	40.2273
17181:2	8	K.LAYITNQK.D			475.77	2	950.532	950.531	0	1.9	137	Specific	424.67	52.76	52.76	5.27	6	>tr|A0A2G8KFY9|A0A2G8KFY9_STIJA Fibrinogen C-terminal domain-containing protein OS=Stichopus japonicus OX=307972 GN=BSL78_16211 PE=4 SV=1	10586	Cmpd 16419, +MS2(475.7698), 22.2eV, 39.8 min #18962	0	39.835
17253:2	8	K.LAYITNQK.D			475.77	2	950.534	950.531	0	3.1	137	Specific	451.86	55.14	55.14	5.34	6	>tr|A0A2G8KFY9|A0A2G8KFY9_STIJA Fibrinogen C-terminal domain-containing protein OS=Stichopus japonicus OX=307972 GN=BSL78_16211 PE=4 SV=1	10586	Cmpd 16491, +MS2(475.7704), 22.2eV, 40.0 min #19036	0	39.94
17283:2	8	K.LAYITNQK.D			475.77	2	950.534	950.531	0	3.1	137	Specific	465.99	52.65	52.65	5.39	6	>tr|A0A2G8KFY9|A0A2G8KFY9_STIJA Fibrinogen C-terminal domain-containing protein OS=Stichopus japonicus OX=307972 GN=BSL78_16211 PE=4 SV=1	10586	Cmpd 16521, +MS2(475.7704), 22.2eV, 40.0 min #19067	0	39.986
17379:2	8	K.LAYITNQK.D			475.77	2	950.533	950.531	0	2.3	137	Specific	467.56	53.92	53.92	5.39	6	>tr|A0A2G8KFY9|A0A2G8KFY9_STIJA Fibrinogen C-terminal domain-containing protein OS=Stichopus japonicus OX=307972 GN=BSL78_16211 PE=4 SV=1	10586	Cmpd 16617, +MS2(475.7700), 22.2eV, 40.2 min #19167	0	40.1508
17231:2	8	K.LAYITNQK.D			475.77	2	950.533	950.531	0	2.6	137	Specific	480.58	55.93	55.93	5.36	6	>tr|A0A2G8KFY9|A0A2G8KFY9_STIJA Fibrinogen C-terminal domain-containing protein OS=Stichopus japonicus OX=307972 GN=BSL78_16211 PE=4 SV=1	10586	Cmpd 16469, +MS2(475.7702), 22.2eV, 39.9 min #19013	0	39.8963
17342:2	8	K.LAYITNQK.D			475.77	2	950.533	950.531	0	2.7	137	Specific	486.44	54.62	54.62	5.36	6	>tr|A0A2G8KFY9|A0A2G8KFY9_STIJA Fibrinogen C-terminal domain-containing protein OS=Stichopus japonicus OX=307972 GN=BSL78_16211 PE=4 SV=1	10586	Cmpd 16580, +MS2(475.7702), 22.2eV, 40.1 min #19128	0	40.0808
17996:2	8	K.LAYITN[+0.984]QK.D		N[+1]	476.263	2	951.519	951.515	0	4.8	137	Specific	150.07	30.29	30.29	1.92	6	>tr|A0A2G8KFY9|A0A2G8KFY9_STIJA Fibrinogen C-terminal domain-containing protein OS=Stichopus japonicus OX=307972 GN=BSL78_16211 PE=4 SV=1	10586	Cmpd 17222, +MS2(476.2632), 22.3eV, 41.1 min #19794	0	41.116
18042:2	8	K.LAYITN[+0.984]QK.D		N[+1]	476.264	2	951.521	951.515	0	6.8	137	Specific	176.97	65.36	65.36	1.91	6	>tr|A0A2G8KFY9|A0A2G8KFY9_STIJA Fibrinogen C-terminal domain-containing protein OS=Stichopus japonicus OX=307972 GN=BSL78_16211 PE=4 SV=1	10586	Cmpd 17268, +MS2(476.2642), 22.3eV, 41.2 min #19842	0	41.202
18303:2	8	K.LAYITN[+0.984]QK.D		N[+1]	476.262	2	951.516	951.515	0	1.8	137	Specific	192.94	15.21	0	2.39	6	>tr|A0A2G8KFY9|A0A2G8KFY9_STIJA Fibrinogen C-terminal domain-containing protein OS=Stichopus japonicus OX=307972 GN=BSL78_16211 PE=4 SV=1	10586	Cmpd 17523, +MS2(476.2618), 22.3eV, 41.6 min #20106	0	41.6127
18274:2	8	K.LAYITN[+0.984]QK.D		N[+1]	476.262	2	951.516	951.515	0	2	137	Specific	193.69	10.12	10.12	2.39	6	>tr|A0A2G8KFY9|A0A2G8KFY9_STIJA Fibrinogen C-terminal domain-containing protein OS=Stichopus japonicus OX=307972 GN=BSL78_16211 PE=4 SV=1	10586	Cmpd 17494, +MS2(476.2619), 22.3eV, 41.6 min #20076	0	41.5685
18240:2	8	K.LAYITN[+0.984]QK.D		N[+1]	476.262	2	951.516	951.515	0	1.6	137	Specific	294.91	65.6	32.47	5.03	6	>tr|A0A2G8KFY9|A0A2G8KFY9_STIJA Fibrinogen C-terminal domain-containing protein OS=Stichopus japonicus OX=307972 GN=BSL78_16211 PE=4 SV=1	10586	Cmpd 17462, +MS2(476.2617), 22.3eV, 41.5 min #20043	0	41.5195
17968:2	8	K.LAYITN[+0.984]QK.D		N[+1]	476.262	2	951.518	951.515	0	3.1	137	Specific	300.61	44.76	44.76	5.02	6	>tr|A0A2G8KFY9|A0A2G8KFY9_STIJA Fibrinogen C-terminal domain-containing protein OS=Stichopus japonicus OX=307972 GN=BSL78_16211 PE=4 SV=1	10586	Cmpd 17194, +MS2(476.2624), 22.3eV, 41.1 min #19765	0	41.0678
33177:2	8	R.IDFVSKSDDPYFAK.Y			816.406	2	1631.8	1631.8	0	5.9	150	Specific	105.44	71.43	71.43	0.08	6	>tr|A0A2G8KFY9|A0A2G8KFY9_STIJA Fibrinogen C-terminal domain-containing protein OS=Stichopus japonicus OX=307972 GN=BSL78_16211 PE=4 SV=1	10586	Cmpd 32063, +MS2(816.4060), 35.7eV, 66.8 min #35227	0	66.792
33132:2	8	R.IDFVSKSDDPYFAK.Y			816.406	2	1631.8	1631.8	0	5.4	150	Specific	180.61	103.36	103.36	1.4	6	>tr|A0A2G8KFY9|A0A2G8KFY9_STIJA Fibrinogen C-terminal domain-containing protein OS=Stichopus japonicus OX=307972 GN=BSL78_16211 PE=4 SV=1	10586	Cmpd 32022, +MS2(816.4056), 35.7eV, 66.7 min #35185	0	66.7318
22842:2	8	K.YNLFR.V			356.692	2	712.378	712.378	0	0	164	Specific	153.8	26.42	26.42	1.93	6	>tr|A0A2G8KFY9|A0A2G8KFY9_STIJA Fibrinogen C-terminal domain-containing protein OS=Stichopus japonicus OX=307972 GN=BSL78_16211 PE=4 SV=1	10586	Cmpd 21962, +MS2(356.6925), 17.6eV, 49.2 min #24722	0	49.2293
22802:2	8	K.YNLFR.V			356.692	2	712.378	712.378	0	-0.3	164	Specific	159.49	43.08	43.08	2.26	6	>tr|A0A2G8KFY9|A0A2G8KFY9_STIJA Fibrinogen C-terminal domain-containing protein OS=Stichopus japonicus OX=307972 GN=BSL78_16211 PE=4 SV=1	10586	Cmpd 21922, +MS2(356.6924), 17.6eV, 49.2 min #24681	0	49.1777
22714:2	8	K.YNLFR.V			356.693	2	712.378	712.378	0	0.2	164	Specific	200.82	68.14	68.14	2.73	6	>tr|A0A2G8KFY9|A0A2G8KFY9_STIJA Fibrinogen C-terminal domain-containing protein OS=Stichopus japonicus OX=307972 GN=BSL78_16211 PE=4 SV=1	10586	Cmpd 21838, +MS2(356.6926), 17.6eV, 49.0 min #24593	0	49.0088
22567:2	8	K.YNLFR.V			356.692	2	712.378	712.378	0	0.1	164	Specific	242.63	66.49	66.49	3.28	6	>tr|A0A2G8KFY9|A0A2G8KFY9_STIJA Fibrinogen C-terminal domain-containing protein OS=Stichopus japonicus OX=307972 GN=BSL78_16211 PE=4 SV=1	10586	Cmpd 21691, +MS2(356.6925), 17.6eV, 48.7 min #24439	0	48.7105
22638:2	8	K.YNLFR.V			356.693	2	712.378	712.378	0	0.3	164	Specific	260.61	69.78	69.78	3.35	6	>tr|A0A2G8KFY9|A0A2G8KFY9_STIJA Fibrinogen C-terminal domain-containing protein OS=Stichopus japonicus OX=307972 GN=BSL78_16211 PE=4 SV=1	10586	Cmpd 21762, +MS2(356.6926), 17.6eV, 48.9 min #24513	0	48.8493
22660:2	8	K.YNLFR.V			356.692	2	712.378	712.378	0	-0.1	164	Specific	269.2	61.45	61.45	3.11	6	>tr|A0A2G8KFY9|A0A2G8KFY9_STIJA Fibrinogen C-terminal domain-containing protein OS=Stichopus japonicus OX=307972 GN=BSL78_16211 PE=4 SV=1	10586	Cmpd 21784, +MS2(356.6925), 17.6eV, 48.9 min #24536	0	48.8927
13148:2	9	R.GPAGPTGPTGPAGATGER.G			775.88	2	1550.75	1550.76	0	-1.3	1044	Specific	419.19	355.78	355.78	7.04	2	>tr|A0A1I9W676|A0A1I9W676_STIJA Collagen OS=Stichopus japonicus OX=307972 PE=2 SV=1	6821	Cmpd 12432, +MS2(775.8805), 34.1eV, 33.7 min #14834	0	33.6952
13030:2	9	R.GPAGPTGPTGPAGATGER.G			775.882	2	1550.76	1550.76	0	0.1	1044	Specific	438.82	301.56	301.56	5.84	2	>tr|A0A1I9W676|A0A1I9W676_STIJA Collagen OS=Stichopus japonicus OX=307972 PE=2 SV=1	6821	Cmpd 12316, +MS2(775.8816), 34.1eV, 33.5 min #14713	0	33.5093
13099:2	9	R.GPAGPTGPTGPAGATGER.G			775.882	2	1550.76	1550.76	0	0.4	1044	Specific	465.67	440.88	440.88	8.3	2	>tr|A0A1I9W676|A0A1I9W676_STIJA Collagen OS=Stichopus japonicus OX=307972 PE=2 SV=1	6821	Cmpd 12385, +MS2(775.8818), 34.1eV, 33.6 min #14785	0	33.6175
13499:2	9	R.GFDGPEGPR.G			466.218	2	931.429	931.427	0	2.3	1122	Specific	214.15	196.84	196.84	3.33	2	>tr|A0A1I9W676|A0A1I9W676_STIJA Collagen OS=Stichopus japonicus OX=307972 PE=2 SV=1	6821	Cmpd 12775, +MS2(466.2181), 21.9eV, 34.3 min #15191	0	34.2645
13532:2	9	R.GFDGPEGPR.G			466.218	2	931.429	931.427	0	2.1	1122	Specific	281.06	234.99	234.99	3.65	2	>tr|A0A1I9W676|A0A1I9W676_STIJA Collagen OS=Stichopus japonicus OX=307972 PE=2 SV=1	6821	Cmpd 12808, +MS2(466.2180), 21.9eV, 34.3 min #15225	0	34.3107
25996:2	10	K.WTVFQR.R			418.724	2	836.442	836.441	0	0.5	96	Specific	174.13	82.69	82.69	1.97	8	>tr|A0A2G8JHE8|A0A2G8JHE8_STIJA Fibrinogen-like protein A OS=Stichopus japonicus OX=307972 GN=BSL78_28009 PE=4 SV=1	27351	Cmpd 25056, +MS2(418.7245), 20.0eV, 54.5 min #27937	0	54.4783
25932:2	10	K.WTVFQR.R			418.725	2	836.443	836.441	0	1.6	96	Specific	177.5	89.76	89.76	2.74	8	>tr|A0A2G8JHE8|A0A2G8JHE8_STIJA Fibrinogen-like protein A OS=Stichopus japonicus OX=307972 GN=BSL78_28009 PE=4 SV=1	27351	Cmpd 24992, +MS2(418.7250), 20.0eV, 54.4 min #27871	0	54.3827
26055:2	10	K.WTVFQR.R			418.725	2	836.442	836.441	0	1.3	96	Specific	192.67	34.84	34.84	1.73	8	>tr|A0A2G8JHE8|A0A2G8JHE8_STIJA Fibrinogen-like protein A OS=Stichopus japonicus OX=307972 GN=BSL78_28009 PE=4 SV=1	27351	Cmpd 25113, +MS2(418.7248), 20.0eV, 54.6 min #27996	0	54.5737
25733:2	10	K.WTVFQR.R			418.725	2	836.443	836.441	0	1.8	96	Specific	195.6	131.89	131.89	2.93	8	>tr|A0A2G8JHE8|A0A2G8JHE8_STIJA Fibrinogen-like protein A OS=Stichopus japonicus OX=307972 GN=BSL78_28009 PE=4 SV=1	27351	Cmpd 24801, +MS2(418.7251), 20.0eV, 54.1 min #27673	0	54.0637
25960:2	10	K.WTVFQR.R			418.725	2	836.443	836.441	0	1.9	96	Specific	203.57	117.76	117.76	2.42	8	>tr|A0A2G8JHE8|A0A2G8JHE8_STIJA Fibrinogen-like protein A OS=Stichopus japonicus OX=307972 GN=BSL78_28009 PE=4 SV=1	27351	Cmpd 25020, +MS2(418.7251), 20.0eV, 54.4 min #27900	0	54.4272
25841:2	10	K.WTVFQR.R			418.725	2	836.442	836.441	0	1.2	96	Specific	291.53	123.13	123.13	4.48	8	>tr|A0A2G8JHE8|A0A2G8JHE8_STIJA Fibrinogen-like protein A OS=Stichopus japonicus OX=307972 GN=BSL78_28009 PE=4 SV=1	27351	Cmpd 24905, +MS2(418.7248), 20.0eV, 54.2 min #27780	0	54.2195
26030:2	10	K.WTVFQR.R			418.725	2	836.443	836.441	0	1.9	96	Specific	291.72	157.62	157.62	3.79	8	>tr|A0A2G8JHE8|A0A2G8JHE8_STIJA Fibrinogen-like protein A OS=Stichopus japonicus OX=307972 GN=BSL78_28009 PE=4 SV=1	27351	Cmpd 25090, +MS2(418.7251), 20.0eV, 54.5 min #27972	0	54.5297
25879:2	10	K.WTVFQR.R			418.724	2	836.442	836.441	0	0.5	96	Specific	294.6	133.46	133.46	4.15	8	>tr|A0A2G8JHE8|A0A2G8JHE8_STIJA Fibrinogen-like protein A OS=Stichopus japonicus OX=307972 GN=BSL78_28009 PE=4 SV=1	27351	Cmpd 24941, +MS2(418.7245), 20.0eV, 54.3 min #27818	0	54.2887
25795:2	10	K.WTVFQR.R			418.725	2	836.443	836.441	0	1.8	96	Specific	340.73	136.74	136.74	3.97	8	>tr|A0A2G8JHE8|A0A2G8JHE8_STIJA Fibrinogen-like protein A OS=Stichopus japonicus OX=307972 GN=BSL78_28009 PE=4 SV=1	27351	Cmpd 24861, +MS2(418.7251), 20.0eV, 54.2 min #27735	0	54.1627
25759:2	10	K.WTVFQR.R			418.725	2	836.442	836.441	0	1.4	96	Specific	364.82	117.81	117.81	3.64	8	>tr|A0A2G8JHE8|A0A2G8JHE8_STIJA Fibrinogen-like protein A OS=Stichopus japonicus OX=307972 GN=BSL78_28009 PE=4 SV=1	27351	Cmpd 24825, +MS2(418.7249), 20.0eV, 54.1 min #27698	0	54.109
16190:3	10	R.RTDGSVEFYR.S			410.536	3	1229.59	1229.59	0	3.1	102	Specific	25.5	22.46	22.46	1.06	8	>tr|A0A2G8JHE8|A0A2G8JHE8_STIJA Fibrinogen-like protein A OS=Stichopus japonicus OX=307972 GN=BSL78_28009 PE=4 SV=1	27351	Cmpd 15430, +MS2(410.5364), 16.9eV, 38.3 min #17938	0	38.2877
19113:3	10	R.RTDGSVEFYR.S			410.536	3	1229.59	1229.59	0	2.1	102	Specific	310.06	112.23	112.23	3.57	8	>tr|A0A2G8JHE8|A0A2G8JHE8_STIJA Fibrinogen-like protein A OS=Stichopus japonicus OX=307972 GN=BSL78_28009 PE=4 SV=1	27351	Cmpd 18321, +MS2(410.5360), 16.9eV, 42.9 min #20933	0	42.8652
21568:2	10	R.TDGSVEFYR.S			537.248	2	1073.49	1073.49	0	-0.9	103	Specific	105.5	44.35	44.35	2.05	8	>tr|A0A2G8JHE8|A0A2G8JHE8_STIJA Fibrinogen-like protein A OS=Stichopus japonicus OX=307972 GN=BSL78_28009 PE=4 SV=1	27351	Cmpd 20714, +MS2(537.2481), 24.7eV, 47.1 min #23425	0	47.0977
21726:2	10	R.TDGSVEFYR.S			537.248	2	1073.49	1073.49	0	-0.7	103	Specific	110.2	97.58	97.58	2.42	8	>tr|A0A2G8JHE8|A0A2G8JHE8_STIJA Fibrinogen-like protein A OS=Stichopus japonicus OX=307972 GN=BSL78_28009 PE=4 SV=1	27351	Cmpd 20870, +MS2(537.2482), 24.7eV, 47.4 min #23587	0	47.3658
21508:2	10	R.TDGSVEFYR.S			537.248	2	1073.49	1073.49	0	-0.4	103	Specific	240.65	112.92	112.92	3.13	8	>tr|A0A2G8JHE8|A0A2G8JHE8_STIJA Fibrinogen-like protein A OS=Stichopus japonicus OX=307972 GN=BSL78_28009 PE=4 SV=1	27351	Cmpd 20660, +MS2(537.2483), 21.1eV, 47.0 min #23369	0	47.0035
21518:2	10	R.TDGSVEFYR.S			537.248	2	1073.49	1073.49	0	-0.7	103	Specific	245.61	89.2	89.2	3.13	8	>tr|A0A2G8JHE8|A0A2G8JHE8_STIJA Fibrinogen-like protein A OS=Stichopus japonicus OX=307972 GN=BSL78_28009 PE=4 SV=1	27351	Cmpd 20668, +MS2(537.2482), 24.7eV, 47.0 min #23378	0	47.037
13378:2	10	R.SWNEYK.N			413.691	2	826.375	826.373	0	2.1	112	Specific	118.68	61.39	61.39	1.82	8	>tr|A0A2G8JHE8|A0A2G8JHE8_STIJA Fibrinogen-like protein A OS=Stichopus japonicus OX=307972 GN=BSL78_28009 PE=4 SV=1	27351	Cmpd 12654, +MS2(413.6910), 19.8eV, 34.1 min #15066	0	34.078
13359:2	10	R.SWNEYK.N			413.691	2	826.375	826.373	0	2.2	112	Specific	120.88	34.94	34.94	1.15	8	>tr|A0A2G8JHE8|A0A2G8JHE8_STIJA Fibrinogen-like protein A OS=Stichopus japonicus OX=307972 GN=BSL78_28009 PE=4 SV=1	27351	Cmpd 12635, +MS2(413.6910), 19.8eV, 34.1 min #15046	0	34.039
28183:2	10	R.EFWLGNDK.I			504.744	2	1008.48	1008.48	0	1.6	126	Specific	207.37	97.46	97.46	3	8	>tr|A0A2G8JHE8|A0A2G8JHE8_STIJA Fibrinogen-like protein A OS=Stichopus japonicus OX=307972 GN=BSL78_28009 PE=4 SV=1	27351	Cmpd 27173, +MS2(504.7437), 23.4eV, 58.3 min #30141	0	58.2378
28081:2	10	R.EFWLGNDK.I			504.743	2	1008.48	1008.48	0	1.1	126	Specific	276.04	196.72	196.72	5.21	8	>tr|A0A2G8JHE8|A0A2G8JHE8_STIJA Fibrinogen-like protein A OS=Stichopus japonicus OX=307972 GN=BSL78_28009 PE=4 SV=1	27351	Cmpd 27071, +MS2(504.7435), 23.4eV, 58.1 min #30035	0	58.057
28107:2	10	R.EFWLGNDK.I			504.744	2	1008.48	1008.48	0	2.1	126	Specific	329.67	199.09	199.09	6.38	8	>tr|A0A2G8JHE8|A0A2G8JHE8_STIJA Fibrinogen-like protein A OS=Stichopus japonicus OX=307972 GN=BSL78_28009 PE=4 SV=1	27351	Cmpd 27097, +MS2(504.7439), 23.4eV, 58.1 min #30062	0	58.1007
22940:2	10	K.YTLFR.I			350.195	2	699.383	699.382	0	0.4	161	Specific	145.69	52.96	52.96	1.88	8	>tr|A0A2G8JHE8|A0A2G8JHE8_STIJA Fibrinogen-like protein A OS=Stichopus japonicus OX=307972 GN=BSL78_28009 PE=4 SV=1	27351	Cmpd 22060, +MS2(350.1950), 17.3eV, 49.4 min #24825	0	49.4272
23123:2	10	K.YTLFR.I			350.195	2	699.383	699.382	0	0.5	161	Specific	179.28	62.9	62.9	2.73	8	>tr|A0A2G8JHE8|A0A2G8JHE8_STIJA Fibrinogen-like protein A OS=Stichopus japonicus OX=307972 GN=BSL78_28009 PE=4 SV=1	27351	Cmpd 22239, +MS2(350.1950), 17.3eV, 49.7 min #25009	0	49.6812
23087:2	10	K.YTLFR.I			350.195	2	699.383	699.382	0	0.5	161	Specific	233.77	29.42	29.42	2.84	8	>tr|A0A2G8JHE8|A0A2G8JHE8_STIJA Fibrinogen-like protein A OS=Stichopus japonicus OX=307972 GN=BSL78_28009 PE=4 SV=1	27351	Cmpd 22205, +MS2(350.1950), 17.3eV, 49.6 min #24974	0	49.6312
22971:2	10	K.YTLFR.I			350.195	2	699.382	699.382	0	-0.1	161	Specific	267.06	82.64	82.64	3.33	8	>tr|A0A2G8JHE8|A0A2G8JHE8_STIJA Fibrinogen-like protein A OS=Stichopus japonicus OX=307972 GN=BSL78_28009 PE=4 SV=1	27351	Cmpd 22091, +MS2(350.1948), 17.3eV, 49.5 min #24857	0	49.4737
23043:2	10	K.YTLFR.I			350.195	2	699.383	699.382	0	0.4	161	Specific	280.02	86.67	86.67	3.24	8	>tr|A0A2G8JHE8|A0A2G8JHE8_STIJA Fibrinogen-like protein A OS=Stichopus japonicus OX=307972 GN=BSL78_28009 PE=4 SV=1	27351	Cmpd 22161, +MS2(350.1950), 17.3eV, 49.6 min #24929	0	49.5772
23014:2	10	K.YTLFR.I			350.195	2	699.382	699.382	0	0	161	Specific	301.71	92.21	92.21	3.33	8	>tr|A0A2G8JHE8|A0A2G8JHE8_STIJA Fibrinogen-like protein A OS=Stichopus japonicus OX=307972 GN=BSL78_28009 PE=4 SV=1	27351	Cmpd 22132, +MS2(350.1949), 17.3eV, 49.5 min #24899	0	49.5305
10830:2	10	K.YVEMK.I			335.168	2	669.329	669.328	0	1.4	269	Specific	88.7	29.79	29.79	1.11	8	>tr|A0A2G8JHE8|A0A2G8JHE8_STIJA Fibrinogen-like protein A OS=Stichopus japonicus OX=307972 GN=BSL78_28009 PE=4 SV=1	27351	Cmpd 10148, +MS2(335.1679), 16.7eV, 30.1 min #12462	0	30.0698
10780:2	10	K.YVEMK.I			335.168	2	669.328	669.328	0	1	269	Specific	215.99	50.78	50.78	1.93	8	>tr|A0A2G8JHE8|A0A2G8JHE8_STIJA Fibrinogen-like protein A OS=Stichopus japonicus OX=307972 GN=BSL78_28009 PE=4 SV=1	27351	Cmpd 10098, +MS2(335.1678), 16.7eV, 30.0 min #12411	0	30.014
06307:2	10	K.YVEM[+15.995]K.I		M[+16]	343.166	2	685.324	685.322	0	2	269	Specific	89.66	40.01	40.01	1.11	8	>tr|A0A2G8JHE8|A0A2G8JHE8_STIJA Fibrinogen-like protein A OS=Stichopus japonicus OX=307972 GN=BSL78_28009 PE=4 SV=1	27351	Cmpd 5681, +MS2(343.1656), 17.0eV, 23.4 min #7839	0	23.43
18232:3	11	R.RIDGSIDFSR.D			389.205	3	1165.6	1165.6	0	3.1	16	Specific	219.56	45.75	45.75	2.79	6	>tr|A0A2G8KAD0|A0A2G8KAD0_STIJA Putative ficolin-2-like OS=Stichopus japonicus OX=307972 GN=BSL78_18225 PE=4 SV=1	54770	Cmpd 17454, +MS2(389.2047), 16.2eV, 41.5 min #20035	0	41.5152
16512:2	11	R.LSYLTNQK.K			483.767	2	966.527	966.525	0	1.5	48	Specific	115.93	62.23	62.23	2.37	6	>tr|A0A2G8KAD0|A0A2G8KAD0_STIJA Putative ficolin-2-like OS=Stichopus japonicus OX=307972 GN=BSL78_18225 PE=4 SV=1	54770	Cmpd 15750, +MS2(483.7671), 22.6eV, 38.8 min #18269	0	38.7703
15884:2	11	R.LSYLTNQK.K			483.767	2	966.526	966.525	0	1	48	Specific	203.95	66.79	66.79	2.9	6	>tr|A0A2G8KAD0|A0A2G8KAD0_STIJA Putative ficolin-2-like OS=Stichopus japonicus OX=307972 GN=BSL78_18225 PE=4 SV=1	54770	Cmpd 15128, +MS2(483.7668), 22.6eV, 37.8 min #17626	0	37.8332
15805:2	11	R.LSYLTNQK.K			483.767	2	966.527	966.525	0	1.6	48	Specific	225.67	77.63	77.63	3.51	6	>tr|A0A2G8KAD0|A0A2G8KAD0_STIJA Putative ficolin-2-like OS=Stichopus japonicus OX=307972 GN=BSL78_18225 PE=4 SV=1	54770	Cmpd 15049, +MS2(483.7671), 22.6eV, 37.7 min #17545	0	37.7337
15854:2	11	R.LSYLTNQK.K			483.766	2	966.525	966.525	0	-0.5	48	Specific	255.55	107.83	107.83	3.73	6	>tr|A0A2G8KAD0|A0A2G8KAD0_STIJA Putative ficolin-2-like OS=Stichopus japonicus OX=307972 GN=BSL78_18225 PE=4 SV=1	54770	Cmpd 15098, +MS2(483.7661), 22.6eV, 37.8 min #17595	0	37.788
16462:2	11	R.LSYLTNQK.K			483.767	2	966.527	966.525	0	1.1	48	Specific	276.35	149.25	149.25	4.77	6	>tr|A0A2G8KAD0|A0A2G8KAD0_STIJA Putative ficolin-2-like OS=Stichopus japonicus OX=307972 GN=BSL78_18225 PE=4 SV=1	54770	Cmpd 15700, +MS2(483.7669), 22.6eV, 38.7 min #18218	0	38.717
15709:2	11	R.LSYLTNQK.K			483.767	2	966.527	966.525	0	1.4	48	Specific	316.09	134.78	134.78	4.8	6	>tr|A0A2G8KAD0|A0A2G8KAD0_STIJA Putative ficolin-2-like OS=Stichopus japonicus OX=307972 GN=BSL78_18225 PE=4 SV=1	54770	Cmpd 14953, +MS2(483.7670), 22.6eV, 37.6 min #17446	0	37.5993
15770:2	11	R.LSYLTNQK.K			483.767	2	966.527	966.525	0	1.1	48	Specific	339.82	95.15	95.15	3.62	6	>tr|A0A2G8KAD0|A0A2G8KAD0_STIJA Putative ficolin-2-like OS=Stichopus japonicus OX=307972 GN=BSL78_18225 PE=4 SV=1	54770	Cmpd 15014, +MS2(483.7669), 22.6eV, 37.7 min #17509	0	37.6875
15631:2	11	R.LSYLTNQK.K			483.767	2	966.526	966.525	0	1	48	Specific	347.33	188.05	188.05	6.5	6	>tr|A0A2G8KAD0|A0A2G8KAD0_STIJA Putative ficolin-2-like OS=Stichopus japonicus OX=307972 GN=BSL78_18225 PE=4 SV=1	54770	Cmpd 14875, +MS2(483.7668), 22.6eV, 37.5 min #17366	0	37.495
15735:2	11	R.LSYLTNQK.K			483.767	2	966.527	966.525	0	1.7	48	Specific	351.83	168.52	168.52	5.35	6	>tr|A0A2G8KAD0|A0A2G8KAD0_STIJA Putative ficolin-2-like OS=Stichopus japonicus OX=307972 GN=BSL78_18225 PE=4 SV=1	54770	Cmpd 14979, +MS2(483.7672), 22.6eV, 37.6 min #17473	0	37.641
16192:2	11	R.LSYLTNQK.K			483.767	2	966.527	966.525	0	1.4	48	Specific	408.73	210.12	210.12	6.67	6	>tr|A0A2G8KAD0|A0A2G8KAD0_STIJA Putative ficolin-2-like OS=Stichopus japonicus OX=307972 GN=BSL78_18225 PE=4 SV=1	54770	Cmpd 15432, +MS2(483.7670), 22.6eV, 38.3 min #17941	0	38.3152
15662:2	11	R.LSYLTNQK.K			483.767	2	966.526	966.525	0	0.8	48	Specific	412.47	226.61	226.61	6.64	6	>tr|A0A2G8KAD0|A0A2G8KAD0_STIJA Putative ficolin-2-like OS=Stichopus japonicus OX=307972 GN=BSL78_18225 PE=4 SV=1	54770	Cmpd 14906, +MS2(483.7668), 22.6eV, 37.5 min #17398	0	37.5408
16225:2	11	R.LSYLTNQK.K			483.767	2	966.527	966.525	0	1.6	48	Specific	438.6	194.71	194.71	6.68	6	>tr|A0A2G8KAD0|A0A2G8KAD0_STIJA Putative ficolin-2-like OS=Stichopus japonicus OX=307972 GN=BSL78_18225 PE=4 SV=1	54770	Cmpd 15465, +MS2(483.7671), 22.6eV, 38.4 min #17975	0	38.3692
16257:2	11	R.LSYLTNQK.K			483.767	2	966.527	966.525	0	1.4	48	Specific	446.55	181.24	181.24	6.75	6	>tr|A0A2G8KAD0|A0A2G8KAD0_STIJA Putative ficolin-2-like OS=Stichopus japonicus OX=307972 GN=BSL78_18225 PE=4 SV=1	54770	Cmpd 15497, +MS2(483.7671), 22.6eV, 38.4 min #18008	0	38.4163
19827:2	11	R.ISDEFSN[+0.984]FK.L		N[+1]	544.251	2	1087.49	1087.49	0	0.4	80	Specific	165.41	46.92	46.92	1.72	6	>tr|A0A2G8KAD0|A0A2G8KAD0_STIJA Putative ficolin-2-like OS=Stichopus japonicus OX=307972 GN=BSL78_18225 PE=4 SV=1	54770	Cmpd 19023, +MS2(544.2510), 24.9eV, 44.1 min #21663	0	44.0997
19850:2	11	R.ISDEFSN[+0.984]FK.L		N[+1]	544.252	2	1087.5	1087.49	0	1.9	80	Specific	180.69	12.68	12.68	0.79	6	>tr|A0A2G8KAD0|A0A2G8KAD0_STIJA Putative ficolin-2-like OS=Stichopus japonicus OX=307972 GN=BSL78_18225 PE=4 SV=1	54770	Cmpd 19046, +MS2(544.2518), 24.9eV, 44.2 min #21687	0	44.1427
19783:2	11	R.ISDEFSN[+0.984]FK.L		N[+1]	544.25	2	1087.49	1087.49	0	-0.5	80	Specific	227.34	111.98	111.98	3.27	6	>tr|A0A2G8KAD0|A0A2G8KAD0_STIJA Putative ficolin-2-like OS=Stichopus japonicus OX=307972 GN=BSL78_18225 PE=4 SV=1	54770	Cmpd 18979, +MS2(544.2505), 24.9eV, 44.1 min #21618	0	44.0435
19762:2	11	R.ISDEFSN[+0.984]FK.L		N[+1]	544.25	2	1087.49	1087.49	0	-1.1	80	Specific	266.99	104.41	104.41	3.33	6	>tr|A0A2G8KAD0|A0A2G8KAD0_STIJA Putative ficolin-2-like OS=Stichopus japonicus OX=307972 GN=BSL78_18225 PE=4 SV=1	54770	Cmpd 18958, +MS2(544.2501), 24.9eV, 44.0 min #21596	0	44.004
19739:2	11	R.ISDEFSN[+0.984]FK.L		N[+1]	544.251	2	1087.49	1087.49	0	-0.1	80	Specific	286.32	169.75	169.75	3.44	6	>tr|A0A2G8KAD0|A0A2G8KAD0_STIJA Putative ficolin-2-like OS=Stichopus japonicus OX=307972 GN=BSL78_18225 PE=4 SV=1	54770	Cmpd 18935, +MS2(544.2507), 24.9eV, 44.0 min #21572	0	43.9608
19692:2	11	R.ISDEFSN[+0.984]FK.L		N[+1]	544.251	2	1087.49	1087.49	0	0.2	80	Specific	324.31	136.02	136.02	3.49	6	>tr|A0A2G8KAD0|A0A2G8KAD0_STIJA Putative ficolin-2-like OS=Stichopus japonicus OX=307972 GN=BSL78_18225 PE=4 SV=1	54770	Cmpd 18888, +MS2(544.2509), 24.9eV, 43.9 min #21524	0	43.8963
22872:2	11	K.FDYFR.I			374.176	2	747.346	747.346	0	-0.7	307	Specific	57.3	21.51	21.51	1.08	6	>tr|A0A2G8KAD0|A0A2G8KAD0_STIJA Putative ficolin-2-like OS=Stichopus japonicus OX=307972 GN=BSL78_18225 PE=4 SV=1	54770	Cmpd 21992, +MS2(374.1764), 18.2eV, 49.3 min #24753	0	49.2775
22803:2	11	K.FDYFR.I			374.176	2	747.346	747.346	0	-0.4	307	Specific	91.28	26.16	26.16	1.06	6	>tr|A0A2G8KAD0|A0A2G8KAD0_STIJA Putative ficolin-2-like OS=Stichopus japonicus OX=307972 GN=BSL78_18225 PE=4 SV=1	54770	Cmpd 21923, +MS2(374.1765), 18.2eV, 49.2 min #24682	0	49.1782
22647:2	11	K.FDYFR.I			374.177	2	747.346	747.346	0	0.4	307	Specific	93.53	28.36	28.36	1.08	6	>tr|A0A2G8KAD0|A0A2G8KAD0_STIJA Putative ficolin-2-like OS=Stichopus japonicus OX=307972 GN=BSL78_18225 PE=4 SV=1	54770	Cmpd 21771, +MS2(374.1768), 18.2eV, 48.9 min #24523	0	48.8798
22840:2	11	K.FDYFR.I			374.177	2	747.346	747.346	0	0.4	307	Specific	96.16	26.07	26.07	1.08	6	>tr|A0A2G8KAD0|A0A2G8KAD0_STIJA Putative ficolin-2-like OS=Stichopus japonicus OX=307972 GN=BSL78_18225 PE=4 SV=1	54770	Cmpd 21960, +MS2(374.1768), 18.2eV, 49.2 min #24720	0	49.2282
22751:2	11	K.FDYFR.I			374.177	2	747.346	747.346	0	0.4	307	Specific	138.98	23.8	23.8	1.1	6	>tr|A0A2G8KAD0|A0A2G8KAD0_STIJA Putative ficolin-2-like OS=Stichopus japonicus OX=307972 GN=BSL78_18225 PE=4 SV=1	54770	Cmpd 21875, +MS2(374.1768), 18.2eV, 49.1 min #24631	0	49.064
22713:2	11	K.FDYFR.I			374.177	2	747.347	747.346	0	1.3	307	Specific	165.77	42.45	42.45	1.93	6	>tr|A0A2G8KAD0|A0A2G8KAD0_STIJA Putative ficolin-2-like OS=Stichopus japonicus OX=307972 GN=BSL78_18225 PE=4 SV=1	54770	Cmpd 21837, +MS2(374.1772), 18.2eV, 49.0 min #24592	0	49.0083
22673:2	11	K.FDYFR.I			374.177	2	747.346	747.346	0	0	307	Specific	203.37	47.11	47.11	2.37	6	>tr|A0A2G8KAD0|A0A2G8KAD0_STIJA Putative ficolin-2-like OS=Stichopus japonicus OX=307972 GN=BSL78_18225 PE=4 SV=1	54770	Cmpd 21797, +MS2(374.1767), 18.2eV, 48.9 min #24550	0	48.9257
08413:3	11	R.INDESDKYR.L			380.517	3	1139.54	1139.53	0	3	312	Specific	84.78	84.78	84.78	1.84	6	>tr|A0A2G8KAD0|A0A2G8KAD0_STIJA Putative ficolin-2-like OS=Stichopus japonicus OX=307972 GN=BSL78_18225 PE=4 SV=1	54770	Cmpd 7761, +MS2(380.5169), 15.9eV, 26.6 min #9993	0	26.5932
08379:3	11	R.INDESDKYR.L			380.517	3	1139.54	1139.53	0	2.7	312	Specific	159.15	51.92	51.92	0.6	6	>tr|A0A2G8KAD0|A0A2G8KAD0_STIJA Putative ficolin-2-like OS=Stichopus japonicus OX=307972 GN=BSL78_18225 PE=4 SV=1	54770	Cmpd 7727, +MS2(380.5168), 15.9eV, 26.6 min #9958	0	26.5492
08343:3	11	R.INDESDKYR.L			380.517	3	1139.54	1139.53	0	2.9	312	Specific	236.31	91.53	91.53	2.88	6	>tr|A0A2G8KAD0|A0A2G8KAD0_STIJA Putative ficolin-2-like OS=Stichopus japonicus OX=307972 GN=BSL78_18225 PE=4 SV=1	54770	Cmpd 7691, +MS2(380.5169), 15.9eV, 26.5 min #9921	0	26.5032
08313:3	11	R.INDESDKYR.L			380.517	3	1139.54	1139.53	0	3.3	312	Specific	285.03	136.39	136.39	3.51	6	>tr|A0A2G8KAD0|A0A2G8KAD0_STIJA Putative ficolin-2-like OS=Stichopus japonicus OX=307972 GN=BSL78_18225 PE=4 SV=1	54770	Cmpd 7661, +MS2(380.5170), 15.9eV, 26.5 min #9890	0	26.4588
07670:2	11	K.YSEMK.I			329.15	2	657.292	657.291	0	1.8	410	Specific	9.78	7.77	7.77	0.95	6	>tr|A0A2G8KAD0|A0A2G8KAD0_STIJA Putative ficolin-2-like OS=Stichopus japonicus OX=307972 GN=BSL78_18225 PE=4 SV=1	54770	Cmpd 7022, +MS2(329.1499), 16.5eV, 25.5 min #9229	0	25.5217
07542:2	11	K.YSEMK.I			329.15	2	657.293	657.291	0	2.4	410	Specific	152.85	23.06	23.06	1.73	6	>tr|A0A2G8KAD0|A0A2G8KAD0_STIJA Putative ficolin-2-like OS=Stichopus japonicus OX=307972 GN=BSL78_18225 PE=4 SV=1	54770	Cmpd 6898, +MS2(329.1500), 16.5eV, 25.4 min #9101	0	25.347
07588:2	11	K.YSEMK.I			329.15	2	657.292	657.291	0	1.2	410	Specific	152.97	43.84	43.84	1.93	6	>tr|A0A2G8KAD0|A0A2G8KAD0_STIJA Putative ficolin-2-like OS=Stichopus japonicus OX=307972 GN=BSL78_18225 PE=4 SV=1	54770	Cmpd 6942, +MS2(329.1496), 16.5eV, 25.4 min #9147	0	25.4243
07620:2	11	K.YSEMK.I			329.15	2	657.293	657.291	0	2.2	410	Specific	222.29	52.25	52.25	2.97	6	>tr|A0A2G8KAD0|A0A2G8KAD0_STIJA Putative ficolin-2-like OS=Stichopus japonicus OX=307972 GN=BSL78_18225 PE=4 SV=1	54770	Cmpd 6974, +MS2(329.1500), 16.5eV, 25.5 min #9180	0	25.4673
22470:2	12	R.FLEQQNQVLQTK.W			738.398	2	1475.79	1475.79	0	2.2	204	Specific	104.61	104.61	104.61	2.81	5	>sp|K22E_HUMAN|(Common contaminant protein)	73447	Cmpd 21594, +MS2(738.3979), 27.4eV, 48.6 min #24338	0	48.5468
47005:2	12	K.VDLLNQEIEFLK.V			730.904	2	1460.8	1460.8	0	0.6	309	Specific	188.59	170.03	170.03	3.36	5	>sp|K22E_HUMAN|(Common contaminant protein)	73447	Cmpd 45651, +MS2(730.9038), 27.2eV, 91.3 min #49395	0	91.2637
48219:2	12	R.NLDLDSIIAEVK.A			665.364	2	1329.72	1329.73	0	-4.3	348	Specific	263.14	186.69	186.69	5.18	5	>sp|K22E_HUMAN|(Common contaminant protein)	73447	Cmpd 46851, +MS2(665.3638), 25.1eV, 93.5 min #50650	0	93.5148
07750:2	12	R.GSSSGGGYSSGSSSYGSGGR.Q			870.854	2	1740.7	1740.71	0	-2.4	531	Specific	179.18	179.18	179.18	3.1	5	>sp|K22E_HUMAN|(Common contaminant protein)	73447	Cmpd 7102, +MS2(870.8543), 31.6eV, 25.7 min #9312	0	25.6532
09299:2	12	R.GGSGGGGSISGGGYGSGGGSGGR.Y			871.377	2	1741.75	1741.75	0	-0.7	556	Specific	381.26	188.23	188.23	5.71	5	>sp|K22E_HUMAN|(Common contaminant protein)	73447	Cmpd 8637, +MS2(871.3772), 37.9eV, 27.9 min #10900	0	27.866
24293:2	13	R.MC[+57.021]AGSEWDR.R		C[+57]	556.221	2	1111.44	1111.43	0	5.5	7	Specific	108.49	3.64	3.64	0.29	3	>tr|W4Y221|W4Y221_STRPU Uncharacterized protein OS=Strongylocentrotus purpuratus OX=7668 PE=4 SV=1	32632	Cmpd 23381, +MS2(556.2215), 25.4eV, 51.6 min #26196	0	51.6163
10316:2	13	R.LVGGSTPNEGR.V			543.781	2	1086.56	1086.55	0	1.5	203	Specific	101.52	46.03	46.03	1.98	3	>tr|W4Y221|W4Y221_STRPU Uncharacterized protein OS=Strongylocentrotus purpuratus OX=7668 PE=4 SV=1	32632	Cmpd 9640, +MS2(543.7814), 24.9eV, 29.3 min #11935	0	29.2775
10132:2	13	R.LVGGSTPNEGR.V			543.781	2	1086.55	1086.55	0	0.7	203	Specific	144.4	73.26	73.26	2.43	3	>tr|W4Y221|W4Y221_STRPU Uncharacterized protein OS=Strongylocentrotus purpuratus OX=7668 PE=4 SV=1	32632	Cmpd 9458, +MS2(543.7809), 24.9eV, 29.0 min #11748	0	29.032
10253:2	13	R.LVGGSTPNEGR.V			543.78	2	1086.55	1086.55	0	-0.4	203	Specific	152.37	70.16	70.16	2.43	3	>tr|W4Y221|W4Y221_STRPU Uncharacterized protein OS=Strongylocentrotus purpuratus OX=7668 PE=4 SV=1	32632	Cmpd 9577, +MS2(543.7803), 24.9eV, 29.2 min #11870	0	29.1828
10167:2	13	R.LVGGSTPNEGR.V			543.781	2	1086.56	1086.55	0	1.4	203	Specific	166.72	91.89	91.89	2.83	3	>tr|W4Y221|W4Y221_STRPU Uncharacterized protein OS=Strongylocentrotus purpuratus OX=7668 PE=4 SV=1	32632	Cmpd 9493, +MS2(543.7813), 24.9eV, 29.1 min #11784	0	29.0795
10204:2	13	R.LVGGSTPNEGR.V			543.781	2	1086.56	1086.55	0	1.4	203	Specific	228.42	89.39	89.39	3.33	3	>tr|W4Y221|W4Y221_STRPU Uncharacterized protein OS=Strongylocentrotus purpuratus OX=7668 PE=4 SV=1	32632	Cmpd 9530, +MS2(543.7813), 24.9eV, 29.1 min #11822	0	29.1267
10088:2	13	R.LVGGSTPNEGR.V			543.78	2	1086.55	1086.55	0	-0.3	203	Specific	302.5	104.56	104.56	5.46	3	>tr|W4Y221|W4Y221_STRPU Uncharacterized protein OS=Strongylocentrotus purpuratus OX=7668 PE=4 SV=1	32632	Cmpd 9414, +MS2(543.7804), 24.9eV, 29.0 min #11702	0	28.9563
09974:2	13	R.LVGGSTPNEGR.V			543.781	2	1086.56	1086.55	0	1.1	203	Specific	334.52	110.11	110.11	4.3	3	>tr|W4Y221|W4Y221_STRPU Uncharacterized protein OS=Strongylocentrotus purpuratus OX=7668 PE=4 SV=1	32632	Cmpd 9302, +MS2(543.7812), 24.9eV, 28.8 min #11586	0	28.7943
09810:2	13	R.LVGGSTPNEGR.V			543.78	2	1086.55	1086.55	0	-0.1	203	Specific	370.7	91.55	91.55	4.16	3	>tr|W4Y221|W4Y221_STRPU Uncharacterized protein OS=Strongylocentrotus purpuratus OX=7668 PE=4 SV=1	32632	Cmpd 9140, +MS2(543.7805), 24.9eV, 28.6 min #11419	0	28.5653
09934:2	13	R.LVGGSTPNEGR.V			543.781	2	1086.55	1086.55	0	0.9	203	Specific	402.71	126.35	126.35	5.96	3	>tr|W4Y221|W4Y221_STRPU Uncharacterized protein OS=Strongylocentrotus purpuratus OX=7668 PE=4 SV=1	32632	Cmpd 9262, +MS2(543.7811), 24.9eV, 28.7 min #11545	0	28.7443
09895:2	13	R.LVGGSTPNEGR.V			543.781	2	1086.56	1086.55	0	1.2	203	Specific	412.58	118.57	118.57	5.74	3	>tr|W4Y221|W4Y221_STRPU Uncharacterized protein OS=Strongylocentrotus purpuratus OX=7668 PE=4 SV=1	32632	Cmpd 9225, +MS2(543.7812), 24.9eV, 28.7 min #11506	0	28.6723
09844:2	13	R.LVGGSTPNEGR.V			543.781	2	1086.55	1086.55	0	0.8	203	Specific	446.5	133.11	133.11	4.38	3	>tr|W4Y221|W4Y221_STRPU Uncharacterized protein OS=Strongylocentrotus purpuratus OX=7668 PE=4 SV=1	32632	Cmpd 9174, +MS2(543.7810), 24.9eV, 28.6 min #11454	0	28.6123
10012:2	13	R.LVGGSTPNEGR.V			543.781	2	1086.55	1086.55	0	0.4	203	Specific	512.64	186.43	186.43	6.71	3	>tr|W4Y221|W4Y221_STRPU Uncharacterized protein OS=Strongylocentrotus purpuratus OX=7668 PE=4 SV=1	32632	Cmpd 9338, +MS2(543.7807), 24.9eV, 28.9 min #11623	0	28.8455
10032:2	13	R.LVGGSTPNEGR.V			543.781	2	1086.56	1086.55	0	1.2	203	Specific	562.06	242.4	242.4	7.32	3	>tr|W4Y221|W4Y221_STRPU Uncharacterized protein OS=Strongylocentrotus purpuratus OX=7668 PE=4 SV=1	32632	Cmpd 9358, +MS2(543.7812), 24.9eV, 28.9 min #11644	0	28.8825
10039:2	13	R.LVGGSTPNEGR.V			543.781	2	1086.55	1086.55	0	0.9	203	Specific	588.94	236.65	236.65	7.93	3	>tr|W4Y221|W4Y221_STRPU Uncharacterized protein OS=Strongylocentrotus purpuratus OX=7668 PE=4 SV=1	32632	Cmpd 9365, +MS2(543.7810), 24.9eV, 28.9 min #11652	0	28.8978
42198:1	13	K.EYVLTI.T			737.407	1	737.407	737.408	0	-1	417	CRagged	188.61	64.1	64.1	1.67	3	>tr|W4Y221|W4Y221_STRPU Uncharacterized protein OS=Strongylocentrotus purpuratus OX=7668 PE=4 SV=1	32632	Cmpd 40918, +MS2(737.4072), 27.4eV, 82.8 min #44457	0	82.8447
18013:2	14	K.IAYLTNQR.N			489.773	2	978.539	978.537	0	2.5	45	Specific	313.5	137.87	137.87	5.88	3	>tr|A0A2G8K857|A0A2G8K857_STIJA Putative deleted in malignant brain tumors 1 protein OS=Stichopus japonicus OX=307972 GN=BSL78_18978 PE=4 SV=1	55627	Cmpd 17239, +MS2(489.7732), 22.8eV, 41.2 min #19812	0	41.1588
18032:2	14	K.IAYLTNQR.N			489.773	2	978.538	978.537	0	1.6	45	Specific	314.74	204.08	204.08	6.44	3	>tr|A0A2G8K857|A0A2G8K857_STIJA Putative deleted in malignant brain tumors 1 protein OS=Stichopus japonicus OX=307972 GN=BSL78_18978 PE=4 SV=1	55627	Cmpd 17258, +MS2(489.7727), 22.8eV, 41.2 min #19832	0	41.1967
17991:2	14	K.IAYLTNQR.N			489.773	2	978.539	978.537	0	2.8	45	Specific	371.27	159.23	159.23	6.17	3	>tr|A0A2G8K857|A0A2G8K857_STIJA Putative deleted in malignant brain tumors 1 protein OS=Stichopus japonicus OX=307972 GN=BSL78_18978 PE=4 SV=1	55627	Cmpd 17217, +MS2(489.7734), 22.8eV, 41.1 min #19789	0	41.1133
17914:2	14	K.IAYLTNQR.N			489.773	2	978.538	978.537	0	1.5	45	Specific	390.99	139.93	139.93	5.27	3	>tr|A0A2G8K857|A0A2G8K857_STIJA Putative deleted in malignant brain tumors 1 protein OS=Stichopus japonicus OX=307972 GN=BSL78_18978 PE=4 SV=1	55627	Cmpd 17142, +MS2(489.7727), 22.8eV, 41.0 min #19712	0	41.003
17948:2	14	K.IAYLTNQR.N			489.772	2	978.538	978.537	0	1.1	45	Specific	392.62	157.27	157.27	5.38	3	>tr|A0A2G8K857|A0A2G8K857_STIJA Putative deleted in malignant brain tumors 1 protein OS=Stichopus japonicus OX=307972 GN=BSL78_18978 PE=4 SV=1	55627	Cmpd 17174, +MS2(489.7725), 22.8eV, 41.1 min #19745	0	41.0503
11673:2	14	R.NYQLR.V			347.188	2	693.368	693.368	0	0.8	53	Specific	236.79	57.78	57.78	3.16	3	>tr|A0A2G8K857|A0A2G8K857_STIJA Putative deleted in malignant brain tumors 1 protein OS=Stichopus japonicus OX=307972 GN=BSL78_18978 PE=4 SV=1	55627	Cmpd 10983, +MS2(347.1878), 17.2eV, 31.4 min #13329	0	31.4348
11666:2	14	R.NYQLR.V			347.188	2	693.368	693.368	0	0.2	53	Specific	274.25	64.32	64.32	3.54	3	>tr|A0A2G8K857|A0A2G8K857_STIJA Putative deleted in malignant brain tumors 1 protein OS=Stichopus japonicus OX=307972 GN=BSL78_18978 PE=4 SV=1	55627	Cmpd 10976, +MS2(347.1876), 17.2eV, 31.4 min #13321	0	31.404
14541:2	14	R.LVGGTFAQ[+0.984]EGR.V		Q[+1]	568.291	2	1135.58	1135.57	0	1	276	Specific	139.42	91.16	91.16	2.73	3	>tr|A0A2G8K857|A0A2G8K857_STIJA Putative deleted in malignant brain tumors 1 protein OS=Stichopus japonicus OX=307972 GN=BSL78_18978 PE=4 SV=1	55627	Cmpd 13795, +MS2(568.2913), 25.9eV, 35.8 min #16246	0	35.7848
14435:2	14	R.LVGGTFAQ[+0.984]EGR.V		Q[+1]	568.292	2	1135.58	1135.57	0	2.1	276	Specific	335.37	150.74	150.74	4.05	3	>tr|A0A2G8K857|A0A2G8K857_STIJA Putative deleted in malignant brain tumors 1 protein OS=Stichopus japonicus OX=307972 GN=BSL78_18978 PE=4 SV=1	55627	Cmpd 13691, +MS2(568.2919), 25.9eV, 35.6 min #16139	0	35.6398
14579:2	14	R.LVGGTFAQ[+0.984]EGR.V		Q[+1]	568.292	2	1135.58	1135.57	0	1.3	383	Specific	67.53	37.96	37.96	1.2	3	>tr|A0A2G8K857|A0A2G8K857_STIJA Putative deleted in malignant brain tumors 1 protein OS=Stichopus japonicus OX=307972 GN=BSL78_18978 PE=4 SV=1	55627	Cmpd 13833, +MS2(568.2915), 25.9eV, 35.9 min #16285	0	35.8338
14409:2	14	R.LVGGTFAQ[+0.984]EGR.V		Q[+1]	568.292	2	1135.58	1135.57	0	2.2	383	Specific	381.44	191.86	191.86	5.71	3	>tr|A0A2G8K857|A0A2G8K857_STIJA Putative deleted in malignant brain tumors 1 protein OS=Stichopus japonicus OX=307972 GN=BSL78_18978 PE=4 SV=1	55627	Cmpd 13665, +MS2(568.2920), 25.9eV, 35.6 min #16112	0	35.597
14343:2	14	R.LVGGTFAQ[+0.984]EGR.V		Q[+1]	568.292	2	1135.58	1135.57	0	2.1	383	Specific	388.86	190.67	190.67	5.71	3	>tr|A0A2G8K857|A0A2G8K857_STIJA Putative deleted in malignant brain tumors 1 protein OS=Stichopus japonicus OX=307972 GN=BSL78_18978 PE=4 SV=1	55627	Cmpd 13603, +MS2(568.2919), 25.9eV, 35.5 min #16047	0	35.4845
14354:2	14	R.LVGGTFAQ[+0.984]EGR.V		Q[+1]	568.292	2	1135.58	1135.57	0	1.5	383	Specific	390.39	164.49	164.49	5.35	3	>tr|A0A2G8K857|A0A2G8K857_STIJA Putative deleted in malignant brain tumors 1 protein OS=Stichopus japonicus OX=307972 GN=BSL78_18978 PE=4 SV=1	55627	Cmpd 13614, +MS2(568.2916), 25.9eV, 35.5 min #16059	0	35.5172
09107:2	15	K.NTLPTK.D			337.198	2	673.388	673.388	0	0.3	27	Specific	87.55	26.82	26.82	1.06	3	>tr|A7LGB0|A7LGB0_HOLGL Thymosin beta OS=Holothuria glaberrima OX=31192 PE=2 SV=1	45241	Cmpd 8445, +MS2(337.1977), 16.8eV, 27.6 min #10702	0	27.5995
14920:2	15	K.NTLPTKDTIDQEK.A			751.89	2	1502.77	1502.77	0	1.8	27	Specific	157.52	95.65	95.65	1.04	3	>tr|A7LGB0|A7LGB0_HOLGL Thymosin beta OS=Holothuria glaberrima OX=31192 PE=2 SV=1	45241	Cmpd 14172, +MS2(751.8899), 33.1eV, 36.4 min #16637	0	36.3903
15019:3	15	K.NTLPTKDTIDQEK.A			501.596	3	1502.77	1502.77	0	2.6	27	Specific	406.18	293.7	293.7	6.18	3	>tr|A7LGB0|A7LGB0_HOLGL Thymosin beta OS=Holothuria glaberrima OX=31192 PE=2 SV=1	45241	Cmpd 14269, +MS2(501.5960), 20.0eV, 36.6 min #16737	0	36.5428
14957:3	15	K.NTLPTKDTIDQEK.A			501.596	3	1502.78	1502.77	0	3.5	27	Specific	445.23	271.89	271.89	5.85	3	>tr|A7LGB0|A7LGB0_HOLGL Thymosin beta OS=Holothuria glaberrima OX=31192 PE=2 SV=1	45241	Cmpd 14207, +MS2(501.5965), 20.0eV, 36.5 min #16673	0	36.4472
14936:3	15	K.NTLPTKDTIDQEK.A			501.597	3	1502.78	1502.77	0	3.7	27	Specific	446.49	287	287	5.94	3	>tr|A7LGB0|A7LGB0_HOLGL Thymosin beta OS=Holothuria glaberrima OX=31192 PE=2 SV=1	45241	Cmpd 14188, +MS2(501.5966), 20.0eV, 36.4 min #16653	0	36.4052
14979:3	15	K.NTLPTKDTIDQEK.A			501.596	3	1502.77	1502.77	0	3	27	Specific	488.88	309.63	309.63	6.3	3	>tr|A7LGB0|A7LGB0_HOLGL Thymosin beta OS=Holothuria glaberrima OX=31192 PE=2 SV=1	45241	Cmpd 14229, +MS2(501.5962), 20.0eV, 36.5 min #16696	0	36.4887
14907:3	15	K.NTLPTKDTIDQEK.A			501.596	3	1502.77	1502.77	0	3.5	27	Specific	513.25	405.19	405.19	7.35	3	>tr|A7LGB0|A7LGB0_HOLGL Thymosin beta OS=Holothuria glaberrima OX=31192 PE=2 SV=1	45241	Cmpd 14159, +MS2(501.5965), 20.0eV, 36.4 min #16623	0	36.3618
06780:2	15	K.DTIDQEK.A			424.705	2	848.402	848.4	0	3	33	Specific	81.41	19.23	19.23	0.12	3	>tr|A7LGB0|A7LGB0_HOLGL Thymosin beta OS=Holothuria glaberrima OX=31192 PE=2 SV=1	45241	Cmpd 6152, +MS2(424.7047), 20.2eV, 24.2 min #8328	0	24.1963
06702:2	15	K.DTIDQEK.A			424.704	2	848.402	848.4	0	2.4	33	Specific	189.51	0.55	0.55	0.26	3	>tr|A7LGB0|A7LGB0_HOLGL Thymosin beta OS=Holothuria glaberrima OX=31192 PE=2 SV=1	45241	Cmpd 6074, +MS2(424.7044), 20.2eV, 24.1 min #8248	0	24.0973
06659:2	15	K.DTIDQEK.A			424.704	2	848.401	848.4	0	1.9	33	Specific	394.34	40.45	40.45	3.56	3	>tr|A7LGB0|A7LGB0_HOLGL Thymosin beta OS=Holothuria glaberrima OX=31192 PE=2 SV=1	45241	Cmpd 6031, +MS2(424.7043), 20.2eV, 24.0 min #8204	0	24.0377
19181:3	16	K.ATAEEGAEFLKR.Q			441.23	3	1321.67	1321.67	0	0.3	16	Specific	41.44	41.44	41.44	0.3	3	>tr|A0A2G8KN50|A0A2G8KN50_STIJA Putative nucleolin OS=Stichopus japonicus OX=307972 GN=BSL78_13674 PE=4 SV=1	17371	Cmpd 18387, +MS2(441.2299), 18.0eV, 43.0 min #21002	0	42.9907
14091:2	16	K.DTTIQATVK.E			488.77	2	976.533	976.531	0	2.5	47	Specific	147.46	101	101	2.83	3	>tr|A0A2G8KN50|A0A2G8KN50_STIJA Putative nucleolin OS=Stichopus japonicus OX=307972 GN=BSL78_13674 PE=4 SV=1	17371	Cmpd 13357, +MS2(488.7703), 22.8eV, 35.1 min #15793	0	35.123
14042:2	16	K.DTTIQATVK.E			488.769	2	976.532	976.531	0	0.8	47	Specific	239.73	119.87	119.87	3.63	3	>tr|A0A2G8KN50|A0A2G8KN50_STIJA Putative nucleolin OS=Stichopus japonicus OX=307972 GN=BSL78_13674 PE=4 SV=1	17371	Cmpd 13310, +MS2(488.7695), 22.8eV, 35.1 min #15745	0	35.0717
17647:2	16	K.ILENENIDEDAK.T			701.839	2	1402.67	1402.67	0	0.9	60	Specific	324.36	279.67	279.67	5.5	3	>tr|A0A2G8KN50|A0A2G8KN50_STIJA Putative nucleolin OS=Stichopus japonicus OX=307972 GN=BSL78_13674 PE=4 SV=1	17371	Cmpd 16877, +MS2(701.8391), 31.2eV, 40.6 min #19436	0	40.5532
17572:2	16	K.ILENENIDEDAK.T			701.839	2	1402.67	1402.67	0	0.6	60	Specific	500.11	267.93	267.93	5.82	3	>tr|A0A2G8KN50|A0A2G8KN50_STIJA Putative nucleolin OS=Stichopus japonicus OX=307972 GN=BSL78_13674 PE=4 SV=1	17371	Cmpd 16804, +MS2(701.8389), 31.2eV, 40.4 min #19360	0	40.4272
17601:2	16	K.ILENENIDEDAK.T			701.839	2	1402.67	1402.67	0	0.5	60	Specific	519.87	345.26	345.26	7.15	3	>tr|A0A2G8KN50|A0A2G8KN50_STIJA Putative nucleolin OS=Stichopus japonicus OX=307972 GN=BSL78_13674 PE=4 SV=1	17371	Cmpd 16833, +MS2(701.8388), 31.2eV, 40.5 min #19391	0	40.4968
17573:2	16	K.ILENENIDEDAK.T			701.839	2	1402.67	1402.67	0	1.1	60	Specific	543.84	338.44	338.44	7.13	3	>tr|A0A2G8KN50|A0A2G8KN50_STIJA Putative nucleolin OS=Stichopus japonicus OX=307972 GN=BSL78_13674 PE=4 SV=1	17371	Cmpd 16805, +MS2(701.8392), 31.2eV, 40.5 min #19362	0	40.4537
31150:2	17	K.TGFGFLSR.E			442.735	2	884.462	884.462	0	-0.8	105	Specific	181.87	144.75	144.75	3.13	4	>tr|A0A2G8JT06|A0A2G8JT06_STIJA Putative ficolin-2-like OS=Stichopus japonicus OX=307972 GN=BSL78_24315 PE=4 SV=1	14658	Cmpd 30086, +MS2(442.7345), 20.9eV, 63.3 min #33168	0	63.2472
31106:2	17	K.TGFGFLSR.E			442.735	2	884.462	884.462	0	0	105	Specific	238.38	197.12	197.12	4.75	4	>tr|A0A2G8JT06|A0A2G8JT06_STIJA Putative ficolin-2-like OS=Stichopus japonicus OX=307972 GN=BSL78_24315 PE=4 SV=1	14658	Cmpd 30042, +MS2(442.7349), 20.9eV, 63.2 min #33123	0	63.1922
31221:2	17	K.TGFGFLSR.E			442.736	2	884.465	884.462	0	3.1	105	Specific	269.5	172.33	172.33	4.96	4	>tr|A0A2G8JT06|A0A2G8JT06_STIJA Putative ficolin-2-like OS=Stichopus japonicus OX=307972 GN=BSL78_24315 PE=4 SV=1	14658	Cmpd 30157, +MS2(442.7363), 18.0eV, 63.4 min #33241	0	63.3458
31181:2	17	K.TGFGFLSR.E			442.735	2	884.462	884.462	0	0	105	Specific	302.22	189.6	189.6	6.39	4	>tr|A0A2G8JT06|A0A2G8JT06_STIJA Putative ficolin-2-like OS=Stichopus japonicus OX=307972 GN=BSL78_24315 PE=4 SV=1	14658	Cmpd 30117, +MS2(442.7349), 18.0eV, 63.3 min #33200	0	63.2945
31198:2	17	K.TGFGFLSR.E			442.736	2	884.465	884.462	0	3.1	105	Specific	316.64	248.79	248.79	6.61	4	>tr|A0A2G8JT06|A0A2G8JT06_STIJA Putative ficolin-2-like OS=Stichopus japonicus OX=307972 GN=BSL78_24315 PE=4 SV=1	14658	Cmpd 30134, +MS2(442.7363), 18.0eV, 63.3 min #33218	0	63.3323
31065:2	17	K.TGFGFLSR.E			442.735	2	884.463	884.462	0	1	105	Specific	346.24	239.95	239.95	6.52	4	>tr|A0A2G8JT06|A0A2G8JT06_STIJA Putative ficolin-2-like OS=Stichopus japonicus OX=307972 GN=BSL78_24315 PE=4 SV=1	14658	Cmpd 30001, +MS2(442.7353), 20.9eV, 63.1 min #33081	0	63.142
31020:2	17	K.TGFGFLSR.E			442.735	2	884.463	884.462	0	0.5	105	Specific	358.14	239.63	239.63	6.47	4	>tr|A0A2G8JT06|A0A2G8JT06_STIJA Putative ficolin-2-like OS=Stichopus japonicus OX=307972 GN=BSL78_24315 PE=4 SV=1	14658	Cmpd 29958, +MS2(442.7351), 20.9eV, 63.1 min #33035	0	63.0512
31004:2	17	K.TGFGFLSR.E			442.734	2	884.461	884.462	0	-1.7	105	Specific	388.64	254.56	254.56	5.94	4	>tr|A0A2G8JT06|A0A2G8JT06_STIJA Putative ficolin-2-like OS=Stichopus japonicus OX=307972 GN=BSL78_24315 PE=4 SV=1	14658	Cmpd 29942, +MS2(442.7341), 20.9eV, 63.0 min #33018	0	63.012
23770:2	17	K.LSFLTNQK.K			475.768	2	950.53	950.531	0	-1	121	Specific	201.89	83.2	83.2	2.98	4	>tr|A0A2G8JT06|A0A2G8JT06_STIJA Putative ficolin-2-like OS=Stichopus japonicus OX=307972 GN=BSL78_24315 PE=4 SV=1	14658	Cmpd 22874, +MS2(475.7684), 19.1eV, 50.8 min #25669	0	50.7498
23867:2	17	K.LSFLTNQK.K			475.769	2	950.53	950.531	0	-0.5	121	Specific	297.26	59.69	59.69	3.34	4	>tr|A0A2G8JT06|A0A2G8JT06_STIJA Putative ficolin-2-like OS=Stichopus japonicus OX=307972 GN=BSL78_24315 PE=4 SV=1	14658	Cmpd 22967, +MS2(475.7687), 22.2eV, 50.9 min #25766	0	50.9168
23788:2	17	K.LSFLTNQK.K			475.769	2	950.531	950.531	0	0.4	121	Specific	384.91	97.19	97.19	4.66	4	>tr|A0A2G8JT06|A0A2G8JT06_STIJA Putative ficolin-2-like OS=Stichopus japonicus OX=307972 GN=BSL78_24315 PE=4 SV=1	14658	Cmpd 22892, +MS2(475.7691), 22.2eV, 50.8 min #25688	0	50.7863
23812:2	17	K.LSFLTNQK.K			475.769	2	950.53	950.531	0	-0.2	121	Specific	442.62	89.19	89.19	4.57	4	>tr|A0A2G8JT06|A0A2G8JT06_STIJA Putative ficolin-2-like OS=Stichopus japonicus OX=307972 GN=BSL78_24315 PE=4 SV=1	14658	Cmpd 22914, +MS2(475.7688), 22.2eV, 50.8 min #25711	0	50.8322
37567:2	17	R.IDLVN[+0.984]KEGAPYYAK.F		N[+1]	791.414	2	1581.82	1581.82	0	3.6	352	Specific	84.04	73.2	73.2	0.23	4	>tr|A0A2G8JT06|A0A2G8JT06_STIJA Putative ficolin-2-like OS=Stichopus japonicus OX=307972 GN=BSL78_24315 PE=4 SV=1	14658	Cmpd 36371, +MS2(791.4144), 34.7eV, 74.6 min #39716	0	74.6055
32146:2	17	K.FDFFR.I			366.179	2	731.351	731.351	0	0.4	366	Specific	123.97	112.62	112.62	2.41	4	>tr|A0A2G8JT06|A0A2G8JT06_STIJA Putative ficolin-2-like OS=Stichopus japonicus OX=307972 GN=BSL78_24315 PE=4 SV=1	14658	Cmpd 31060, +MS2(366.1794), 17.9eV, 65.0 min #34182	0	64.9823
12999:2	18	R.QYELR.I			354.688	2	708.369	708.367	0	1.6	285	Specific	135.51	49.83	49.83	1.91	4	>tr|A0A2G8LI29|A0A2G8LI29_STIJA Uncharacterized protein (Fragment) OS=Stichopus japonicus OX=307972 GN=BSL78_03187 PE=4 SV=1	21056	Cmpd 12285, +MS2(354.6880), 17.5eV, 33.5 min #14680	0	33.4332
12921:2	18	R.QYELR.I			354.688	2	708.369	708.367	0	1.8	285	Specific	158.76	34.88	34.88	1.13	4	>tr|A0A2G8LI29|A0A2G8LI29_STIJA Uncharacterized protein (Fragment) OS=Stichopus japonicus OX=307972 GN=BSL78_03187 PE=4 SV=1	21056	Cmpd 12207, +MS2(354.6881), 17.5eV, 33.3 min #14599	0	33.3147
12689:2	18	R.QYELR.I			354.688	2	708.369	708.367	0	2	285	Specific	200.1	63.86	63.86	2.4	4	>tr|A0A2G8LI29|A0A2G8LI29_STIJA Uncharacterized protein (Fragment) OS=Stichopus japonicus OX=307972 GN=BSL78_03187 PE=4 SV=1	21056	Cmpd 11977, +MS2(354.6881), 17.5eV, 33.0 min #14360	0	32.9572
12647:2	18	R.QYELR.I			354.688	2	708.369	708.367	0	2.4	285	Specific	225.16	40.6	40.6	3.13	4	>tr|A0A2G8LI29|A0A2G8LI29_STIJA Uncharacterized protein (Fragment) OS=Stichopus japonicus OX=307972 GN=BSL78_03187 PE=4 SV=1	21056	Cmpd 11935, +MS2(354.6882), 17.5eV, 32.9 min #14317	0	32.9023
12581:2	18	R.QYELR.I			354.688	2	708.369	708.367	0	2.2	285	Specific	230.12	65.93	65.93	3.33	4	>tr|A0A2G8LI29|A0A2G8LI29_STIJA Uncharacterized protein (Fragment) OS=Stichopus japonicus OX=307972 GN=BSL78_03187 PE=4 SV=1	21056	Cmpd 11871, +MS2(354.6882), 17.5eV, 32.8 min #14251	0	32.81
12512:2	18	R.QYELR.I			354.688	2	708.369	708.367	0	2.4	285	Specific	255.47	46.13	46.13	3.38	4	>tr|A0A2G8LI29|A0A2G8LI29_STIJA Uncharacterized protein (Fragment) OS=Stichopus japonicus OX=307972 GN=BSL78_03187 PE=4 SV=1	21056	Cmpd 11804, +MS2(354.6882), 17.5eV, 32.7 min #14181	0	32.704
12473:2	18	R.QYELR.I			354.688	2	708.368	708.367	0	1.3	285	Specific	306.5	61.12	61.12	3.64	4	>tr|A0A2G8LI29|A0A2G8LI29_STIJA Uncharacterized protein (Fragment) OS=Stichopus japonicus OX=307972 GN=BSL78_03187 PE=4 SV=1	21056	Cmpd 11767, +MS2(354.6879), 17.5eV, 32.7 min #14143	0	32.6563
12618:2	18	R.QYELR.I			354.688	2	708.369	708.367	0	1.7	285	Specific	319.67	72.44	72.44	5.05	4	>tr|A0A2G8LI29|A0A2G8LI29_STIJA Uncharacterized protein (Fragment) OS=Stichopus japonicus OX=307972 GN=BSL78_03187 PE=4 SV=1	21056	Cmpd 11906, +MS2(354.6880), 17.5eV, 32.9 min #14287	0	32.8583
12448:2	18	R.QYELR.I			354.688	2	708.37	708.367	0	2.9	285	Specific	328.99	97.27	97.27	3.81	4	>tr|A0A2G8LI29|A0A2G8LI29_STIJA Uncharacterized protein (Fragment) OS=Stichopus japonicus OX=307972 GN=BSL78_03187 PE=4 SV=1	21056	Cmpd 11744, +MS2(354.6884), 17.5eV, 32.6 min #14119	0	32.6153
12190:2	18	R.QYELR.I			354.688	2	708.369	708.367	0	1.4	285	Specific	341.94	45.71	45.71	4.91	4	>tr|A0A2G8LI29|A0A2G8LI29_STIJA Uncharacterized protein (Fragment) OS=Stichopus japonicus OX=307972 GN=BSL78_03187 PE=4 SV=1	21056	Cmpd 11486, +MS2(354.6879), 17.5eV, 32.2 min #13852	0	32.2375
12273:2	18	R.QYELR.I			354.688	2	708.369	708.367	0	2.3	285	Specific	342.74	70.7	70.7	5.11	4	>tr|A0A2G8LI29|A0A2G8LI29_STIJA Uncharacterized protein (Fragment) OS=Stichopus japonicus OX=307972 GN=BSL78_03187 PE=4 SV=1	21056	Cmpd 11569, +MS2(354.6882), 17.5eV, 32.4 min #13939	0	32.3697
12344:2	18	R.QYELR.I			354.688	2	708.369	708.367	0	1.9	285	Specific	349.75	66.94	66.94	3.87	4	>tr|A0A2G8LI29|A0A2G8LI29_STIJA Uncharacterized protein (Fragment) OS=Stichopus japonicus OX=307972 GN=BSL78_03187 PE=4 SV=1	21056	Cmpd 11640, +MS2(354.6881), 17.5eV, 32.5 min #14012	0	32.4698
12312:2	18	R.QYELR.I			354.688	2	708.369	708.367	0	2	285	Specific	356.08	82.84	82.84	5.36	4	>tr|A0A2G8LI29|A0A2G8LI29_STIJA Uncharacterized protein (Fragment) OS=Stichopus japonicus OX=307972 GN=BSL78_03187 PE=4 SV=1	21056	Cmpd 11608, +MS2(354.6881), 17.5eV, 32.4 min #13979	0	32.4223
12235:2	18	R.QYELR.I			354.688	2	708.369	708.367	0	2.4	285	Specific	365.58	65.45	65.45	4.01	4	>tr|A0A2G8LI29|A0A2G8LI29_STIJA Uncharacterized protein (Fragment) OS=Stichopus japonicus OX=307972 GN=BSL78_03187 PE=4 SV=1	21056	Cmpd 11531, +MS2(354.6882), 17.5eV, 32.3 min #13899	0	32.3073
12189:2	18	R.QYELR.I			354.688	2	708.368	708.367	0	0.8	285	Specific	388.24	88.03	88.03	5.58	4	>tr|A0A2G8LI29|A0A2G8LI29_STIJA Uncharacterized protein (Fragment) OS=Stichopus japonicus OX=307972 GN=BSL78_03187 PE=4 SV=1	21056	Cmpd 11485, +MS2(354.6877), 15.1eV, 32.2 min #13850	0	32.2105
12372:2	18	R.QYELR.I			354.688	2	708.369	708.367	0	1.4	285	Specific	388.24	78.34	78.34	3.61	4	>tr|A0A2G8LI29|A0A2G8LI29_STIJA Uncharacterized protein (Fragment) OS=Stichopus japonicus OX=307972 GN=BSL78_03187 PE=4 SV=1	21056	Cmpd 11668, +MS2(354.6879), 17.5eV, 32.5 min #14041	0	32.5155
12404:2	18	R.QYELR.I			354.688	2	708.369	708.367	0	2.1	285	Specific	410.94	84.43	84.43	4.41	4	>tr|A0A2G8LI29|A0A2G8LI29_STIJA Uncharacterized protein (Fragment) OS=Stichopus japonicus OX=307972 GN=BSL78_03187 PE=4 SV=1	21056	Cmpd 11700, +MS2(354.6882), 17.5eV, 32.6 min #14074	0	32.5602
18138:1	18	R.Q[-17.027]YELR.I		Q[-17]	691.34	1	691.34	691.341	0	-1.7	285	Specific	153.29	8.4	8.4	0.04	4	>tr|A0A2G8LI29|A0A2G8LI29_STIJA Uncharacterized protein (Fragment) OS=Stichopus japonicus OX=307972 GN=BSL78_03187 PE=4 SV=1	21056	Cmpd 17362, +MS2(691.3398), 26.0eV, 41.4 min #19940	0	41.369
34126:2	18	R.IDFVDYDGDPYYAK.Y			840.875	2	1680.74	1680.74	0	0	290	Specific	239.78	239.78	239.78	5.07	4	>tr|A0A2G8LI29|A0A2G8LI29_STIJA Uncharacterized protein (Fragment) OS=Stichopus japonicus OX=307972 GN=BSL78_03187 PE=4 SV=1	21056	Cmpd 32994, +MS2(840.8750), 36.7eV, 68.5 min #36198	0	68.5045
24959:2	18	K.YEFFR.I			381.185	2	761.362	761.362	0	0.1	304	Specific	90.22	68.84	68.84	1.76	4	>tr|A0A2G8LI29|A0A2G8LI29_STIJA Uncharacterized protein (Fragment) OS=Stichopus japonicus OX=307972 GN=BSL78_03187 PE=4 SV=1	21056	Cmpd 24039, +MS2(381.1845), 18.5eV, 52.8 min #26881	0	52.738
24914:2	18	K.YEFFR.I			381.185	2	761.363	761.362	0	1.2	304	Specific	218.93	155.57	155.57	3.13	4	>tr|A0A2G8LI29|A0A2G8LI29_STIJA Uncharacterized protein (Fragment) OS=Stichopus japonicus OX=307972 GN=BSL78_03187 PE=4 SV=1	21056	Cmpd 23994, +MS2(381.1849), 18.5eV, 52.7 min #26835	0	52.6822
24887:2	18	K.YEFFR.I			381.185	2	761.362	761.362	0	0.4	304	Specific	221.05	183.76	183.76	3.79	4	>tr|A0A2G8LI29|A0A2G8LI29_STIJA Uncharacterized protein (Fragment) OS=Stichopus japonicus OX=307972 GN=BSL78_03187 PE=4 SV=1	21056	Cmpd 23967, +MS2(381.1847), 18.5eV, 52.6 min #26806	0	52.6145
20566:2	19	K.LYYLTNQK.R			521.783	2	1042.56	1042.56	0	1.1	207	Specific	96.62	93.06	93.06	2.42	2	>tr|A0A2G8JSV5|A0A2G8JSV5_STIJA Uncharacterized protein OS=Stichopus japonicus OX=307972 GN=BSL78_24310 PE=4 SV=1	25411	Cmpd 19750, +MS2(521.7826), 24.1eV, 45.4 min #22418	0	45.3542
19656:2	19	K.LYYLTNQK.R			521.782	2	1042.56	1042.56	0	0.3	207	Specific	303.55	132.82	132.82	4.92	2	>tr|A0A2G8JSV5|A0A2G8JSV5_STIJA Uncharacterized protein OS=Stichopus japonicus OX=307972 GN=BSL78_24310 PE=4 SV=1	25411	Cmpd 18852, +MS2(521.7822), 24.1eV, 43.8 min #21486	0	43.822
19605:2	19	K.LYYLTNQK.R			521.782	2	1042.56	1042.56	0	-0.1	207	Specific	375.75	179.71	179.71	5.36	2	>tr|A0A2G8JSV5|A0A2G8JSV5_STIJA Uncharacterized protein OS=Stichopus japonicus OX=307972 GN=BSL78_24310 PE=4 SV=1	25411	Cmpd 18801, +MS2(521.7820), 24.1eV, 43.8 min #21433	0	43.734
19619:2	19	K.LYYLTNQK.R			521.782	2	1042.56	1042.56	0	-0.1	207	Specific	377.66	150.88	150.88	5.21	2	>tr|A0A2G8JSV5|A0A2G8JSV5_STIJA Uncharacterized protein OS=Stichopus japonicus OX=307972 GN=BSL78_24310 PE=4 SV=1	25411	Cmpd 18815, +MS2(521.7820), 24.1eV, 43.8 min #21448	0	43.7705
14869:2	19	R.YGAPYYAK.F			466.73	2	932.453	932.451	0	1.7	226	Specific	267.98	188.68	188.68	5.07	2	>tr|A0A2G8JSV5|A0A2G8JSV5_STIJA Uncharacterized protein OS=Stichopus japonicus OX=307972 GN=BSL78_24310 PE=4 SV=1	25411	Cmpd 14121, +MS2(466.7301), 21.9eV, 36.3 min #16583	0	36.284
14784:2	19	R.YGAPYYAK.F			466.73	2	932.453	932.451	0	1.9	226	Specific	346.27	244.34	244.34	6.68	2	>tr|A0A2G8JSV5|A0A2G8JSV5_STIJA Uncharacterized protein OS=Stichopus japonicus OX=307972 GN=BSL78_24310 PE=4 SV=1	25411	Cmpd 14038, +MS2(466.7302), 21.9eV, 36.2 min #16498	0	36.1785
14751:2	19	R.YGAPYYAK.F			466.73	2	932.453	932.451	0	2.1	226	Specific	444.92	199.57	199.57	5.12	2	>tr|A0A2G8JSV5|A0A2G8JSV5_STIJA Uncharacterized protein OS=Stichopus japonicus OX=307972 GN=BSL78_24310 PE=4 SV=1	25411	Cmpd 14005, +MS2(466.7302), 21.9eV, 36.1 min #16463	0	36.1123
34397:2	20	K.TEDGWFELK.G			562.767	2	1124.53	1124.53	0	1.2	615	Specific	98.89	20	20	1.43	2	>tr|W4Z2M1|W4Z2M1_STRPU Alpha-amylase OS=Strongylocentrotus purpuratus OX=7668 PE=3 SV=1	35240	Cmpd 33259, +MS2(562.7672), 25.7eV, 69.0 min #36474	0	68.9692
34240:2	20	K.TEDGWFELK.G			562.767	2	1124.53	1124.53	0	0.6	615	Specific	154.26	20	20	1.31	2	>tr|W4Z2M1|W4Z2M1_STRPU Alpha-amylase OS=Strongylocentrotus purpuratus OX=7668 PE=3 SV=1	35240	Cmpd 33104, +MS2(562.7669), 25.7eV, 68.7 min #36313	0	68.7257
34335:2	20	K.TEDGWFELK.G			562.767	2	1124.53	1124.53	0	1.4	615	Specific	177.53	20	20	2.15	2	>tr|W4Z2M1|W4Z2M1_STRPU Alpha-amylase OS=Strongylocentrotus purpuratus OX=7668 PE=3 SV=1	35240	Cmpd 33197, +MS2(562.7673), 25.7eV, 68.9 min #36410	0	68.8757
34291:2	20	K.TEDGWFELK.G			562.766	2	1124.53	1124.53	0	-0.1	615	Specific	237.93	20	20	3.14	2	>tr|W4Z2M1|W4Z2M1_STRPU Alpha-amylase OS=Strongylocentrotus purpuratus OX=7668 PE=3 SV=1	35240	Cmpd 33155, +MS2(562.7665), 25.7eV, 68.8 min #36366	0	68.7998
34361:2	20	K.TEDGWFELK.G			562.767	2	1124.53	1124.53	0	0.7	615	Specific	245.71	20	20	3	2	>tr|W4Z2M1|W4Z2M1_STRPU Alpha-amylase OS=Strongylocentrotus purpuratus OX=7668 PE=3 SV=1	35240	Cmpd 33223, +MS2(562.7670), 25.7eV, 68.9 min #36437	0	68.9207
34176:2	20	K.TEDGWFELK.G			562.767	2	1124.53	1124.53	0	0.1	615	Specific	413.21	20	20	4.41	2	>tr|W4Z2M1|W4Z2M1_STRPU Alpha-amylase OS=Strongylocentrotus purpuratus OX=7668 PE=3 SV=1	35240	Cmpd 33042, +MS2(562.7666), 25.7eV, 68.6 min #36248	0	68.6
34112:2	20	K.TEDGWFELK.G			562.767	2	1124.53	1124.53	0	1.3	615	Specific	432.18	20	20	3.55	2	>tr|W4Z2M1|W4Z2M1_STRPU Alpha-amylase OS=Strongylocentrotus purpuratus OX=7668 PE=3 SV=1	35240	Cmpd 32980, +MS2(562.7673), 25.7eV, 68.5 min #36184	0	68.4972
34093:2	20	K.TEDGWFELK.G			562.767	2	1124.53	1124.53	0	0.3	615	Specific	458.73	20	20	4.56	2	>tr|W4Z2M1|W4Z2M1_STRPU Alpha-amylase OS=Strongylocentrotus purpuratus OX=7668 PE=3 SV=1	35240	Cmpd 32961, +MS2(562.7667), 25.7eV, 68.5 min #36164	0	68.4603
11224:2	20	K.GGQ[+0.984]GWESDR.A		Q[+1]	496.708	2	992.409	992.407	0	1.9	628	Specific	113.74	72.78	72.78	1.93	2	>tr|W4Z2M1|W4Z2M1_STRPU Alpha-amylase OS=Strongylocentrotus purpuratus OX=7668 PE=3 SV=1	35240	Cmpd 10538, +MS2(496.7080), 23.1eV, 30.7 min #12865	0	30.6523
11181:2	20	K.GGQ[+0.984]GWESDR.A		Q[+1]	496.708	2	992.409	992.407	0	1.8	628	Specific	147.93	83.41	83.41	2.79	2	>tr|W4Z2M1|W4Z2M1_STRPU Alpha-amylase OS=Strongylocentrotus purpuratus OX=7668 PE=3 SV=1	35240	Cmpd 10495, +MS2(496.7079), 23.1eV, 30.6 min #12821	0	30.6012
11130:2	20	K.GGQ[+0.984]GWESDR.A		Q[+1]	496.708	2	992.409	992.407	0	1.9	628	Specific	369.55	174.9	174.9	5.41	2	>tr|W4Z2M1|W4Z2M1_STRPU Alpha-amylase OS=Strongylocentrotus purpuratus OX=7668 PE=3 SV=1	35240	Cmpd 10446, +MS2(496.7080), 23.1eV, 30.5 min #12771	0	30.5388
21601:2	21	K.LNSLDFK.A			418.729	2	836.45	836.451	0	-1	64	Specific	116.91	5.77	5.77	0.11	4	>tr|A0A2G8K7M8|A0A2G8K7M8_STIJA Vitellogenin domain-containing protein OS=Stichopus japonicus OX=307972 GN=BSL78_19132 PE=4 SV=1	3922	Cmpd 20745, +MS2(418.7288), 20.0eV, 47.2 min #23458	0	47.1735
20824:2	21	K.ALGNLGPVAQK.Y			534.314	2	1067.62	1067.62	0	-0.4	298	Specific	279.91	244.85	244.85	6.14	4	>tr|A0A2G8K7M8|A0A2G8K7M8_STIJA Vitellogenin domain-containing protein OS=Stichopus japonicus OX=307972 GN=BSL78_19132 PE=4 SV=1	3922	Cmpd 19996, +MS2(534.3138), 24.6eV, 45.9 min #22676	0	45.84
20862:2	21	K.ALGNLGPVAQK.Y			534.315	2	1067.62	1067.62	0	1.5	298	Specific	280.99	208.12	208.12	6.15	4	>tr|A0A2G8K7M8|A0A2G8K7M8_STIJA Vitellogenin domain-containing protein OS=Stichopus japonicus OX=307972 GN=BSL78_19132 PE=4 SV=1	3922	Cmpd 20034, +MS2(534.3148), 24.6eV, 45.9 min #22716	0	45.9143
20782:2	21	K.ALGNLGPVAQK.Y			534.314	2	1067.62	1067.62	0	0.6	298	Specific	376.82	221	221	6.47	4	>tr|A0A2G8K7M8|A0A2G8K7M8_STIJA Vitellogenin domain-containing protein OS=Stichopus japonicus OX=307972 GN=BSL78_19132 PE=4 SV=1	3922	Cmpd 19954, +MS2(534.3143), 24.6eV, 45.8 min #22633	0	45.7835
15372:2	21	K.YDASEFR.K			444.199	2	887.391	887.389	0	1.5	309	Specific	51.42	0.4	0.4	0.12	4	>tr|A0A2G8K7M8|A0A2G8K7M8_STIJA Vitellogenin domain-containing protein OS=Stichopus japonicus OX=307972 GN=BSL78_19132 PE=4 SV=1	3922	Cmpd 14618, +MS2(444.1990), 21.0eV, 37.1 min #17100	0	37.1088
15405:2	21	K.YDASEFR.K			444.198	2	887.389	887.389	0	-0.3	309	Specific	99.55	48.94	48.94	0.54	4	>tr|A0A2G8K7M8|A0A2G8K7M8_STIJA Vitellogenin domain-containing protein OS=Stichopus japonicus OX=307972 GN=BSL78_19132 PE=4 SV=1	3922	Cmpd 14651, +MS2(444.1982), 21.0eV, 37.2 min #17134	0	37.1567
24199:2	21	R.IASIYLR.I			418.255	2	835.504	835.504	0	-0.1	638	Specific	273.41	129.67	129.67	3.62	4	>tr|A0A2G8K7M8|A0A2G8K7M8_STIJA Vitellogenin domain-containing protein OS=Stichopus japonicus OX=307972 GN=BSL78_19132 PE=4 SV=1	3922	Cmpd 23287, +MS2(418.2554), 20.0eV, 51.5 min #26099	0	51.4712
32850:2	22	K.LSYLTNQEVYELR.V			814.42	2	1627.83	1627.83	0	0.3	79	Specific	261.97	172.8	172.8	4.9	1	>tr|A0A2G8JX06|A0A2G8JX06_STIJA Putative ficolin-2-like OS=Stichopus japonicus OX=307972 GN=BSL78_22892 PE=4 SV=1	4645	Cmpd 31750, +MS2(814.4202), 35.6eV, 66.2 min #34900	0	66.1902
32748:2	22	K.LSYLTNQEVYELR.V			814.419	2	1627.83	1627.83	0	-0.7	79	Specific	284.88	161.65	161.65	5.95	1	>tr|A0A2G8JX06|A0A2G8JX06_STIJA Putative ficolin-2-like OS=Stichopus japonicus OX=307972 GN=BSL78_22892 PE=4 SV=1	4645	Cmpd 31650, +MS2(814.4194), 29.8eV, 66.0 min #34797	0	66.0357
32821:2	22	K.LSYLTNQEVYELR.V			814.42	2	1627.83	1627.83	0	0.6	79	Specific	376.95	193.29	193.29	6.54	1	>tr|A0A2G8JX06|A0A2G8JX06_STIJA Putative ficolin-2-like OS=Stichopus japonicus OX=307972 GN=BSL78_22892 PE=4 SV=1	4645	Cmpd 31721, +MS2(814.4204), 35.6eV, 66.2 min #34870	0	66.144
32798:2	22	K.LSYLTNQEVYELR.V			814.419	2	1627.83	1627.83	0	-0.9	79	Specific	477.16	279.29	279.29	6.92	1	>tr|A0A2G8JX06|A0A2G8JX06_STIJA Putative ficolin-2-like OS=Stichopus japonicus OX=307972 GN=BSL78_22892 PE=4 SV=1	4645	Cmpd 31700, +MS2(814.4192), 35.6eV, 66.1 min #34848	0	66.0993
08382:2	23	R.LVGGSSSAEGR.V			510.26	2	1019.51	1019.51	0	1.3	728	Specific	158.98	0	0	1.81	2	>tr|W4YGV4|W4YGV4_STRPU Uncharacterized protein OS=Strongylocentrotus purpuratus OX=7668 PE=4 SV=1	66310	Cmpd 7730, +MS2(510.2601), 23.6eV, 26.6 min #9961	0	26.5507
08700:2	23	R.LVGGSNSSEGR.V			531.765	2	1062.52	1062.52	0	5.3	838	Specific	30.33	9.26	9.26	0.18	2	>tr|W4YGV4|W4YGV4_STRPU Uncharacterized protein OS=Strongylocentrotus purpuratus OX=7668 PE=4 SV=1	66310	Cmpd 8044, +MS2(531.7652), 24.5eV, 27.0 min #10287	0	27.0148
08732:2	23	R.LVGGSNSSEGR.V			531.763	2	1062.52	1062.52	0	1.5	838	Specific	154.15	99.19	99.19	2.4	2	>tr|W4YGV4|W4YGV4_STRPU Uncharacterized protein OS=Strongylocentrotus purpuratus OX=7668 PE=4 SV=1	66310	Cmpd 8076, +MS2(531.7631), 24.5eV, 27.1 min #10320	0	27.0603
08167:2	23	R.LVGGSNSSEGR.V			531.763	2	1062.52	1062.52	0	0.5	838	Specific	157.26	60.34	60.34	2.43	2	>tr|W4YGV4|W4YGV4_STRPU Uncharacterized protein OS=Strongylocentrotus purpuratus OX=7668 PE=4 SV=1	66310	Cmpd 7517, +MS2(531.7626), 24.5eV, 26.3 min #9742	0	26.2683
08005:2	23	R.LVGGSNSSEGR.V			531.763	2	1062.52	1062.52	0	0.3	838	Specific	194.48	80.23	80.23	2.83	2	>tr|W4YGV4|W4YGV4_STRPU Uncharacterized protein OS=Strongylocentrotus purpuratus OX=7668 PE=4 SV=1	66310	Cmpd 7357, +MS2(531.7625), 24.5eV, 26.1 min #9577	0	26.0393
08212:2	23	R.LVGGSNSSEGR.V			531.763	2	1062.52	1062.52	0	0.8	838	Specific	199.34	90.22	90.22	2.83	2	>tr|W4YGV4|W4YGV4_STRPU Uncharacterized protein OS=Strongylocentrotus purpuratus OX=7668 PE=4 SV=1	66310	Cmpd 7562, +MS2(531.7628), 24.5eV, 26.3 min #9788	0	26.3237
08246:2	23	R.LVGGSNSSEGR.V			531.762	2	1062.52	1062.52	0	0	838	Specific	202.55	86.11	86.11	2.39	2	>tr|W4YGV4|W4YGV4_STRPU Uncharacterized protein OS=Strongylocentrotus purpuratus OX=7668 PE=4 SV=1	66310	Cmpd 7596, +MS2(531.7624), 24.5eV, 26.4 min #9823	0	26.37
08097:2	23	R.LVGGSNSSEGR.V			531.763	2	1062.52	1062.52	0	2	838	Specific	227.3	98.26	98.26	3.13	2	>tr|W4YGV4|W4YGV4_STRPU Uncharacterized protein OS=Strongylocentrotus purpuratus OX=7668 PE=4 SV=1	66310	Cmpd 7449, +MS2(531.7634), 24.5eV, 26.2 min #9672	0	26.1748
07964:2	23	R.LVGGSNSSEGR.V			531.763	2	1062.52	1062.52	0	1	838	Specific	240.7	145.55	145.55	4	2	>tr|W4YGV4|W4YGV4_STRPU Uncharacterized protein OS=Strongylocentrotus purpuratus OX=7668 PE=4 SV=1	66310	Cmpd 7316, +MS2(531.7629), 24.5eV, 26.0 min #9535	0	25.9888
07907:2	23	R.LVGGSNSSEGR.V			531.763	2	1062.52	1062.52	0	0.4	838	Specific	247.95	116.77	116.77	3.13	2	>tr|W4YGV4|W4YGV4_STRPU Uncharacterized protein OS=Strongylocentrotus purpuratus OX=7668 PE=4 SV=1	66310	Cmpd 7259, +MS2(531.7626), 24.5eV, 25.9 min #9476	0	25.9113
08035:2	23	R.LVGGSNSSEGR.V			531.764	2	1062.52	1062.52	0	2.4	838	Specific	250.5	136.04	136.04	3.42	2	>tr|W4YGV4|W4YGV4_STRPU Uncharacterized protein OS=Strongylocentrotus purpuratus OX=7668 PE=4 SV=1	66310	Cmpd 7387, +MS2(531.7636), 24.5eV, 26.1 min #9608	0	26.0832
08129:2	23	R.LVGGSNSSEGR.V			531.763	2	1062.52	1062.52	0	0.5	838	Specific	270.63	178.32	178.32	4.55	2	>tr|W4YGV4|W4YGV4_STRPU Uncharacterized protein OS=Strongylocentrotus purpuratus OX=7668 PE=4 SV=1	66310	Cmpd 7481, +MS2(531.7626), 24.5eV, 26.2 min #9705	0	26.2208
07797:2	23	R.LVGGSNSSEGR.V			531.763	2	1062.52	1062.52	0	1.4	838	Specific	276.31	143.81	143.81	4.58	2	>tr|W4YGV4|W4YGV4_STRPU Uncharacterized protein OS=Strongylocentrotus purpuratus OX=7668 PE=4 SV=1	66310	Cmpd 7149, +MS2(531.7631), 24.5eV, 25.7 min #9362	0	25.7407
08065:2	23	R.LVGGSNSSEGR.V			531.762	2	1062.52	1062.52	0	-0.3	838	Specific	323.24	173.42	173.42	4.07	2	>tr|W4YGV4|W4YGV4_STRPU Uncharacterized protein OS=Strongylocentrotus purpuratus OX=7668 PE=4 SV=1	66310	Cmpd 7417, +MS2(531.7622), 24.5eV, 26.1 min #9639	0	26.1282
07887:2	23	R.LVGGSNSSEGR.V			531.763	2	1062.52	1062.52	0	1.2	838	Specific	388.85	173.56	173.56	5.37	2	>tr|W4YGV4|W4YGV4_STRPU Uncharacterized protein OS=Strongylocentrotus purpuratus OX=7668 PE=4 SV=1	66310	Cmpd 7239, +MS2(531.7630), 24.5eV, 25.9 min #9455	0	25.8737
07830:2	23	R.LVGGSNSSEGR.V			531.763	2	1062.52	1062.52	0	0.5	838	Specific	395.65	221.58	221.58	5.14	2	>tr|W4YGV4|W4YGV4_STRPU Uncharacterized protein OS=Strongylocentrotus purpuratus OX=7668 PE=4 SV=1	66310	Cmpd 7182, +MS2(531.7626), 24.5eV, 25.8 min #9396	0	25.7868
07665:2	23	R.LVGGSNSSEGR.V			531.764	2	1062.52	1062.52	0	2.3	838	Specific	401.37	209.28	209.28	6.56	2	>tr|W4YGV4|W4YGV4_STRPU Uncharacterized protein OS=Strongylocentrotus purpuratus OX=7668 PE=4 SV=1	66310	Cmpd 7017, +MS2(531.7636), 24.5eV, 25.5 min #9224	0	25.5192
07726:2	23	R.LVGGSNSSEGR.V			531.763	2	1062.52	1062.52	0	1.3	838	Specific	409.43	185.76	185.76	5.51	2	>tr|W4YGV4|W4YGV4_STRPU Uncharacterized protein OS=Strongylocentrotus purpuratus OX=7668 PE=4 SV=1	66310	Cmpd 7078, +MS2(531.7630), 24.5eV, 25.6 min #9287	0	25.6135
07618:2	23	R.LVGGSNSSEGR.V			531.764	2	1062.52	1062.52	0	3.6	838	Specific	429.35	265.36	265.36	6.43	2	>tr|W4YGV4|W4YGV4_STRPU Uncharacterized protein OS=Strongylocentrotus purpuratus OX=7668 PE=4 SV=1	66310	Cmpd 6972, +MS2(531.7643), 24.5eV, 25.5 min #9178	0	25.4663
07586:2	23	R.LVGGSNSSEGR.V			531.765	2	1062.52	1062.52	0	5	838	Specific	442.11	231.33	231.33	6.34	2	>tr|W4YGV4|W4YGV4_STRPU Uncharacterized protein OS=Strongylocentrotus purpuratus OX=7668 PE=4 SV=1	66310	Cmpd 6940, +MS2(531.7650), 24.5eV, 25.4 min #9145	0	25.4233
07537:2	23	R.LVGGSNSSEGR.V			531.765	2	1062.52	1062.52	0	4.9	838	Specific	500.28	259.81	259.81	6.6	2	>tr|W4YGV4|W4YGV4_STRPU Uncharacterized protein OS=Strongylocentrotus purpuratus OX=7668 PE=4 SV=1	66310	Cmpd 6893, +MS2(531.7650), 24.5eV, 25.4 min #9096	0	25.3445
11957:2	24	R.ETAVEAVNQGK.F			573.293	2	1145.58	1145.58	0	-0.3	84	Specific	391.1	298.3	298.3	6.89	1	>tr|A0A2G8KW79|A0A2G8KW79_STIJA Putative semaphorin-1A OS=Stichopus japonicus OX=307972 GN=BSL78_10822 PE=3 SV=1	56131	Cmpd 11263, +MS2(573.2933), 26.1eV, 31.9 min #13618	0	31.8442
11890:2	24	R.ETAVEAVNQGK.F			573.294	2	1145.58	1145.58	0	0.8	84	Specific	416.62	269.39	269.39	6.7	1	>tr|A0A2G8KW79|A0A2G8KW79_STIJA Putative semaphorin-1A OS=Stichopus japonicus OX=307972 GN=BSL78_10822 PE=3 SV=1	56131	Cmpd 11198, +MS2(573.2940), 26.1eV, 31.8 min #13551	0	31.7477
11927:2	24	R.ETAVEAVNQGK.F			573.294	2	1145.58	1145.58	0	1.1	84	Specific	458.67	337.27	337.27	6.88	1	>tr|A0A2G8KW79|A0A2G8KW79_STIJA Putative semaphorin-1A OS=Stichopus japonicus OX=307972 GN=BSL78_10822 PE=3 SV=1	56131	Cmpd 11233, +MS2(573.2941), 26.1eV, 31.8 min #13587	0	31.7972
09400:2	25	R.LVGGSNSTEGR.V			538.771	2	1076.53	1076.53	0	0.8	444	Specific	100.78	42.11	42.11	1.93	1	>tr|W4Z370|W4Z370_STRPU Uncharacterized protein OS=Strongylocentrotus purpuratus OX=7668 PE=4 SV=1	31215	Cmpd 8738, +MS2(538.7706), 24.7eV, 28.0 min #11004	0	27.9973
09356:2	25	R.LVGGSNSTEGR.V			538.769	2	1076.53	1076.53	0	-2.5	444	Specific	131.74	60.63	60.63	1.01	1	>tr|W4Z370|W4Z370_STRPU Uncharacterized protein OS=Strongylocentrotus purpuratus OX=7668 PE=4 SV=1	31215	Cmpd 8694, +MS2(538.7689), 24.7eV, 28.0 min #10959	0	27.9472
09323:2	25	R.LVGGSNSTEGR.V			538.77	2	1076.53	1076.53	0	-0.9	444	Specific	136.42	57.74	57.74	1.65	1	>tr|W4Z370|W4Z370_STRPU Uncharacterized protein OS=Strongylocentrotus purpuratus OX=7668 PE=4 SV=1	31215	Cmpd 8661, +MS2(538.7697), 24.7eV, 27.9 min #10925	0	27.903
09049:2	25	R.LVGGSNSTEGR.V			538.77	2	1076.53	1076.53	0	-0.7	444	Specific	156.41	99.89	99.89	2.74	1	>tr|W4Z370|W4Z370_STRPU Uncharacterized protein OS=Strongylocentrotus purpuratus OX=7668 PE=4 SV=1	31215	Cmpd 8387, +MS2(538.7698), 24.7eV, 27.5 min #10642	0	27.5102
08972:2	25	R.LVGGSNSTEGR.V			538.77	2	1076.53	1076.53	0	0	444	Specific	174.05	96.44	96.44	2.83	1	>tr|W4Z370|W4Z370_STRPU Uncharacterized protein OS=Strongylocentrotus purpuratus OX=7668 PE=4 SV=1	31215	Cmpd 8310, +MS2(538.7702), 24.7eV, 27.4 min #10563	0	27.4113
08895:2	25	R.LVGGSNSTEGR.V			538.77	2	1076.53	1076.53	0	0.1	444	Specific	208.49	146.5	146.5	2.99	1	>tr|W4Z370|W4Z370_STRPU Uncharacterized protein OS=Strongylocentrotus purpuratus OX=7668 PE=4 SV=1	31215	Cmpd 8233, +MS2(538.7702), 24.7eV, 27.3 min #10484	0	27.3163
08934:2	25	R.LVGGSNSTEGR.V			538.771	2	1076.53	1076.53	0	1.2	444	Specific	212.26	131.66	131.66	3.08	1	>tr|W4Z370|W4Z370_STRPU Uncharacterized protein OS=Strongylocentrotus purpuratus OX=7668 PE=4 SV=1	31215	Cmpd 8272, +MS2(538.7708), 24.7eV, 27.4 min #10524	0	27.3635
08616:2	25	R.LVGGSNSTEGR.V			538.77	2	1076.53	1076.53	0	0.4	444	Specific	236.53	132.45	132.45	3.73	1	>tr|W4Z370|W4Z370_STRPU Uncharacterized protein OS=Strongylocentrotus purpuratus OX=7668 PE=4 SV=1	31215	Cmpd 7962, +MS2(538.7704), 24.7eV, 26.9 min #10203	0	26.9112
08856:2	25	R.LVGGSNSTEGR.V			538.771	2	1076.53	1076.53	0	1.5	444	Specific	263.29	147.64	147.64	3.41	1	>tr|W4Z370|W4Z370_STRPU Uncharacterized protein OS=Strongylocentrotus purpuratus OX=7668 PE=4 SV=1	31215	Cmpd 8194, +MS2(538.7710), 24.7eV, 27.3 min #10444	0	27.2693
09013:2	25	R.LVGGSNSTEGR.V			538.77	2	1076.53	1076.53	0	-0.1	444	Specific	285.09	176.18	176.18	5.85	1	>tr|W4Z370|W4Z370_STRPU Uncharacterized protein OS=Strongylocentrotus purpuratus OX=7668 PE=4 SV=1	31215	Cmpd 8351, +MS2(538.7701), 24.7eV, 27.5 min #10605	0	27.4623
08815:2	25	R.LVGGSNSTEGR.V			538.77	2	1076.53	1076.53	0	0	444	Specific	296.97	171.47	171.47	4.79	1	>tr|W4Z370|W4Z370_STRPU Uncharacterized protein OS=Strongylocentrotus purpuratus OX=7668 PE=4 SV=1	31215	Cmpd 8155, +MS2(538.7702), 24.7eV, 27.2 min #10404	0	27.2213
08654:2	25	R.LVGGSNSTEGR.V			538.771	2	1076.53	1076.53	0	0.8	444	Specific	298.08	164.73	164.73	3.9	1	>tr|W4Z370|W4Z370_STRPU Uncharacterized protein OS=Strongylocentrotus purpuratus OX=7668 PE=4 SV=1	31215	Cmpd 8000, +MS2(538.7706), 24.7eV, 27.0 min #10242	0	26.9635
08574:2	25	R.LVGGSNSTEGR.V			538.77	2	1076.53	1076.53	0	-0.3	444	Specific	312.45	175.85	175.85	4.98	1	>tr|W4Z370|W4Z370_STRPU Uncharacterized protein OS=Strongylocentrotus purpuratus OX=7668 PE=4 SV=1	31215	Cmpd 7920, +MS2(538.7700), 24.7eV, 26.9 min #10160	0	26.8615
08713:2	25	R.LVGGSNSTEGR.V			538.77	2	1076.53	1076.53	0	0.4	444	Specific	318.72	171.4	171.4	4.37	1	>tr|W4Z370|W4Z370_STRPU Uncharacterized protein OS=Strongylocentrotus purpuratus OX=7668 PE=4 SV=1	31215	Cmpd 8057, +MS2(538.7704), 24.7eV, 27.1 min #10301	0	27.0507
08678:2	25	R.LVGGSNSTEGR.V			538.771	2	1076.53	1076.53	0	1	444	Specific	338.68	157.73	157.73	4.67	1	>tr|W4Z370|W4Z370_STRPU Uncharacterized protein OS=Strongylocentrotus purpuratus OX=7668 PE=4 SV=1	31215	Cmpd 8024, +MS2(538.7707), 24.7eV, 27.0 min #10267	0	27.0042
08372:2	25	R.LVGGSNSTEGR.V			538.77	2	1076.53	1076.53	0	0.3	444	Specific	371.01	200.25	200.25	5.41	1	>tr|W4Z370|W4Z370_STRPU Uncharacterized protein OS=Strongylocentrotus purpuratus OX=7668 PE=4 SV=1	31215	Cmpd 7720, +MS2(538.7703), 24.7eV, 26.6 min #9951	0	26.5457
08340:2	25	R.LVGGSNSTEGR.V			538.77	2	1076.53	1076.53	0	0.3	444	Specific	379.48	173.15	173.15	4.68	1	>tr|W4Z370|W4Z370_STRPU Uncharacterized protein OS=Strongylocentrotus purpuratus OX=7668 PE=4 SV=1	31215	Cmpd 7688, +MS2(538.7703), 24.7eV, 26.5 min #9918	0	26.5017
08446:2	25	R.LVGGSNSTEGR.V			538.77	2	1076.53	1076.53	0	0.7	444	Specific	383.87	258.09	258.09	5.84	1	>tr|W4Z370|W4Z370_STRPU Uncharacterized protein OS=Strongylocentrotus purpuratus OX=7668 PE=4 SV=1	31215	Cmpd 7794, +MS2(538.7705), 24.7eV, 26.6 min #10027	0	26.6382
08403:2	25	R.LVGGSNSTEGR.V			538.771	2	1076.53	1076.53	0	1	444	Specific	391.66	189.84	189.84	5.71	1	>tr|W4Z370|W4Z370_STRPU Uncharacterized protein OS=Strongylocentrotus purpuratus OX=7668 PE=4 SV=1	31215	Cmpd 7751, +MS2(538.7707), 24.7eV, 26.6 min #9983	0	26.588
08310:2	25	R.LVGGSNSTEGR.V			538.771	2	1076.53	1076.53	0	1.1	444	Specific	392.69	243.52	243.52	5.93	1	>tr|W4Z370|W4Z370_STRPU Uncharacterized protein OS=Strongylocentrotus purpuratus OX=7668 PE=4 SV=1	31215	Cmpd 7658, +MS2(538.7708), 24.7eV, 26.5 min #9887	0	26.4573
08204:2	25	R.LVGGSNSTEGR.V			538.771	2	1076.54	1076.53	0	2.4	444	Specific	392.83	210.16	210.16	6.67	1	>tr|W4Z370|W4Z370_STRPU Uncharacterized protein OS=Strongylocentrotus purpuratus OX=7668 PE=4 SV=1	31215	Cmpd 7554, +MS2(538.7714), 24.7eV, 26.3 min #9780	0	26.3195
08496:2	25	R.LVGGSNSTEGR.V			538.771	2	1076.53	1076.53	0	0.8	444	Specific	405.2	212.14	212.14	3.95	1	>tr|W4Z370|W4Z370_STRPU Uncharacterized protein OS=Strongylocentrotus purpuratus OX=7668 PE=4 SV=1	31215	Cmpd 7844, +MS2(538.7706), 24.7eV, 26.7 min #10079	0	26.7118
08161:2	25	R.LVGGSNSTEGR.V			538.773	2	1076.54	1076.53	0	4.3	444	Specific	423.99	268.64	268.64	6.43	1	>tr|W4Z370|W4Z370_STRPU Uncharacterized protein OS=Strongylocentrotus purpuratus OX=7668 PE=4 SV=1	31215	Cmpd 7511, +MS2(538.7725), 24.7eV, 26.3 min #9736	0	26.2652
08024:2	25	R.LVGGSNSTEGR.V			538.773	2	1076.54	1076.53	0	5.6	444	Specific	427.46	228.86	228.86	6.27	1	>tr|W4Z370|W4Z370_STRPU Uncharacterized protein OS=Strongylocentrotus purpuratus OX=7668 PE=4 SV=1	31215	Cmpd 7376, +MS2(538.7732), 24.7eV, 26.1 min #9597	0	26.0775
08264:2	25	R.LVGGSNSTEGR.V			538.771	2	1076.53	1076.53	0	1	444	Specific	443.43	159.8	159.8	4	1	>tr|W4Z370|W4Z370_STRPU Uncharacterized protein OS=Strongylocentrotus purpuratus OX=7668 PE=4 SV=1	31215	Cmpd 7612, +MS2(538.7707), 24.7eV, 26.4 min #9840	0	26.4048
08230:2	25	R.LVGGSNSTEGR.V			538.771	2	1076.53	1076.53	0	1.2	444	Specific	443.91	247.99	247.99	5.91	1	>tr|W4Z370|W4Z370_STRPU Uncharacterized protein OS=Strongylocentrotus purpuratus OX=7668 PE=4 SV=1	31215	Cmpd 7580, +MS2(538.7708), 24.7eV, 26.4 min #9807	0	26.3618
08089:2	25	R.LVGGSNSTEGR.V			538.773	2	1076.54	1076.53	0	5.7	444	Specific	448	245.05	245.05	5.78	1	>tr|W4Z370|W4Z370_STRPU Uncharacterized protein OS=Strongylocentrotus purpuratus OX=7668 PE=4 SV=1	31215	Cmpd 7441, +MS2(538.7733), 24.7eV, 26.2 min #9664	0	26.1707
08057:2	25	R.LVGGSNSTEGR.V			538.773	2	1076.54	1076.53	0	5.8	444	Specific	458.7	251.85	251.85	5.78	1	>tr|W4Z370|W4Z370_STRPU Uncharacterized protein OS=Strongylocentrotus purpuratus OX=7668 PE=4 SV=1	31215	Cmpd 7409, +MS2(538.7733), 24.7eV, 26.1 min #9631	0	26.124
07982:2	25	R.LVGGSNSTEGR.V			538.771	2	1076.54	1076.53	0	1.9	444	Specific	460.88	263.62	263.62	6.87	1	>tr|W4Z370|W4Z370_STRPU Uncharacterized protein OS=Strongylocentrotus purpuratus OX=7668 PE=4 SV=1	31215	Cmpd 7334, +MS2(538.7712), 24.7eV, 26.0 min #9554	0	26.0247
08122:2	25	R.LVGGSNSTEGR.V			538.773	2	1076.54	1076.53	0	4.8	444	Specific	472.45	216.43	216.43	6.37	1	>tr|W4Z370|W4Z370_STRPU Uncharacterized protein OS=Strongylocentrotus purpuratus OX=7668 PE=4 SV=1	31215	Cmpd 7474, +MS2(538.7727), 24.7eV, 26.2 min #9698	0	26.2172
24316:2	26	R.TVN[+0.984]TFAFK.Y		N[+1]	464.743	2	928.478	928.477	0	0.2	228	Specific	181.21	25.28	25.28	1.85	2	>tr|A0A2G8JDX5|A0A2G8JDX5_STIJA Putative beta-1,3-glucan-binding protein OS=Stichopus japonicus OX=307972 GN=BSL78_29234 PE=4 SV=1	24360	Cmpd 23404, +MS2(464.7425), 21.8eV, 51.7 min #26220	0	51.657
56248:2	26	K.GDWIWPAIWLLPK.R			797.943	2	1594.88	1594.88	0	0.9	248	Specific	214.33	214.33	214.33	4.45	2	>tr|A0A2G8JDX5|A0A2G8JDX5_STIJA Putative beta-1,3-glucan-binding protein OS=Stichopus japonicus OX=307972 GN=BSL78_29234 PE=4 SV=1	24360	Cmpd 54656, +MS2(797.9434), 34.9eV, 109.3 min #58875	0	109.284
56226:2	26	K.GDWIWPAIWLLPK.R			797.944	2	1594.88	1594.88	0	2.3	248	Specific	270.47	233.66	233.66	6.13	2	>tr|A0A2G8JDX5|A0A2G8JDX5_STIJA Putative beta-1,3-glucan-binding protein OS=Stichopus japonicus OX=307972 GN=BSL78_29234 PE=4 SV=1	24360	Cmpd 54634, +MS2(797.9445), 35.0eV, 109.2 min #58852	0	109.238
56200:2	26	K.GDWIWPAIWLLPK.R			797.945	2	1594.88	1594.88	0	3.4	248	Specific	341.03	313.64	313.64	6.45	2	>tr|A0A2G8JDX5|A0A2G8JDX5_STIJA Putative beta-1,3-glucan-binding protein OS=Stichopus japonicus OX=307972 GN=BSL78_29234 PE=4 SV=1	24360	Cmpd 54608, +MS2(797.9454), 34.9eV, 109.2 min #58824	0	109.177
56208:2	26	K.GDWIWPAIWLLPK.R			797.942	2	1594.88	1594.88	0	-0.3	248	Specific	370.68	290.19	290.19	6.82	2	>tr|A0A2G8JDX5|A0A2G8JDX5_STIJA Putative beta-1,3-glucan-binding protein OS=Stichopus japonicus OX=307972 GN=BSL78_29234 PE=4 SV=1	24360	Cmpd 54616, +MS2(797.9424), 34.9eV, 109.2 min #58833	0	109.194
27757:2	27	R.AGLQFPVGR.V			472.769	2	944.532	944.531	0	0.4	21	Specific	204.64	95.8	95.8	2.98	2	>tr|A0A2G8KT62|A0A2G8KT62_STIJA Histone H2A OS=Stichopus japonicus OX=307972 GN=BSL78_11952 PE=3 SV=1	9309	Cmpd 26755, +MS2(472.7695), 22.1eV, 57.5 min #29706	0	57.4932
27820:2	27	R.AGLQFPVGR.V			472.769	2	944.531	944.531	0	0.2	21	Specific	214.73	96.65	96.65	3.13	2	>tr|A0A2G8KT62|A0A2G8KT62_STIJA Histone H2A OS=Stichopus japonicus OX=307972 GN=BSL78_11952 PE=3 SV=1	9309	Cmpd 26816, +MS2(472.7694), 22.1eV, 57.6 min #29769	0	57.5837
27852:2	27	R.AGLQFPVGR.V			472.769	2	944.532	944.531	0	0.4	21	Specific	223.66	188.97	188.97	4.75	2	>tr|A0A2G8KT62|A0A2G8KT62_STIJA Histone H2A OS=Stichopus japonicus OX=307972 GN=BSL78_11952 PE=3 SV=1	9309	Cmpd 26848, +MS2(472.7694), 22.1eV, 57.7 min #29802	0	57.6325
53980:3	27	K.LLSGVTIAQGGVLPNIQAVLLPK.K			767.802	3	2301.39	2301.39	0	0.3	96	Specific	191.52	191.52	191.52	5.33	2	>tr|A0A2G8KT62|A0A2G8KT62_STIJA Histone H2A OS=Stichopus japonicus OX=307972 GN=BSL78_11952 PE=3 SV=1	9309	Cmpd 52466, +MS2(767.8019), 28.3eV, 104.6 min #56547	0	104.567
28447:2	28	K.LSYLTNQNTYQ[+0.984]LR.I		Q[+1]	807.911	2	1614.81	1614.81	0	1.6	125	Specific	152.23	152.23	25.59	3.13	1	>tr|A0A2G8KYJ1|A0A2G8KYJ1_STIJA Putative ficolin-2-like OS=Stichopus japonicus OX=307972 GN=BSL78_10043 PE=4 SV=1	2157	Cmpd 27429, +MS2(807.9111), 35.3eV, 58.7 min #30408	0	58.6852
28388:2	28	K.LSYLTNQNTYQ[+0.984]LR.I		Q[+1]	807.909	2	1614.81	1614.81	0	-1.4	125	Specific	299.91	239.82	34.66	3.83	1	>tr|A0A2G8KYJ1|A0A2G8KYJ1_STIJA Putative ficolin-2-like OS=Stichopus japonicus OX=307972 GN=BSL78_10043 PE=4 SV=1	2157	Cmpd 27370, +MS2(807.9086), 35.3eV, 58.6 min #30348	0	58.6205
28378:2	28	K.LSYLTNQNTYQ[+0.984]LR.I		Q[+1]	807.911	2	1614.81	1614.81	0	1.6	125	Specific	382.84	249.02	41.91	6.93	1	>tr|A0A2G8KYJ1|A0A2G8KYJ1_STIJA Putative ficolin-2-like OS=Stichopus japonicus OX=307972 GN=BSL78_10043 PE=4 SV=1	2157	Cmpd 27360, +MS2(807.9111), 29.6eV, 58.6 min #30337	0	58.5893
51842:2	29	K.NGFGFLNTEFWLGNEK.L			936.949	2	1872.89	1872.89	0	-0.8	47	Specific	88.15	88.15	88.15	2.94	1	>tr|A0A2G8K011|A0A2G8K011_STIJA Fibrinogen-like protein A OS=Stichopus japonicus OX=307972 GN=BSL78_21801 PE=4 SV=1	10747	Cmpd 50382, +MS2(936.9487), 40.4eV, 100.5 min #54364	0	100.464
51783:2	29	K.NGFGFLNTEFWLGNEK.L			936.949	2	1872.89	1872.89	0	-0.7	47	Specific	211.93	106.89	106.89	3.27	1	>tr|A0A2G8K011|A0A2G8K011_STIJA Fibrinogen-like protein A OS=Stichopus japonicus OX=307972 GN=BSL78_21801 PE=4 SV=1	10747	Cmpd 50327, +MS2(936.9487), 40.4eV, 100.4 min #54307	0	100.372
51812:3	29	K.NGFGFLNTEFWLGNEK.L			624.969	3	1872.89	1872.89	0	0.7	47	Specific	263.15	4.93	4.93	3.54	1	>tr|A0A2G8K011|A0A2G8K011_STIJA Fibrinogen-like protein A OS=Stichopus japonicus OX=307972 GN=BSL78_21801 PE=4 SV=1	10747	Cmpd 50354, +MS2(624.9691), 23.9eV, 100.4 min #54335	0	100.416
51805:2	29	K.NGFGFLNTEFWLGNEK.L			936.949	2	1872.89	1872.89	0	-0.3	47	Specific	291.81	163.48	163.48	5.44	1	>tr|A0A2G8K011|A0A2G8K011_STIJA Fibrinogen-like protein A OS=Stichopus japonicus OX=307972 GN=BSL78_21801 PE=4 SV=1	10747	Cmpd 50347, +MS2(936.9491), 40.4eV, 100.4 min #54328	0	100.413
51785:3	29	K.NGFGFLNTEFWLGNEK.L			624.971	3	1872.9	1872.89	0	2.9	47	Specific	390.29	105.14	105.14	6.63	1	>tr|A0A2G8K011|A0A2G8K011_STIJA Fibrinogen-like protein A OS=Stichopus japonicus OX=307972 GN=BSL78_21801 PE=4 SV=1	10747	Cmpd 50329, +MS2(624.9705), 23.9eV, 100.4 min #54309	0	100.373
08500:2	30	R.LVGGATSNEGR.V			530.774	2	1060.54	1060.54	0	2.5	386	Specific	150.3	21.92	21.92	1.21	1	>tr|W4XG37|W4XG37_STRPU Uncharacterized protein OS=Strongylocentrotus purpuratus OX=7668 PE=4 SV=1	61130	Cmpd 7848, +MS2(530.7740), 24.4eV, 26.7 min #10083	0	26.714
08381:2	30	R.LVGGATSNEGR.V			530.773	2	1060.54	1060.54	0	0.8	386	Specific	192.26	25.35	25.35	2.12	1	>tr|W4XG37|W4XG37_STRPU Uncharacterized protein OS=Strongylocentrotus purpuratus OX=7668 PE=4 SV=1	61130	Cmpd 7729, +MS2(530.7731), 24.4eV, 26.6 min #9960	0	26.5502
09074:2	30	R.LVGGATSNEGR.V			530.773	2	1060.54	1060.54	0	-0.2	386	Specific	210.07	132.86	132.86	3.29	1	>tr|W4XG37|W4XG37_STRPU Uncharacterized protein OS=Strongylocentrotus purpuratus OX=7668 PE=4 SV=1	61130	Cmpd 8412, +MS2(530.7726), 24.4eV, 27.6 min #10668	0	27.5545
09111:2	30	R.LVGGATSNEGR.V			530.773	2	1060.54	1060.54	0	1.4	386	Specific	213.37	136.42	136.42	3.33	1	>tr|W4XG37|W4XG37_STRPU Uncharacterized protein OS=Strongylocentrotus purpuratus OX=7668 PE=4 SV=1	61130	Cmpd 8449, +MS2(530.7734), 24.4eV, 27.6 min #10706	0	27.6017
08414:2	30	R.LVGGATSNEGR.V			530.773	2	1060.54	1060.54	0	0.3	386	Specific	256.2	135.35	135.35	3.52	1	>tr|W4XG37|W4XG37_STRPU Uncharacterized protein OS=Strongylocentrotus purpuratus OX=7668 PE=4 SV=1	61130	Cmpd 7762, +MS2(530.7729), 24.4eV, 26.6 min #9994	0	26.5937
08993:2	30	R.LVGGATSNEGR.V			530.773	2	1060.54	1060.54	0	-0.1	386	Specific	309.2	199.32	199.32	6.28	1	>tr|W4XG37|W4XG37_STRPU Uncharacterized protein OS=Strongylocentrotus purpuratus OX=7668 PE=4 SV=1	61130	Cmpd 8331, +MS2(530.7727), 24.4eV, 27.5 min #10585	0	27.4485
08256:2	30	R.LVGGATSNEGR.V			530.773	2	1060.54	1060.54	0	0.2	386	Specific	318.23	114.55	114.55	5.46	1	>tr|W4XG37|W4XG37_STRPU Uncharacterized protein OS=Strongylocentrotus purpuratus OX=7668 PE=4 SV=1	61130	Cmpd 7604, +MS2(530.7728), 24.4eV, 26.4 min #9832	0	26.4
09041:2	30	R.LVGGATSNEGR.V			530.773	2	1060.54	1060.54	0	0.9	386	Specific	318.83	217.83	217.83	5.33	1	>tr|W4XG37|W4XG37_STRPU Uncharacterized protein OS=Strongylocentrotus purpuratus OX=7668 PE=4 SV=1	61130	Cmpd 8379, +MS2(530.7732), 24.4eV, 27.5 min #10634	0	27.5062
08292:2	30	R.LVGGATSNEGR.V			530.774	2	1060.54	1060.54	0	1.7	386	Specific	362.56	196.78	196.78	6.5	1	>tr|W4XG37|W4XG37_STRPU Uncharacterized protein OS=Strongylocentrotus purpuratus OX=7668 PE=4 SV=1	61130	Cmpd 7640, +MS2(530.7736), 24.4eV, 26.4 min #9869	0	26.4457
08338:2	30	R.LVGGATSNEGR.V			530.773	2	1060.54	1060.54	0	1	386	Specific	375.57	173.77	173.77	5.26	1	>tr|W4XG37|W4XG37_STRPU Uncharacterized protein OS=Strongylocentrotus purpuratus OX=7668 PE=4 SV=1	61130	Cmpd 7686, +MS2(530.7732), 24.4eV, 26.5 min #9916	0	26.5007
36097:2	31	R.C[+57.021]MIEQ[+0.984]GADVAFIK.T		C[+57], Q[+1]	741.854	2	1482.7	1482.7	0	2.7	225	Specific	150.89	135.15	135.15	2.45	3	>tr|A0A0K1Z4Z0|A0A0K1Z4Z0_HOLGL Melanotransferrin 4 OS=Holothuria glaberrima OX=31192 GN=MTf4 PE=2 SV=1	43882	Cmpd 34925, +MS2(741.8540), 27.5eV, 72.0 min #38208	0	71.9543
43048:2	31	K.LFDSEDYEGSDLLFK.D			889.414	2	1777.82	1777.82	0	2.2	673	Specific	135.81	1.02	1.02	2.02	3	>tr|A0A0K1Z4Z0|A0A0K1Z4Z0_HOLGL Melanotransferrin 4 OS=Holothuria glaberrima OX=31192 GN=MTf4 PE=2 SV=1	43882	Cmpd 41756, +MS2(889.4140), 38.6eV, 84.4 min #45330	0	84.333
43023:2	31	K.LFDSEDYEGSDLLFK.D			889.413	2	1777.82	1777.82	0	1.1	673	Specific	274.92	21	21	4.46	3	>tr|A0A0K1Z4Z0|A0A0K1Z4Z0_HOLGL Melanotransferrin 4 OS=Holothuria glaberrima OX=31192 GN=MTf4 PE=2 SV=1	43882	Cmpd 41731, +MS2(889.4129), 38.6eV, 84.3 min #45304	0	84.2873
42956:2	31	K.LFDSEDYEGSDLLFK.D			889.408	2	1777.81	1777.82	0	-4.9	673	Specific	290.82	21	21	3.1	3	>tr|A0A0K1Z4Z0|A0A0K1Z4Z0_HOLGL Melanotransferrin 4 OS=Holothuria glaberrima OX=31192 GN=MTf4 PE=2 SV=1	43882	Cmpd 41664, +MS2(889.4076), 38.5eV, 84.2 min #45234	0	84.1648
44384:3	31	R.NTYDTWLSEEYLEGIK.T			654.312	3	1960.92	1960.92	0	1.6	700	Specific	195.77	195.77	195.77	3.92	3	>tr|A0A0K1Z4Z0|A0A0K1Z4Z0_HOLGL Melanotransferrin 4 OS=Holothuria glaberrima OX=31192 GN=MTf4 PE=2 SV=1	43882	Cmpd 43070, +MS2(654.3117), 24.8eV, 86.7 min #46701	0	86.6508
44382:2	31	R.NTYDTWLSEEYLEGIK.T			980.965	2	1960.92	1960.92	0	3	700	Specific	214.28	214.28	214.28	3.81	3	>tr|A0A0K1Z4Z0|A0A0K1Z4Z0_HOLGL Melanotransferrin 4 OS=Holothuria glaberrima OX=31192 GN=MTf4 PE=2 SV=1	43882	Cmpd 43068, +MS2(980.9653), 42.2eV, 86.7 min #46699	0	86.6498
44332:3	31	R.NTYDTWLSEEYLEGIK.T			654.313	3	1960.92	1960.92	0	3.4	700	Specific	222.63	213.99	213.99	5.26	3	>tr|A0A0K1Z4Z0|A0A0K1Z4Z0_HOLGL Melanotransferrin 4 OS=Holothuria glaberrima OX=31192 GN=MTf4 PE=2 SV=1	43882	Cmpd 43020, +MS2(654.3129), 24.8eV, 86.6 min #46649	0	86.5575
17875:2	32	R.LDGSIDFNR.K			518.756	2	1036.51	1036.51	0	-0.6	67	Specific	137.91	45.35	45.35	1.74	3	>tr|A0A2G8JW85|A0A2G8JW85_STIJA Fibrinogen C domain-containing protein 1 OS=Stichopus japonicus OX=307972 GN=BSL78_23225 PE=4 SV=1	16323	Cmpd 17105, +MS2(518.7562), 24.0eV, 40.9 min #19672	0	40.9102
17829:2	32	R.LDGSIDFNR.K			518.757	2	1036.51	1036.51	0	1.6	67	Specific	166.27	78.68	78.68	2.37	3	>tr|A0A2G8JW85|A0A2G8JW85_STIJA Fibrinogen C domain-containing protein 1 OS=Stichopus japonicus OX=307972 GN=BSL78_23225 PE=4 SV=1	16323	Cmpd 17059, +MS2(518.7574), 23.9eV, 40.9 min #19625	0	40.8557
21843:2	32	R.LDGSIDFNR.K			518.757	2	1036.51	1036.51	0	0.1	67	Specific	230.48	143.64	143.64	3.33	3	>tr|A0A2G8JW85|A0A2G8JW85_STIJA Fibrinogen C domain-containing protein 1 OS=Stichopus japonicus OX=307972 GN=BSL78_23225 PE=4 SV=1	16323	Cmpd 20987, +MS2(518.7566), 23.9eV, 47.6 min #23709	0	47.5792
26186:2	32	K.YDFFR.I			374.177	2	747.347	747.346	0	1.1	392	Specific	47.55	47.55	47.55	1.5	3	>tr|A0A2G8JW85|A0A2G8JW85_STIJA Fibrinogen C domain-containing protein 1 OS=Stichopus japonicus OX=307972 GN=BSL78_23225 PE=4 SV=1	16323	Cmpd 25238, +MS2(374.1771), 18.2eV, 54.8 min #28127	0	54.8103
26219:2	32	K.YDFFR.I			374.177	2	747.347	747.346	0	1.6	392	Specific	65.73	55.02	55.02	1.6	3	>tr|A0A2G8JW85|A0A2G8JW85_STIJA Fibrinogen C domain-containing protein 1 OS=Stichopus japonicus OX=307972 GN=BSL78_23225 PE=4 SV=1	16323	Cmpd 25271, +MS2(374.1773), 18.2eV, 54.9 min #28161	0	54.8568
25980:2	32	K.YDFFR.I			374.177	2	747.346	747.346	0	0.4	392	Specific	108.17	90.59	90.59	1.97	3	>tr|A0A2G8JW85|A0A2G8JW85_STIJA Fibrinogen C domain-containing protein 1 OS=Stichopus japonicus OX=307972 GN=BSL78_23225 PE=4 SV=1	16323	Cmpd 25040, +MS2(374.1768), 18.2eV, 54.5 min #27921	0	54.4642
26135:2	32	K.YDFFR.I			374.177	2	747.347	747.346	0	0.9	392	Specific	148.5	46.72	46.72	1.87	3	>tr|A0A2G8JW85|A0A2G8JW85_STIJA Fibrinogen C domain-containing protein 1 OS=Stichopus japonicus OX=307972 GN=BSL78_23225 PE=4 SV=1	16323	Cmpd 25191, +MS2(374.1770), 18.2eV, 54.7 min #28077	0	54.7128
26258:2	32	K.YDFFR.I			374.177	2	747.347	747.346	0	1.3	392	Specific	164.28	53.63	53.63	2.38	3	>tr|A0A2G8JW85|A0A2G8JW85_STIJA Fibrinogen C domain-containing protein 1 OS=Stichopus japonicus OX=307972 GN=BSL78_23225 PE=4 SV=1	16323	Cmpd 25310, +MS2(374.1772), 18.2eV, 54.9 min #28201	0	54.908
26106:2	32	K.YDFFR.I			374.177	2	747.346	747.346	0	0.3	392	Specific	173.49	98.23	98.23	2.72	3	>tr|A0A2G8JW85|A0A2G8JW85_STIJA Fibrinogen C domain-containing protein 1 OS=Stichopus japonicus OX=307972 GN=BSL78_23225 PE=4 SV=1	16323	Cmpd 25164, +MS2(374.1768), 18.2eV, 54.7 min #28049	0	54.6663
26081:2	32	K.YDFFR.I			374.177	2	747.347	747.346	0	1.5	392	Specific	190.4	84.52	84.52	2.39	3	>tr|A0A2G8JW85|A0A2G8JW85_STIJA Fibrinogen C domain-containing protein 1 OS=Stichopus japonicus OX=307972 GN=BSL78_23225 PE=4 SV=1	16323	Cmpd 25139, +MS2(374.1772), 18.2eV, 54.6 min #28023	0	54.6205
26046:2	32	K.YDFFR.I			374.177	2	747.347	747.346	0	0.8	392	Specific	232.54	95.62	95.62	3.52	3	>tr|A0A2G8JW85|A0A2G8JW85_STIJA Fibrinogen C domain-containing protein 1 OS=Stichopus japonicus OX=307972 GN=BSL78_23225 PE=4 SV=1	16323	Cmpd 25104, +MS2(374.1770), 18.2eV, 54.6 min #27987	0	54.569
26007:2	32	K.YDFFR.I			374.177	2	747.346	747.346	0	0.2	392	Specific	235.19	84.42	84.42	3.33	3	>tr|A0A2G8JW85|A0A2G8JW85_STIJA Fibrinogen C domain-containing protein 1 OS=Stichopus japonicus OX=307972 GN=BSL78_23225 PE=4 SV=1	16323	Cmpd 25067, +MS2(374.1767), 18.2eV, 54.5 min #27949	0	54.5107
07854:2	32	R.INDENDNYR.L			576.751	2	1152.49	1152.49	0	2	397	Specific	20.86	20.86	20.86	1.22	3	>tr|A0A2G8JW85|A0A2G8JW85_STIJA Fibrinogen C domain-containing protein 1 OS=Stichopus japonicus OX=307972 GN=BSL78_23225 PE=4 SV=1	16323	Cmpd 7206, +MS2(576.7506), 26.2eV, 25.8 min #9420	0	25.7995
08117:2	32	R.INDENDNYR.L			576.749	2	1152.49	1152.49	0	-0.7	397	Specific	78.44	78.44	78.44	1.89	3	>tr|A0A2G8JW85|A0A2G8JW85_STIJA Fibrinogen C domain-containing protein 1 OS=Stichopus japonicus OX=307972 GN=BSL78_23225 PE=4 SV=1	16323	Cmpd 7469, +MS2(576.7491), 26.2eV, 26.2 min #9692	0	26.1853
08043:2	32	R.INDENDNYR.L			576.75	2	1152.49	1152.49	0	0.3	397	Specific	158.2	142.94	142.94	2.82	3	>tr|A0A2G8JW85|A0A2G8JW85_STIJA Fibrinogen C domain-containing protein 1 OS=Stichopus japonicus OX=307972 GN=BSL78_23225 PE=4 SV=1	16323	Cmpd 7395, +MS2(576.7496), 26.2eV, 26.1 min #9616	0	26.0873
08078:2	32	R.INDENDNYR.L			576.75	2	1152.49	1152.49	0	1	397	Specific	197.06	161.72	161.72	3.02	3	>tr|A0A2G8JW85|A0A2G8JW85_STIJA Fibrinogen C domain-containing protein 1 OS=Stichopus japonicus OX=307972 GN=BSL78_23225 PE=4 SV=1	16323	Cmpd 7430, +MS2(576.7500), 26.2eV, 26.2 min #9652	0	26.135
07939:2	32	R.INDENDNYR.L			576.751	2	1152.49	1152.49	0	2.1	397	Specific	233.27	233.27	233.27	4.83	3	>tr|A0A2G8JW85|A0A2G8JW85_STIJA Fibrinogen C domain-containing protein 1 OS=Stichopus japonicus OX=307972 GN=BSL78_23225 PE=4 SV=1	16323	Cmpd 7291, +MS2(576.7506), 26.2eV, 26.0 min #9509	0	25.9552
07960:2	32	R.INDENDNYR.L			576.751	2	1152.49	1152.49	0	2	397	Specific	294.74	228.63	228.63	5.2	3	>tr|A0A2G8JW85|A0A2G8JW85_STIJA Fibrinogen C domain-containing protein 1 OS=Stichopus japonicus OX=307972 GN=BSL78_23225 PE=4 SV=1	16323	Cmpd 7312, +MS2(576.7506), 26.2eV, 26.0 min #9531	0	25.9868
08000:2	32	R.INDENDNYR.L			576.75	2	1152.49	1152.49	0	0.7	397	Specific	354.34	294.32	294.32	5.67	3	>tr|A0A2G8JW85|A0A2G8JW85_STIJA Fibrinogen C domain-containing protein 1 OS=Stichopus japonicus OX=307972 GN=BSL78_23225 PE=4 SV=1	16323	Cmpd 7352, +MS2(576.7499), 26.2eV, 26.0 min #9572	0	26.0367
20085:3	33	R.RLDGSVDFYR.D			409.876	3	1227.61	1227.61	0	1.9	188	Specific	95.82	55.45	55.45	1.88	3	>tr|A0A2G8LI63|A0A2G8LI63_STIJA Fibrinogen C-terminal domain-containing protein (Fragment) OS=Stichopus japonicus OX=307972 GN=BSL78_03099 PE=4 SV=1	4446	Cmpd 19279, +MS2(409.8762), 16.9eV, 44.5 min #21928	0	44.5013
21388:3	33	R.RLDGSVDFYR.D			409.876	3	1227.61	1227.61	0	0.7	188	Specific	271.62	15.44	15.44	3.58	3	>tr|A0A2G8LI63|A0A2G8LI63_STIJA Fibrinogen C-terminal domain-containing protein (Fragment) OS=Stichopus japonicus OX=307972 GN=BSL78_03099 PE=4 SV=1	4446	Cmpd 20542, +MS2(409.8757), 16.9eV, 46.8 min #23246	0	46.7923
21422:3	33	R.RLDGSVDFYR.D			409.876	3	1227.61	1227.61	0	1.3	188	Specific	385.42	37.33	37.33	4.86	3	>tr|A0A2G8LI63|A0A2G8LI63_STIJA Fibrinogen C-terminal domain-containing protein (Fragment) OS=Stichopus japonicus OX=307972 GN=BSL78_03099 PE=4 SV=1	4446	Cmpd 20574, +MS2(409.8760), 16.9eV, 46.9 min #23279	0	46.8367
24006:2	33	R.LDGSVDFYR.D			536.258	2	1071.51	1071.51	0	-0.9	189	Specific	145.75	39.2	39.2	1.24	3	>tr|A0A2G8LI63|A0A2G8LI63_STIJA Fibrinogen C-terminal domain-containing protein (Fragment) OS=Stichopus japonicus OX=307972 GN=BSL78_03099 PE=4 SV=1	4446	Cmpd 23100, +MS2(536.2584), 24.6eV, 51.1 min #25904	0	51.125
23960:2	33	R.LDGSVDFYR.D			536.259	2	1071.51	1071.51	0	-0.3	189	Specific	295.14	70.01	70.01	3.62	3	>tr|A0A2G8LI63|A0A2G8LI63_STIJA Fibrinogen C-terminal domain-containing protein (Fragment) OS=Stichopus japonicus OX=307972 GN=BSL78_03099 PE=4 SV=1	4446	Cmpd 23054, +MS2(536.2587), 24.6eV, 51.1 min #25857	0	51.069
23299:2	33	R.LDGSVDFYR.D			536.259	2	1071.51	1071.51	0	0.6	189	Specific	306.97	182.95	182.95	4.89	3	>tr|A0A2G8LI63|A0A2G8LI63_STIJA Fibrinogen C-terminal domain-containing protein (Fragment) OS=Stichopus japonicus OX=307972 GN=BSL78_03099 PE=4 SV=1	4446	Cmpd 22411, +MS2(536.2592), 24.6eV, 50.0 min #25188	0	49.9782
23243:2	33	R.LDGSVDFYR.D			536.258	2	1071.51	1071.51	0	-1	189	Specific	330.81	135.65	135.65	4.7	3	>tr|A0A2G8LI63|A0A2G8LI63_STIJA Fibrinogen C-terminal domain-containing protein (Fragment) OS=Stichopus japonicus OX=307972 GN=BSL78_03099 PE=4 SV=1	4446	Cmpd 22355, +MS2(536.2584), 24.6eV, 49.9 min #25130	0	49.8882
23268:2	33	R.LDGSVDFYR.D			536.259	2	1071.51	1071.51	0	-0.5	189	Specific	408.18	156.21	156.21	4.38	3	>tr|A0A2G8LI63|A0A2G8LI63_STIJA Fibrinogen C-terminal domain-containing protein (Fragment) OS=Stichopus japonicus OX=307972 GN=BSL78_03099 PE=4 SV=1	4446	Cmpd 22380, +MS2(536.2587), 24.6eV, 49.9 min #25156	0	49.9322
14891:2	33	R.DWNEYK.H			427.688	2	854.369	854.368	0	1.6	198	Specific	182.1	2.91	2.91	1.66	3	>tr|A0A2G8LI63|A0A2G8LI63_STIJA Fibrinogen C-terminal domain-containing protein (Fragment) OS=Stichopus japonicus OX=307972 GN=BSL78_03099 PE=4 SV=1	4446	Cmpd 14143, +MS2(427.6883), 20.4eV, 36.3 min #16606	0	36.3267
14670:2	33	R.DWNEYK.H			427.688	2	854.369	854.368	0	1.7	198	Specific	210.23	34.78	34.78	2.1	3	>tr|A0A2G8LI63|A0A2G8LI63_STIJA Fibrinogen C-terminal domain-containing protein (Fragment) OS=Stichopus japonicus OX=307972 GN=BSL78_03099 PE=4 SV=1	4446	Cmpd 13924, +MS2(427.6883), 20.4eV, 36.0 min #16379	0	35.9775
14863:2	33	R.DWNEYK.H			427.688	2	854.37	854.368	0	2	198	Specific	219.85	38.85	38.85	2.73	3	>tr|A0A2G8LI63|A0A2G8LI63_STIJA Fibrinogen C-terminal domain-containing protein (Fragment) OS=Stichopus japonicus OX=307972 GN=BSL78_03099 PE=4 SV=1	4446	Cmpd 14115, +MS2(427.6885), 20.4eV, 36.3 min #16577	0	36.2808
14761:2	33	R.DWNEYK.H			427.688	2	854.37	854.368	0	2.1	198	Specific	229.08	2.34	2.34	2.98	3	>tr|A0A2G8LI63|A0A2G8LI63_STIJA Fibrinogen C-terminal domain-containing protein (Fragment) OS=Stichopus japonicus OX=307972 GN=BSL78_03099 PE=4 SV=1	4446	Cmpd 14015, +MS2(427.6885), 20.4eV, 36.1 min #16473	0	36.1177
14637:2	33	R.DWNEYK.H			427.689	2	854.37	854.368	0	2.5	198	Specific	241.54	38.88	38.88	3.12	3	>tr|A0A2G8LI63|A0A2G8LI63_STIJA Fibrinogen C-terminal domain-containing protein (Fragment) OS=Stichopus japonicus OX=307972 GN=BSL78_03099 PE=4 SV=1	4446	Cmpd 13891, +MS2(427.6886), 20.4eV, 35.9 min #16345	0	35.9262
14597:2	33	R.DWNEYK.H			427.688	2	854.369	854.368	0	1.1	198	Specific	302.45	41.01	41.01	3.13	3	>tr|A0A2G8LI63|A0A2G8LI63_STIJA Fibrinogen C-terminal domain-containing protein (Fragment) OS=Stichopus japonicus OX=307972 GN=BSL78_03099 PE=4 SV=1	4446	Cmpd 13851, +MS2(427.6881), 20.4eV, 35.9 min #16304	0	35.8732
14556:2	33	R.DWNEYK.H			427.688	2	854.369	854.368	0	1.6	198	Specific	307.01	37.83	37.83	3.5	3	>tr|A0A2G8LI63|A0A2G8LI63_STIJA Fibrinogen C-terminal domain-containing protein (Fragment) OS=Stichopus japonicus OX=307972 GN=BSL78_03099 PE=4 SV=1	4446	Cmpd 13810, +MS2(427.6883), 20.4eV, 35.8 min #16262	0	35.8193
14934:2	34	R.LVGGSVPTEGR.V			536.289	2	1071.57	1071.58	0	-8	324	Specific	175.97	62.09	62.09	0.17	1	>tr|A0A2G8LMW3|A0A2G8LMW3_STIJA Putative deleted in malignant brain tumors 1 protein-like OS=Stichopus japonicus OX=307972 GN=BSL78_01407 PE=4 SV=1	23231	Cmpd 14186, +MS2(536.2890), 21.1eV, 36.4 min #16651	0	36.4042
15028:2	34	R.LVGGSVPTEGR.V			536.294	2	1071.58	1071.58	0	0.5	324	Specific	205.27	63.66	63.66	2.83	1	>tr|A0A2G8LMW3|A0A2G8LMW3_STIJA Putative deleted in malignant brain tumors 1 protein-like OS=Stichopus japonicus OX=307972 GN=BSL78_01407 PE=4 SV=1	23231	Cmpd 14278, +MS2(536.2936), 24.6eV, 36.6 min #16746	0	36.5475
15000:2	34	R.LVGGSVPTEGR.V			536.294	2	1071.58	1071.58	0	0.7	324	Specific	355.15	267.57	267.57	6.53	1	>tr|A0A2G8LMW3|A0A2G8LMW3_STIJA Putative deleted in malignant brain tumors 1 protein-like OS=Stichopus japonicus OX=307972 GN=BSL78_01407 PE=4 SV=1	23231	Cmpd 14250, +MS2(536.2937), 24.6eV, 36.5 min #16717	0	36.4995
35757:2	35	K.SLNNQFASFIDK.V			692.348	2	1383.69	1383.69	0	-1.7	185	Specific	70.85	70.85	70.85	0.99	3	>sp|K2C1_HUMAN|(Common contaminant protein)	73448	Cmpd 34587, +MS2(692.3476), 30.8eV, 71.3 min #37855	0	71.282
48310:2	35	R.SLDLDSIIAEVK.A			651.861	2	1302.72	1302.72	0	0.5	343	Specific	226.29	172.58	172.58	4.38	3	>sp|K2C1_HUMAN|(Common contaminant protein)	73448	Cmpd 46942, +MS2(651.8615), 29.2eV, 93.7 min #50746	0	93.6982
48341:2	35	R.SLDLDSIIAEVK.A			651.861	2	1302.71	1302.72	0	-0.8	343	Specific	350.59	183.75	183.75	6.34	3	>sp|K2C1_HUMAN|(Common contaminant protein)	73448	Cmpd 46971, +MS2(651.8607), 29.2eV, 93.7 min #50776	0	93.73
06671:2	35	R.GSGGGSSGGSIGGR.G			546.756	2	1092.51	1092.5	0	2	602	Specific	196.41	91.77	91.77	2.83	3	>sp|K2C1_HUMAN|(Common contaminant protein)	73448	Cmpd 6043, +MS2(546.7562), 21.5eV, 24.1 min #8216	0	24.0503
33094:2	36	R.FYEYIMEYK.T			643.294	2	1285.58	1285.58	0	0.4	80	Specific	206.04	132.2	132.2	2.98	2	>tr|Q6EEF4|Q6EEF4_HOLGL Ependymin-related protein OS=Holothuria glaberrima OX=31192 GN=Epen PE=2 SV=1	43847	Cmpd 31986, +MS2(643.2944), 28.8eV, 66.6 min #35146	0	66.6362
34271:2	36	R.SESWIGIYTPK.T			640.83	2	1280.65	1280.65	0	0.2	149	Specific	275.96	240.61	240.61	6.14	2	>tr|Q6EEF4|Q6EEF4_HOLGL Ependymin-related protein OS=Holothuria glaberrima OX=31192 GN=Epen PE=2 SV=1	43847	Cmpd 33135, +MS2(640.8298), 28.7eV, 68.8 min #36346	0	68.7835
08263:2	37	R.LVGGSNSAEGR.V			523.765	2	1046.52	1046.52	0	1.2	86	Specific	311.83	152.97	152.97	4.84	2	>tr|W4Z371|W4Z371_STRPU Uncharacterized protein OS=Strongylocentrotus purpuratus OX=7668 PE=4 SV=1	70001	Cmpd 7611, +MS2(523.7655), 24.1eV, 26.4 min #9839	0	26.4043
08218:2	37	R.LVGGSNSAEGR.V			523.765	2	1046.52	1046.52	0	0.8	86	Specific	324.31	137.21	137.21	3.83	2	>tr|W4Z371|W4Z371_STRPU Uncharacterized protein OS=Strongylocentrotus purpuratus OX=7668 PE=4 SV=1	70001	Cmpd 7568, +MS2(523.7653), 24.1eV, 26.4 min #9795	0	26.3525
07634:2	37	R.LVGGSNNAEGR.V			537.27	2	1073.53	1073.53	0	-0.2	307	Specific	216.93	50.19	50.19	1.65	2	>tr|W4Z371|W4Z371_STRPU Uncharacterized protein OS=Strongylocentrotus purpuratus OX=7668 PE=4 SV=1	70001	Cmpd 6988, +MS2(537.2703), 24.7eV, 25.5 min #9194	0	25.4745
07647:2	37	R.LVGGSNNAEGR.V			537.271	2	1073.54	1073.53	0	1.8	307	Specific	297.6	127.92	127.92	5.59	2	>tr|W4Z371|W4Z371_STRPU Uncharacterized protein OS=Strongylocentrotus purpuratus OX=7668 PE=4 SV=1	70001	Cmpd 7001, +MS2(537.2713), 24.7eV, 25.5 min #9208	0	25.5075
13114:2	38	R.Q[+0.984]LLSEGDSR.A		Q[+1]	503.247	2	1005.49	1005.48	0	2.4	713	Specific	139.6	28.47	28.47	1.86	1	>tr|W4YZJ7|W4YZJ7_STRPU Uncharacterized protein OS=Strongylocentrotus purpuratus OX=7668 PE=4 SV=1	64272	Cmpd 12400, +MS2(503.2472), 23.3eV, 33.7 min #14801	0	33.652
13151:2	38	R.Q[+0.984]LLSEGDSR.A		Q[+1]	503.246	2	1005.48	1005.48	0	0.1	713	Specific	144.16	71	71	2.34	1	>tr|W4YZJ7|W4YZJ7_STRPU Uncharacterized protein OS=Strongylocentrotus purpuratus OX=7668 PE=4 SV=1	64272	Cmpd 12435, +MS2(503.2461), 23.3eV, 33.7 min #14837	0	33.6967
13795:2	38	R.Q[+0.984]LLSEGDSR.A		Q[+1]	503.247	2	1005.49	1005.48	0	1.4	713	Specific	169.39	41.71	41.71	2.42	1	>tr|W4YZJ7|W4YZJ7_STRPU Uncharacterized protein OS=Strongylocentrotus purpuratus OX=7668 PE=4 SV=1	64272	Cmpd 13067, +MS2(503.2467), 23.3eV, 34.7 min #15493	0	34.6905
13897:2	38	R.Q[+0.984]LLSEGDSR.A		Q[+1]	503.247	2	1005.49	1005.48	0	1.7	713	Specific	175.98	64.93	64.93	2.37	1	>tr|W4YZJ7|W4YZJ7_STRPU Uncharacterized protein OS=Strongylocentrotus purpuratus OX=7668 PE=4 SV=1	64272	Cmpd 13169, +MS2(503.2469), 23.3eV, 34.9 min #15598	0	34.8362
13826:2	38	R.Q[+0.984]LLSEGDSR.A		Q[+1]	503.246	2	1005.49	1005.48	0	0.3	713	Specific	189.22	68.54	68.54	2.37	1	>tr|W4YZJ7|W4YZJ7_STRPU Uncharacterized protein OS=Strongylocentrotus purpuratus OX=7668 PE=4 SV=1	64272	Cmpd 13098, +MS2(503.2462), 23.3eV, 34.7 min #15525	0	34.7358
13723:2	38	R.Q[+0.984]LLSEGDSR.A		Q[+1]	503.246	2	1005.49	1005.48	0	0.8	713	Specific	280.9	67.68	67.68	3.48	1	>tr|W4YZJ7|W4YZJ7_STRPU Uncharacterized protein OS=Strongylocentrotus purpuratus OX=7668 PE=4 SV=1	64272	Cmpd 12997, +MS2(503.2464), 23.3eV, 34.6 min #15421	0	34.5975
13421:2	38	R.Q[+0.984]LLSEGDSR.A		Q[+1]	503.247	2	1005.49	1005.48	0	1.4	713	Specific	314.32	27.44	27.44	3.56	1	>tr|W4YZJ7|W4YZJ7_STRPU Uncharacterized protein OS=Strongylocentrotus purpuratus OX=7668 PE=4 SV=1	64272	Cmpd 12697, +MS2(503.2467), 23.3eV, 34.2 min #15110	0	34.1327
13676:2	38	R.Q[+0.984]LLSEGDSR.A		Q[+1]	503.247	2	1005.49	1005.48	0	1.4	713	Specific	316.19	66.77	66.77	3.79	1	>tr|W4YZJ7|W4YZJ7_STRPU Uncharacterized protein OS=Strongylocentrotus purpuratus OX=7668 PE=4 SV=1	64272	Cmpd 12952, +MS2(503.2467), 23.3eV, 34.5 min #15374	0	34.5213
13639:2	38	R.Q[+0.984]LLSEGDSR.A		Q[+1]	503.247	2	1005.49	1005.48	0	2.4	713	Specific	321.4	80.35	80.35	3.62	1	>tr|W4YZJ7|W4YZJ7_STRPU Uncharacterized protein OS=Strongylocentrotus purpuratus OX=7668 PE=4 SV=1	64272	Cmpd 12915, +MS2(503.2472), 23.3eV, 34.5 min #15336	0	34.4732
13456:2	38	R.Q[+0.984]LLSEGDSR.A		Q[+1]	503.247	2	1005.49	1005.48	0	2.3	713	Specific	351.5	116.89	116.89	4.52	1	>tr|W4YZJ7|W4YZJ7_STRPU Uncharacterized protein OS=Strongylocentrotus purpuratus OX=7668 PE=4 SV=1	64272	Cmpd 12732, +MS2(503.2471), 23.3eV, 34.2 min #15147	0	34.2125
13560:2	38	R.Q[+0.984]LLSEGDSR.A		Q[+1]	503.247	2	1005.49	1005.48	0	2	713	Specific	357.27	114.99	114.99	3.66	1	>tr|W4YZJ7|W4YZJ7_STRPU Uncharacterized protein OS=Strongylocentrotus purpuratus OX=7668 PE=4 SV=1	64272	Cmpd 12836, +MS2(503.2470), 23.3eV, 34.4 min #15254	0	34.3553
13525:2	38	R.Q[+0.984]LLSEGDSR.A		Q[+1]	503.247	2	1005.49	1005.48	0	2	713	Specific	367.73	81.27	81.27	4.45	1	>tr|W4YZJ7|W4YZJ7_STRPU Uncharacterized protein OS=Strongylocentrotus purpuratus OX=7668 PE=4 SV=1	64272	Cmpd 12801, +MS2(503.2470), 23.3eV, 34.3 min #15218	0	34.307
13426:2	38	R.Q[+0.984]LLSEGDSR.A		Q[+1]	503.247	2	1005.49	1005.48	0	2.3	713	Specific	379.18	156.19	156.19	6.17	1	>tr|W4YZJ7|W4YZJ7_STRPU Uncharacterized protein OS=Strongylocentrotus purpuratus OX=7668 PE=4 SV=1	64272	Cmpd 12702, +MS2(503.2472), 23.3eV, 34.2 min #15116	0	34.1615
13491:2	38	R.Q[+0.984]LLSEGDSR.A		Q[+1]	503.247	2	1005.49	1005.48	0	2	713	Specific	386.64	180.6	180.6	6.77	1	>tr|W4YZJ7|W4YZJ7_STRPU Uncharacterized protein OS=Strongylocentrotus purpuratus OX=7668 PE=4 SV=1	64272	Cmpd 12767, +MS2(503.2470), 23.3eV, 34.3 min #15183	0	34.2602
13606:2	38	R.Q[+0.984]LLSEGDSR.A		Q[+1]	503.247	2	1005.49	1005.48	0	1.2	713	Specific	389.37	79.66	79.66	3.44	1	>tr|W4YZJ7|W4YZJ7_STRPU Uncharacterized protein OS=Strongylocentrotus purpuratus OX=7668 PE=4 SV=1	64272	Cmpd 12882, +MS2(503.2466), 23.3eV, 34.4 min #15302	0	34.427
44640:3	39	K.EGFGELDHEFWLGNEK.L			636.293	3	1906.87	1906.86	0	2.3	354	Specific	116.57	116.57	116.57	2.86	1	>tr|A0A2G8KAK2|A0A2G8KAK2_STIJA Angiopoietin-like 1 OS=Stichopus japonicus OX=307972 GN=BSL78_18094 PE=4 SV=1	5274	Cmpd 43322, +MS2(636.2932), 24.2eV, 87.1 min #46964	0	87.0758
44529:3	39	K.EGFGELDHEFWLGNEK.L			636.293	3	1906.87	1906.86	0	2.8	354	Specific	172.29	172.29	172.29	3.47	1	>tr|A0A2G8KAK2|A0A2G8KAK2_STIJA Angiopoietin-like 1 OS=Stichopus japonicus OX=307972 GN=BSL78_18094 PE=4 SV=1	5274	Cmpd 43211, +MS2(636.2935), 24.2eV, 86.9 min #46849	0	86.911
44606:3	39	K.EGFGELDHEFWLGNEK.L			636.293	3	1906.86	1906.86	0	1.4	354	Specific	265.83	252.81	252.81	5.9	1	>tr|A0A2G8KAK2|A0A2G8KAK2_STIJA Angiopoietin-like 1 OS=Stichopus japonicus OX=307972 GN=BSL78_18094 PE=4 SV=1	5274	Cmpd 43288, +MS2(636.2926), 24.2eV, 87.0 min #46928	0	87.0142
44585:3	39	K.EGFGELDHEFWLGNEK.L			636.293	3	1906.86	1906.86	0	1.9	354	Specific	283.66	283.66	283.66	6.16	1	>tr|A0A2G8KAK2|A0A2G8KAK2_STIJA Angiopoietin-like 1 OS=Stichopus japonicus OX=307972 GN=BSL78_18094 PE=4 SV=1	5274	Cmpd 43267, +MS2(636.2930), 24.2eV, 87.0 min #46906	0	86.9715
44571:3	39	K.EGFGELDHEFWLGNEK.L			636.293	3	1906.86	1906.86	0	1.9	354	Specific	301.34	274.3	274.3	6.1	1	>tr|A0A2G8KAK2|A0A2G8KAK2_STIJA Angiopoietin-like 1 OS=Stichopus japonicus OX=307972 GN=BSL78_18094 PE=4 SV=1	5274	Cmpd 43253, +MS2(636.2930), 24.2eV, 87.0 min #46892	0	86.964
23911:3	40	K.LSHLTNQAVYELR.V			515.28	3	1543.82	1543.82	0	1.4	31	Specific	71.35	63.28	63.28	2.37	1	>tr|A0A2G8LHI2|A0A2G8LHI2_STIJA Fibrinogen C domain-containing protein 1-A OS=Stichopus japonicus OX=307972 GN=BSL78_03371 PE=4 SV=1	22557	Cmpd 23011, +MS2(515.2798), 20.4eV, 51.0 min #25811	0	50.9742
23817:3	40	K.LSHLTNQAVYELR.V			515.28	3	1543.83	1543.82	0	2	31	Specific	114.61	111.53	111.53	3	1	>tr|A0A2G8LHI2|A0A2G8LHI2_STIJA Fibrinogen C domain-containing protein 1-A OS=Stichopus japonicus OX=307972 GN=BSL78_03371 PE=4 SV=1	22557	Cmpd 22919, +MS2(515.2801), 20.4eV, 50.8 min #25716	0	50.8348
23844:3	40	K.LSHLTNQAVYELR.V			515.28	3	1543.83	1543.82	0	1.5	31	Specific	245.65	195.64	195.64	5.9	1	>tr|A0A2G8LHI2|A0A2G8LHI2_STIJA Fibrinogen C domain-containing protein 1-A OS=Stichopus japonicus OX=307972 GN=BSL78_03371 PE=4 SV=1	22557	Cmpd 22946, +MS2(515.2799), 20.4eV, 50.9 min #25744	0	50.8793
23868:3	40	K.LSHLTNQAVYELR.V			515.28	3	1543.83	1543.82	0	1.5	31	Specific	264.26	219.76	219.76	6.12	1	>tr|A0A2G8LHI2|A0A2G8LHI2_STIJA Fibrinogen C domain-containing protein 1-A OS=Stichopus japonicus OX=307972 GN=BSL78_03371 PE=4 SV=1	22557	Cmpd 22968, +MS2(515.2799), 20.4eV, 50.9 min #25767	0	50.9173
53141:2	41	R.AMSIMNSFVNDIFER.I			887.42	2	1773.83	1773.83	0	1.4	55	Specific	135.62	63.97	63.97	2.76	3	>sp|P02286|H2B_ASTRU Histone H2B, gonadal OS=Asterias rubens OX=7604 PE=1 SV=2	21	Cmpd 51647, +MS2(887.4199), 38.5eV, 103.0 min #55691	0	102.962
53104:2	41	R.AMSIMNSFVNDIFER.I			887.419	2	1773.83	1773.83	0	0	55	Specific	305.06	15.29	15.29	4.27	3	>sp|P02286|H2B_ASTRU Histone H2B, gonadal OS=Asterias rubens OX=7604 PE=1 SV=2	21	Cmpd 51610, +MS2(887.4186), 38.5eV, 102.9 min #55653	0	102.913
08932:2	41	R.EVQTAVR.L			401.725	2	802.443	802.442	0	1.2	90	Specific	222.62	75.41	75.41	3.11	3	>sp|P02286|H2B_ASTRU Histone H2B, gonadal OS=Asterias rubens OX=7604 PE=1 SV=2	21	Cmpd 8270, +MS2(401.7250), 19.3eV, 27.4 min #10522	0	27.3625
32145:2	41	R.LLLPGELAK.H			477.306	2	953.604	953.603	0	0.9	97	Specific	53.03	53.03	53.03	1.74	3	>sp|P02286|H2B_ASTRU Histone H2B, gonadal OS=Asterias rubens OX=7604 PE=1 SV=2	21	Cmpd 31059, +MS2(477.3056), 22.3eV, 65.0 min #34181	0	64.9818
32123:2	41	R.LLLPGELAK.H			477.305	2	953.603	953.603	0	0.3	97	Specific	141.8	141.8	141.8	2.93	3	>sp|P02286|H2B_ASTRU Histone H2B, gonadal OS=Asterias rubens OX=7604 PE=1 SV=2	21	Cmpd 31037, +MS2(477.3053), 22.3eV, 65.0 min #34158	0	64.941
32072:2	41	R.LLLPGELAK.H			477.307	2	953.606	953.603	0	2.9	97	Specific	190.58	190.58	190.58	3.33	3	>sp|P02286|H2B_ASTRU Histone H2B, gonadal OS=Asterias rubens OX=7604 PE=1 SV=2	21	Cmpd 30986, +MS2(477.3065), 22.3eV, 64.9 min #34105	0	64.8497
32038:2	41	R.LLLPGELAK.H			477.307	2	953.606	953.603	0	2.8	97	Specific	204.78	204.78	204.78	3.52	3	>sp|P02286|H2B_ASTRU Histone H2B, gonadal OS=Asterias rubens OX=7604 PE=1 SV=2	21	Cmpd 30952, +MS2(477.3065), 19.2eV, 64.8 min #34070	0	64.794
32094:2	41	R.LLLPGELAK.H			477.305	2	953.603	953.603	0	0.2	97	Specific	222.98	222.98	222.98	4.78	3	>sp|P02286|H2B_ASTRU Histone H2B, gonadal OS=Asterias rubens OX=7604 PE=1 SV=2	21	Cmpd 31008, +MS2(477.3052), 22.3eV, 64.9 min #34128	0	64.8925
17546:3	42	K.VGAHAGEYGAEALER.M			510.585	3	1529.74	1529.73	0	4.2	17	Specific	303.92	227.26	227.26	5.32	2	>sp|HBA_HUMAN|(Common contaminant protein)	73480	Cmpd 16778, +MS2(510.5851), 20.3eV, 40.4 min #19334	0	40.4078
32471:2	42	R.M[+15.995]FLSFPTTK.T		M[+16]	544.28	2	1087.55	1087.55	0	3.5	32	Specific	224.08	150.34	150.34	3.27	2	>sp|HBA_HUMAN|(Common contaminant protein)	73480	Cmpd 31373, +MS2(544.2802), 21.3eV, 65.6 min #34509	0	65.555
32449:2	42	R.M[+15.995]FLSFPTTK.T		M[+16]	544.279	2	1087.55	1087.55	0	0.6	32	Specific	238.87	169.31	169.31	4.29	2	>sp|HBA_HUMAN|(Common contaminant protein)	73480	Cmpd 31351, +MS2(544.2786), 24.9eV, 65.5 min #34485	0	65.4883
32144:3	43	K.EAFSLFDKDGDGTITTK.E			615.636	3	1844.89	1844.89	0	1.5	46	Specific	351.3	279.75	279.75	5.93	2	>tr|A0A2G8LBK1|A0A2G8LBK1_STIJA Putative calmodulin-like OS=Stichopus japonicus OX=307972 GN=BSL78_05530 PE=3 SV=1	19439	Cmpd 31058, +MS2(615.6362), 23.6eV, 65.0 min #34180	0	64.9813
31659:3	43	R.VFDKDGNGFISAAELR.H			580.3	3	1738.89	1738.88	0	5.4	123	Specific	38.87	27.74	27.74	1.16	2	>tr|A0A2G8LBK1|A0A2G8LBK1_STIJA Putative calmodulin-like OS=Stichopus japonicus OX=307972 GN=BSL78_05530 PE=3 SV=1	19439	Cmpd 30581, +MS2(580.2999), 22.4eV, 64.1 min #33684	0	64.1312
16703:2	44	R.MLQEDELR.N			517.253	2	1033.5	1033.5	0	1.1	23	Specific	153.39	80.55	80.55	2.79	2	>tr|A0A2G8JG24|A0A2G8JG24_STIJA Putative ADP-ribosylation factor 2-like (Fragment) OS=Stichopus japonicus OX=307972 GN=BSL78_28497 PE=4 SV=1	5671	Cmpd 15941, +MS2(517.2534), 23.9eV, 39.1 min #18467	0	39.0605
16727:2	44	R.MLQEDELR.N			517.253	2	1033.5	1033.5	0	-0.6	23	Specific	185.32	72.07	72.07	2.78	2	>tr|A0A2G8JG24|A0A2G8JG24_STIJA Putative ADP-ribosylation factor 2-like (Fragment) OS=Stichopus japonicus OX=307972 GN=BSL78_28497 PE=4 SV=1	5671	Cmpd 15965, +MS2(517.2525), 23.9eV, 39.1 min #18492	0	39.1022
16417:2	44	R.MLQEDELR.N			517.253	2	1033.5	1033.5	0	0.6	23	Specific	248.49	129.25	129.25	3.55	2	>tr|A0A2G8JG24|A0A2G8JG24_STIJA Putative ADP-ribosylation factor 2-like (Fragment) OS=Stichopus japonicus OX=307972 GN=BSL78_28497 PE=4 SV=1	5671	Cmpd 15657, +MS2(517.2531), 23.9eV, 38.7 min #18174	0	38.6608
16661:2	44	R.MLQEDELR.N			517.254	2	1033.5	1033.5	0	2.2	23	Specific	293.28	162.77	162.77	4.95	2	>tr|A0A2G8JG24|A0A2G8JG24_STIJA Putative ADP-ribosylation factor 2-like (Fragment) OS=Stichopus japonicus OX=307972 GN=BSL78_28497 PE=4 SV=1	5671	Cmpd 15899, +MS2(517.2539), 23.9eV, 39.0 min #18424	0	39.0065
16567:2	44	R.MLQEDELR.N			517.253	2	1033.5	1033.5	0	1.1	23	Specific	323.33	153.76	153.76	4.02	2	>tr|A0A2G8JG24|A0A2G8JG24_STIJA Putative ADP-ribosylation factor 2-like (Fragment) OS=Stichopus japonicus OX=307972 GN=BSL78_28497 PE=4 SV=1	5671	Cmpd 15805, +MS2(517.2533), 23.9eV, 38.9 min #18327	0	38.8743
16527:2	44	R.MLQEDELR.N			517.254	2	1033.5	1033.5	0	2.5	23	Specific	355.1	189.43	189.43	6.5	2	>tr|A0A2G8JG24|A0A2G8JG24_STIJA Putative ADP-ribosylation factor 2-like (Fragment) OS=Stichopus japonicus OX=307972 GN=BSL78_28497 PE=4 SV=1	5671	Cmpd 15765, +MS2(517.2541), 23.9eV, 38.8 min #18285	0	38.808
16602:2	44	R.MLQEDELR.N			517.253	2	1033.5	1033.5	0	0.2	23	Specific	355.81	127.84	127.84	3.96	2	>tr|A0A2G8JG24|A0A2G8JG24_STIJA Putative ADP-ribosylation factor 2-like (Fragment) OS=Stichopus japonicus OX=307972 GN=BSL78_28497 PE=4 SV=1	5671	Cmpd 15840, +MS2(517.2529), 23.9eV, 38.9 min #18363	0	38.9203
16447:2	44	R.MLQEDELR.N			517.254	2	1033.5	1033.5	0	2.2	23	Specific	380.39	176.72	176.72	4.1	2	>tr|A0A2G8JG24|A0A2G8JG24_STIJA Putative ADP-ribosylation factor 2-like (Fragment) OS=Stichopus japonicus OX=307972 GN=BSL78_28497 PE=4 SV=1	5671	Cmpd 15685, +MS2(517.2539), 23.9eV, 38.7 min #18203	0	38.7067
16487:2	44	R.MLQEDELR.N			517.254	2	1033.5	1033.5	0	2.1	23	Specific	394.21	167.22	167.22	5.62	2	>tr|A0A2G8JG24|A0A2G8JG24_STIJA Putative ADP-ribosylation factor 2-like (Fragment) OS=Stichopus japonicus OX=307972 GN=BSL78_28497 PE=4 SV=1	5671	Cmpd 15725, +MS2(517.2538), 23.9eV, 38.8 min #18244	0	38.757
13959:2	44	R.M[+15.995]LQEDELR.N		M[+16]	525.251	2	1049.49	1049.49	0	1	23	Specific	104.79	30.64	30.64	1.55	2	>tr|A0A2G8JG24|A0A2G8JG24_STIJA Putative ADP-ribosylation factor 2-like (Fragment) OS=Stichopus japonicus OX=307972 GN=BSL78_28497 PE=4 SV=1	5671	Cmpd 13231, +MS2(525.2507), 24.2eV, 35.0 min #15663	0	34.9358
13896:2	44	R.M[+15.995]LQEDELR.N		M[+16]	525.251	2	1049.49	1049.49	0	0.8	23	Specific	182.52	79.09	79.09	1.88	2	>tr|A0A2G8JG24|A0A2G8JG24_STIJA Putative ADP-ribosylation factor 2-like (Fragment) OS=Stichopus japonicus OX=307972 GN=BSL78_28497 PE=4 SV=1	5671	Cmpd 13168, +MS2(525.2506), 24.2eV, 34.9 min #15597	0	34.8355
07649:2	45	R.SEYPR.D			326.159	2	651.311	651.31	0	1.3	51	Specific	141.32	12.63	12.63	1.11	4	>tr|A0A2G8LRA7|A0A2G8LRA7_STIJA Tenascin OS=Stichopus japonicus OX=307972 GN=BSL78_00258 PE=4 SV=1	19570	Cmpd 7003, +MS2(326.1589), 16.4eV, 25.5 min #9210	0	25.5085
13213:2	45	R.ISDEFSK.F			413.204	2	825.4	825.399	0	1.4	167	Specific	162.01	20	20	0.1	4	>tr|A0A2G8LRA7|A0A2G8LRA7_STIJA Tenascin OS=Stichopus japonicus OX=307972 GN=BSL78_00258 PE=4 SV=1	19570	Cmpd 12495, +MS2(413.2036), 19.8eV, 33.8 min #14899	0	33.7873
12884:3	45	R.INNEANNYR.L			369.844	3	1107.52	1107.52	0	-1.2	430	Specific	40.8	9.16	9.16	0.98	4	>tr|A0A2G8LRA7|A0A2G8LRA7_STIJA Tenascin OS=Stichopus japonicus OX=307972 GN=BSL78_00258 PE=4 SV=1	19570	Cmpd 12170, +MS2(369.8437), 15.6eV, 33.3 min #14561	0	33.266
08595:2	45	R.INNEANNYR.L			554.262	2	1107.52	1107.52	0	-1.1	430	Specific	105.33	54.77	54.77	2.05	4	>tr|A0A2G8LRA7|A0A2G8LRA7_STIJA Tenascin OS=Stichopus japonicus OX=307972 GN=BSL78_00258 PE=4 SV=1	19570	Cmpd 7941, +MS2(554.2619), 21.6eV, 26.9 min #10181	0	26.8722
08497:2	45	R.INNEANNYR.L			554.263	2	1107.52	1107.52	0	0.8	430	Specific	320.99	149.31	149.31	3.54	4	>tr|A0A2G8LRA7|A0A2G8LRA7_STIJA Tenascin OS=Stichopus japonicus OX=307972 GN=BSL78_00258 PE=4 SV=1	19570	Cmpd 7845, +MS2(554.2630), 25.3eV, 26.7 min #10080	0	26.7123
08439:2	45	R.INNEANNYR.L			554.263	2	1107.52	1107.52	0	1.2	430	Specific	373.69	199.06	199.06	5.65	4	>tr|A0A2G8LRA7|A0A2G8LRA7_STIJA Tenascin OS=Stichopus japonicus OX=307972 GN=BSL78_00258 PE=4 SV=1	19570	Cmpd 7787, +MS2(554.2632), 25.3eV, 26.6 min #10020	0	26.633
08476:2	45	R.INNEANNYR.L			554.263	2	1107.52	1107.52	0	0.8	430	Specific	431.82	247.33	247.33	5.74	4	>tr|A0A2G8LRA7|A0A2G8LRA7_STIJA Tenascin OS=Stichopus japonicus OX=307972 GN=BSL78_00258 PE=4 SV=1	19570	Cmpd 7824, +MS2(554.2629), 25.3eV, 26.7 min #10058	0	26.68
09048:2	45	R.INNEAN[+0.984]NYR.L		N[+1]	554.754	2	1108.5	1108.5	0	-0.6	430	Specific	77.79	28.79	28.79	1.34	4	>tr|A0A2G8LRA7|A0A2G8LRA7_STIJA Tenascin OS=Stichopus japonicus OX=307972 GN=BSL78_00258 PE=4 SV=1	19570	Cmpd 8386, +MS2(554.7542), 25.4eV, 27.5 min #10641	0	27.5097
09011:2	45	R.INNEAN[+0.984]NYR.L		N[+1]	554.755	2	1108.5	1108.5	0	0	430	Specific	198.7	136.74	37.74	2.98	4	>tr|A0A2G8LRA7|A0A2G8LRA7_STIJA Tenascin OS=Stichopus japonicus OX=307972 GN=BSL78_00258 PE=4 SV=1	19570	Cmpd 8349, +MS2(554.7545), 25.4eV, 27.5 min #10603	0	27.4613
24565:2	46	K.IAFLTNQK.Q			467.772	2	934.536	934.536	0	0.5	91	Specific	160.01	39.36	39.36	1.85	3	>tr|A0A2G8LA71|A0A2G8LA71_STIJA Fibrinogen-like protein A OS=Stichopus japonicus OX=307972 GN=BSL78_05973 PE=4 SV=1	25566	Cmpd 23651, +MS2(467.7717), 21.9eV, 52.1 min #26476	0	52.0582
24523:2	46	K.IAFLTNQK.Q			467.772	2	934.536	934.536	0	0.1	91	Specific	184.57	94.21	94.21	2.84	3	>tr|A0A2G8LA71|A0A2G8LA71_STIJA Fibrinogen-like protein A OS=Stichopus japonicus OX=307972 GN=BSL78_05973 PE=4 SV=1	25566	Cmpd 23609, +MS2(467.7715), 21.9eV, 52.0 min #26433	0	52.0047
24485:2	46	K.IAFLTNQK.Q			467.771	2	934.535	934.536	0	-0.2	91	Specific	200.27	130.38	130.38	3.11	3	>tr|A0A2G8LA71|A0A2G8LA71_STIJA Fibrinogen-like protein A OS=Stichopus japonicus OX=307972 GN=BSL78_05973 PE=4 SV=1	25566	Cmpd 23573, +MS2(467.7714), 21.9eV, 52.0 min #26396	0	51.9492
11899:2	46	K.QYQLR.I			354.196	2	707.384	707.384	0	1.3	99	Specific	119.2	29.78	29.78	1.15	3	>tr|A0A2G8LA71|A0A2G8LA71_STIJA Fibrinogen-like protein A OS=Stichopus japonicus OX=307972 GN=BSL78_05973 PE=4 SV=1	25566	Cmpd 11207, +MS2(354.1959), 17.5eV, 31.8 min #13560	0	31.7523
11823:2	46	K.QYQLR.I			354.196	2	707.385	707.384	0	2.3	99	Specific	213.79	10.96	10.96	1.95	3	>tr|A0A2G8LA71|A0A2G8LA71_STIJA Fibrinogen-like protein A OS=Stichopus japonicus OX=307972 GN=BSL78_05973 PE=4 SV=1	25566	Cmpd 11131, +MS2(354.1962), 17.5eV, 31.7 min #13482	0	31.6523
11853:2	46	K.QYQLR.I			354.196	2	707.385	707.384	0	1.4	99	Specific	264.89	14.16	14.16	3.1	3	>tr|A0A2G8LA71|A0A2G8LA71_STIJA Fibrinogen-like protein A OS=Stichopus japonicus OX=307972 GN=BSL78_05973 PE=4 SV=1	25566	Cmpd 11161, +MS2(354.1959), 17.5eV, 31.7 min #13513	0	31.6992
11783:2	46	K.QYQLR.I			354.196	2	707.384	707.384	0	0.9	99	Specific	279.54	39.29	39.29	3.33	3	>tr|A0A2G8LA71|A0A2G8LA71_STIJA Fibrinogen-like protein A OS=Stichopus japonicus OX=307972 GN=BSL78_05973 PE=4 SV=1	25566	Cmpd 11093, +MS2(354.1957), 17.5eV, 31.6 min #13443	0	31.6015
11675:2	46	K.QYQLR.I			354.195	2	707.384	707.384	0	0	99	Specific	297.83	30.33	30.33	3.46	3	>tr|A0A2G8LA71|A0A2G8LA71_STIJA Fibrinogen-like protein A OS=Stichopus japonicus OX=307972 GN=BSL78_05973 PE=4 SV=1	25566	Cmpd 10985, +MS2(354.1954), 17.5eV, 31.4 min #13331	0	31.436
11726:2	46	K.QYQLR.I			354.196	2	707.384	707.384	0	0.7	99	Specific	356.29	63.22	63.22	3.74	3	>tr|A0A2G8LA71|A0A2G8LA71_STIJA Fibrinogen-like protein A OS=Stichopus japonicus OX=307972 GN=BSL78_05973 PE=4 SV=1	25566	Cmpd 11036, +MS2(354.1956), 17.5eV, 31.5 min #13384	0	31.5168
11705:2	46	K.QYQLR.I			354.196	2	707.385	707.384	0	1.6	99	Specific	391.71	68.3	68.3	5.39	3	>tr|A0A2G8LA71|A0A2G8LA71_STIJA Fibrinogen-like protein A OS=Stichopus japonicus OX=307972 GN=BSL78_05973 PE=4 SV=1	25566	Cmpd 11015, +MS2(354.1959), 17.5eV, 31.5 min #13362	0	31.4815
12405:2	46	K.Q[-17.027]YQLR.I		Q[-17]	345.683	2	690.358	690.357	0	1.9	99	Specific	83.45	0	0	0.43	3	>tr|A0A2G8LA71|A0A2G8LA71_STIJA Fibrinogen-like protein A OS=Stichopus japonicus OX=307972 GN=BSL78_05973 PE=4 SV=1	25566	Cmpd 11701, +MS2(345.6828), 17.1eV, 32.6 min #14075	0	32.5608
12192:2	46	K.Q[-17.027]YQLR.I		Q[-17]	345.683	2	690.358	690.357	0	1.1	99	Specific	147.7	0	0	0.5	3	>tr|A0A2G8LA71|A0A2G8LA71_STIJA Fibrinogen-like protein A OS=Stichopus japonicus OX=307972 GN=BSL78_05973 PE=4 SV=1	25566	Cmpd 11488, +MS2(345.6825), 17.1eV, 32.2 min #13854	0	32.2387
12475:2	46	K.Q[-17.027]YQLR.I		Q[-17]	345.683	2	690.358	690.357	0	2	99	Specific	152.1	0	0	1.11	3	>tr|A0A2G8LA71|A0A2G8LA71_STIJA Fibrinogen-like protein A OS=Stichopus japonicus OX=307972 GN=BSL78_05973 PE=4 SV=1	25566	Cmpd 11769, +MS2(345.6828), 17.1eV, 32.7 min #14145	0	32.6573
08737:2	47	R.DLSSTSSLK.K			469.245	2	937.484	937.484	0	0	1649	Specific	298.73	146.02	146.02	3.01	1	>Reverse >tr|W4Y1R1|W4Y1R1_STRPU Uncharacterized protein OS=Strongylocentrotus purpuratus OX=7668 PE=4 SV=1	123640	Cmpd 8081, +MS2(469.2455), 22.0eV, 27.1 min #10326	0	27.089
14279:2	48	R.ISDQ[+0.984]PNDTSR.A		Q[+1]	567.254	2	1133.5	1133.51	0	-5.6	287	Specific	46.28	44.36	44.36	0.14	2	>tr|A0A2G8LR54|A0A2G8LR54_STIJA Putative molybdenum cofactor biosynthesis protein 1 OS=Stichopus japonicus OX=307972 GN=BSL78_00397 PE=3 SV=1	56725	Cmpd 13541, +MS2(567.2540), 25.8eV, 35.4 min #15983	0	35.392
14166:2	48	R.ISDQPN[+0.984]DTSR.A		N[+1]	567.255	2	1133.5	1133.51	0	-4.3	287	Specific	76.73	72.26	30.37	0.17	2	>tr|A0A2G8LR54|A0A2G8LR54_STIJA Putative molybdenum cofactor biosynthesis protein 1 OS=Stichopus japonicus OX=307972 GN=BSL78_00397 PE=3 SV=1	56725	Cmpd 13432, +MS2(567.2547), 25.9eV, 35.2 min #15870	0	35.2217
14315:2	48	R.ISDQPN[+0.984]DTSR.A		N[+1]	567.254	2	1133.5	1133.51	0	-5.2	287	Specific	98.16	36.65	36.65	0.08	2	>tr|A0A2G8LR54|A0A2G8LR54_STIJA Putative molybdenum cofactor biosynthesis protein 1 OS=Stichopus japonicus OX=307972 GN=BSL78_00397 PE=3 SV=1	56725	Cmpd 13577, +MS2(567.2541), 25.8eV, 35.5 min #16020	0	35.4418
14231:2	48	R.ISDQ[+0.984]PNDTSR.A		Q[+1]	567.254	2	1133.5	1133.51	0	-5.6	287	Specific	160.92	160.92	129.37	0.59	2	>tr|A0A2G8LR54|A0A2G8LR54_STIJA Putative molybdenum cofactor biosynthesis protein 1 OS=Stichopus japonicus OX=307972 GN=BSL78_00397 PE=3 SV=1	56725	Cmpd 13497, +MS2(567.2539), 25.9eV, 35.3 min #15937	0	35.3167
14128:2	48	R.ISDQ[+0.984]PNDTSR.A		Q[+1]	567.255	2	1133.5	1133.51	0	-4.1	287	Specific	200.88	109.93	81.07	0.45	2	>tr|A0A2G8LR54|A0A2G8LR54_STIJA Putative molybdenum cofactor biosynthesis protein 1 OS=Stichopus japonicus OX=307972 GN=BSL78_00397 PE=3 SV=1	56725	Cmpd 13394, +MS2(567.2548), 25.9eV, 35.2 min #15831	0	35.1722
13814:2	48	R.ISDQ[+0.984]PNDTSR.A		Q[+1]	567.254	2	1133.5	1133.51	0	-4.9	287	Specific	231.6	145.73	135.49	0.71	2	>tr|A0A2G8LR54|A0A2G8LR54_STIJA Putative molybdenum cofactor biosynthesis protein 1 OS=Stichopus japonicus OX=307972 GN=BSL78_00397 PE=3 SV=1	56725	Cmpd 13086, +MS2(567.2543), 25.8eV, 34.7 min #15513	0	34.7295
13980:2	48	R.ISDQ[+0.984]PNDTSR.A		Q[+1]	567.254	2	1133.5	1133.51	0	-4.9	287	Specific	290.64	208.91	159.77	0.89	2	>tr|A0A2G8LR54|A0A2G8LR54_STIJA Putative molybdenum cofactor biosynthesis protein 1 OS=Stichopus japonicus OX=307972 GN=BSL78_00397 PE=3 SV=1	56725	Cmpd 13250, +MS2(567.2543), 25.8eV, 35.0 min #15683	0	34.9763
14043:2	48	R.ISDQ[+0.984]PNDTSR.A		Q[+1]	567.254	2	1133.5	1133.51	0	-4.9	287	Specific	293.16	215.79	143.81	0.89	2	>tr|A0A2G8LR54|A0A2G8LR54_STIJA Putative molybdenum cofactor biosynthesis protein 1 OS=Stichopus japonicus OX=307972 GN=BSL78_00397 PE=3 SV=1	56725	Cmpd 13311, +MS2(567.2543), 25.8eV, 35.1 min #15746	0	35.0722
13755:2	48	R.ISDQ[+0.984]PNDTSR.A		Q[+1]	567.254	2	1133.5	1133.51	0	-5.4	287	Specific	294.89	164.75	102.79	0.76	2	>tr|A0A2G8LR54|A0A2G8LR54_STIJA Putative molybdenum cofactor biosynthesis protein 1 OS=Stichopus japonicus OX=307972 GN=BSL78_00397 PE=3 SV=1	56725	Cmpd 13029, +MS2(567.2540), 25.8eV, 34.6 min #15454	0	34.6417
13934:2	48	R.ISDQ[+0.984]PNDTSR.A		Q[+1]	567.254	2	1133.5	1133.51	0	-5.1	287	Specific	297.33	182.62	173.13	0.98	2	>tr|A0A2G8LR54|A0A2G8LR54_STIJA Putative molybdenum cofactor biosynthesis protein 1 OS=Stichopus japonicus OX=307972 GN=BSL78_00397 PE=3 SV=1	56725	Cmpd 13206, +MS2(567.2542), 25.8eV, 34.9 min #15638	0	34.9225
13886:2	48	R.ISDQ[+0.984]PNDTSR.A		Q[+1]	567.255	2	1133.5	1133.51	0	-4.6	287	Specific	307.38	164.6	164.6	1.05	2	>tr|A0A2G8LR54|A0A2G8LR54_STIJA Putative molybdenum cofactor biosynthesis protein 1 OS=Stichopus japonicus OX=307972 GN=BSL78_00397 PE=3 SV=1	56725	Cmpd 13158, +MS2(567.2545), 25.8eV, 34.8 min #15587	0	34.8303
14018:2	48	R.ISDQ[+0.984]PNDTSR.A		Q[+1]	567.254	2	1133.5	1133.51	0	-5.1	287	Specific	312.9	199.51	157.49	0.85	2	>tr|A0A2G8LR54|A0A2G8LR54_STIJA Putative molybdenum cofactor biosynthesis protein 1 OS=Stichopus japonicus OX=307972 GN=BSL78_00397 PE=3 SV=1	56725	Cmpd 13286, +MS2(567.2542), 25.8eV, 35.0 min #15720	0	35.0282
13771:2	48	R.ISDQ[+0.984]PNDTSR.A		Q[+1]	567.254	2	1133.5	1133.51	0	-5.2	287	Specific	339.25	228.25	198.26	1.3	2	>tr|A0A2G8LR54|A0A2G8LR54_STIJA Putative molybdenum cofactor biosynthesis protein 1 OS=Stichopus japonicus OX=307972 GN=BSL78_00397 PE=3 SV=1	56725	Cmpd 13043, +MS2(567.2542), 25.8eV, 34.7 min #15469	0	34.6747
13854:2	48	R.ISDQ[+0.984]PNDTSR.A		Q[+1]	567.255	2	1133.5	1133.51	0	-4.1	287	Specific	379.32	250.96	192.02	2.96	2	>tr|A0A2G8LR54|A0A2G8LR54_STIJA Putative molybdenum cofactor biosynthesis protein 1 OS=Stichopus japonicus OX=307972 GN=BSL78_00397 PE=3 SV=1	56725	Cmpd 13126, +MS2(567.2547), 25.9eV, 34.8 min #15554	0	34.7823
31381:4	49	K.VGFGDLNENFWLGNEK.I			460.477	4	1838.88	1838.87	0	7.6	29	Specific	8.9	8.9	8.9	0.52	3	>tr|A0A2G8L651|A0A2G8L651_STIJA Ficolin-1 OS=Stichopus japonicus OX=307972 GN=BSL78_07344 PE=4 SV=1	17850	Cmpd 30315, +MS2(460.4766), 18.6eV, 63.6 min #33406	0	63.6298
30238:2	49	K.IYSITNQ[+0.984]GTYELR.I		Q[+1]	779.89	2	1558.77	1558.77	0	-1.7	45	Specific	297.08	251.89	0	1.52	3	>tr|A0A2G8L651|A0A2G8L651_STIJA Ficolin-1 OS=Stichopus japonicus OX=307972 GN=BSL78_07344 PE=4 SV=1	17850	Cmpd 29192, +MS2(779.8897), 34.2eV, 61.8 min #32240	0	61.7437
30185:2	49	K.IYSITNQ[+0.984]GTYELR.I		Q[+1]	779.889	2	1558.77	1558.77	0	-2	45	Specific	347.77	308.48	0	3.02	3	>tr|A0A2G8L651|A0A2G8L651_STIJA Ficolin-1 OS=Stichopus japonicus OX=307972 GN=BSL78_07344 PE=4 SV=1	17850	Cmpd 29139, +MS2(779.8894), 34.2eV, 61.6 min #32185	0	61.6447
11124:2	49	K.YDNFR.I			357.665	2	714.323	714.321	0	2.9	72	Specific	46.85	12.01	12.01	0.27	3	>tr|A0A2G8L651|A0A2G8L651_STIJA Ficolin-1 OS=Stichopus japonicus OX=307972 GN=BSL78_07344 PE=4 SV=1	17850	Cmpd 10440, +MS2(357.6650), 17.6eV, 30.5 min #12764	0	30.5087
10933:2	49	K.YDNFR.I			357.664	2	714.321	714.321	0	0.3	72	Specific	96.43	41.63	41.63	0.5	3	>tr|A0A2G8L651|A0A2G8L651_STIJA Ficolin-1 OS=Stichopus japonicus OX=307972 GN=BSL78_07344 PE=4 SV=1	17850	Cmpd 10251, +MS2(357.6640), 17.6eV, 30.2 min #12568	0	30.2187
10963:2	49	K.YDNFR.I			357.665	2	714.322	714.321	0	2	72	Specific	108.44	37.99	37.99	0.46	3	>tr|A0A2G8L651|A0A2G8L651_STIJA Ficolin-1 OS=Stichopus japonicus OX=307972 GN=BSL78_07344 PE=4 SV=1	17850	Cmpd 10281, +MS2(357.6646), 17.6eV, 30.3 min #12599	0	30.2638
10786:2	49	K.YDNFR.I			357.664	2	714.322	714.321	0	1.5	72	Specific	175.05	47.13	47.13	0.56	3	>tr|A0A2G8L651|A0A2G8L651_STIJA Ficolin-1 OS=Stichopus japonicus OX=307972 GN=BSL78_07344 PE=4 SV=1	17850	Cmpd 10104, +MS2(357.6644), 17.6eV, 30.0 min #12417	0	30.018
10749:2	49	K.YDNFR.I			357.664	2	714.321	714.321	0	1.1	72	Specific	180.49	38.94	38.94	0.52	3	>tr|A0A2G8L651|A0A2G8L651_STIJA Ficolin-1 OS=Stichopus japonicus OX=307972 GN=BSL78_07344 PE=4 SV=1	17850	Cmpd 10067, +MS2(357.6643), 17.6eV, 30.0 min #12379	0	29.9663
10738:2	49	K.YDNFR.I			357.664	2	714.32	714.321	0	-0.5	72	Specific	189.47	2.39	2.39	0.23	3	>tr|A0A2G8L651|A0A2G8L651_STIJA Ficolin-1 OS=Stichopus japonicus OX=307972 GN=BSL78_07344 PE=4 SV=1	17850	Cmpd 10056, +MS2(357.6637), 17.6eV, 29.9 min #12367	0	29.9337
10829:2	49	K.YDNFR.I			357.664	2	714.322	714.321	0	1.7	72	Specific	249.87	78.78	78.78	0.65	3	>tr|A0A2G8L651|A0A2G8L651_STIJA Ficolin-1 OS=Stichopus japonicus OX=307972 GN=BSL78_07344 PE=4 SV=1	17850	Cmpd 10147, +MS2(357.6645), 17.6eV, 30.1 min #12461	0	30.0693
09677:2	50	R.VESSSLTR.N			439.732	2	878.458	878.458	0	-0.2	399	Specific	125.61	38.28	38.28	0.52	1	>tr|A0A2G8JQZ3|A0A2G8JQZ3_STIJA Nicalin OS=Stichopus japonicus OX=307972 GN=BSL78_24969 PE=3 SV=1	16085	Cmpd 9007, +MS2(439.7325), 20.8eV, 28.4 min #11281	0	28.364
09596:2	50	R.VESSSLTR.N			439.733	2	878.459	878.458	0	1.1	399	Specific	133.31	5.14	5.14	0.49	1	>tr|A0A2G8JQZ3|A0A2G8JQZ3_STIJA Nicalin OS=Stichopus japonicus OX=307972 GN=BSL78_24969 PE=3 SV=1	16085	Cmpd 8926, +MS2(439.7330), 20.8eV, 28.3 min #11198	0	28.2598
09562:2	50	R.VESSSLTR.N			439.733	2	878.46	878.458	0	1.9	399	Specific	226.32	117.2	117.2	0.85	1	>tr|A0A2G8JQZ3|A0A2G8JQZ3_STIJA Nicalin OS=Stichopus japonicus OX=307972 GN=BSL78_24969 PE=3 SV=1	16085	Cmpd 8892, +MS2(439.7334), 20.8eV, 28.2 min #11163	0	28.2135
09505:2	50	R.VESSSLTR.N			439.733	2	878.46	878.458	0	2	399	Specific	306.5	53.64	53.64	1.12	1	>tr|A0A2G8JQZ3|A0A2G8JQZ3_STIJA Nicalin OS=Stichopus japonicus OX=307972 GN=BSL78_24969 PE=3 SV=1	16085	Cmpd 8837, +MS2(439.7334), 20.8eV, 28.1 min #11106	0	28.1373
09421:2	50	R.VESSSLTR.N			439.733	2	878.459	878.458	0	1.2	399	Specific	320.13	102.45	102.45	0.98	1	>tr|A0A2G8JQZ3|A0A2G8JQZ3_STIJA Nicalin OS=Stichopus japonicus OX=307972 GN=BSL78_24969 PE=3 SV=1	16085	Cmpd 8757, +MS2(439.7330), 20.8eV, 28.0 min #11024	0	28.0343
09457:2	50	R.VESSSLTR.N			439.733	2	878.459	878.458	0	1.2	399	Specific	340.92	80.73	80.73	2.78	1	>tr|A0A2G8JQZ3|A0A2G8JQZ3_STIJA Nicalin OS=Stichopus japonicus OX=307972 GN=BSL78_24969 PE=3 SV=1	16085	Cmpd 8791, +MS2(439.7331), 20.8eV, 28.1 min #11059	0	28.0815
13716:3	51	R.GGSGGSHGGGSGFGGESGGSYGGGEEASGSGGGYGGGSGK.S			1075.1	3	3223.29	3223.28	0	2.7	580	Specific	72.35	72.35	72.35	1.19	1	>sp|K1C9_HUMAN|(Common contaminant protein)	73435	Cmpd 12990, +MS2(1075.1016), 38.2eV, 34.6 min #15414	0	34.5922
13711:3	51	R.GGSGGSHGGGSGFGGESGGSYGGGEEASGSGGGYGGGSGK.S			1075.1	3	3223.28	3223.28	0	0.7	580	Specific	195.28	195.28	195.28	2.68	1	>sp|K1C9_HUMAN|(Common contaminant protein)	73435	Cmpd 12987, +MS2(1075.0994), 38.2eV, 34.6 min #15410	0	34.5708
24877:2	52	R.DGGGWTVIQR.R			544.778	2	1088.55	1088.55	0	-0.4	112	Specific	176.44	14	14	0.31	1	>tr|W4Y1M5|W4Y1M5_STRPU Fibrinogen C-terminal domain-containing protein OS=Strongylocentrotus purpuratus OX=7668 PE=4 SV=1	28145	Cmpd 23957, +MS2(544.7776), 25.0eV, 52.6 min #26796	0	52.6092
24732:2	52	R.DGGGWTVIQR.R			544.778	2	1088.55	1088.55	0	1.1	112	Specific	327.1	25.35	25.35	1.33	1	>tr|W4Y1M5|W4Y1M5_STRPU Fibrinogen C-terminal domain-containing protein OS=Strongylocentrotus purpuratus OX=7668 PE=4 SV=1	28145	Cmpd 23816, +MS2(544.7784), 25.0eV, 52.4 min #26648	0	52.3507
24697:2	52	R.DGGGWTVIQR.R			544.778	2	1088.55	1088.55	0	0.9	112	Specific	439.82	23.62	23.62	1.75	1	>tr|W4Y1M5|W4Y1M5_STRPU Fibrinogen C-terminal domain-containing protein OS=Strongylocentrotus purpuratus OX=7668 PE=4 SV=1	28145	Cmpd 23781, +MS2(544.7783), 25.0eV, 52.3 min #26612	0	52.2998
24585:2	52	R.DGGGWTVIQR.R			544.777	2	1088.55	1088.55	0	-1.8	112	Specific	480.26	20.72	20.72	0.8	1	>tr|W4Y1M5|W4Y1M5_STRPU Fibrinogen C-terminal domain-containing protein OS=Strongylocentrotus purpuratus OX=7668 PE=4 SV=1	28145	Cmpd 23671, +MS2(544.7768), 25.0eV, 52.1 min #26497	0	52.0998
24663:2	52	R.DGGGWTVIQR.R			544.778	2	1088.55	1088.55	0	0.2	112	Specific	499.17	21.55	21.55	1.84	1	>tr|W4Y1M5|W4Y1M5_STRPU Fibrinogen C-terminal domain-containing protein OS=Strongylocentrotus purpuratus OX=7668 PE=4 SV=1	28145	Cmpd 23747, +MS2(544.7779), 25.0eV, 52.3 min #26577	0	52.2507
24622:2	52	R.DGGGWTVIQR.R			544.778	2	1088.55	1088.55	0	-0.3	112	Specific	560.89	22.45	22.45	2.33	1	>tr|W4Y1M5|W4Y1M5_STRPU Fibrinogen C-terminal domain-containing protein OS=Strongylocentrotus purpuratus OX=7668 PE=4 SV=1	28145	Cmpd 23708, +MS2(544.7777), 25.0eV, 52.2 min #26535	0	52.1535
09514:2	53	K.GTGASGTFK.L			413.209	2	825.411	825.41	0	0.7	78	Specific	206.25	134.43	134.43	0.48	1	>tr|A0A2G8JLY2|A0A2G8JLY2_STIJA Histone H1-beta OS=Stichopus japonicus OX=307972 GN=BSL78_26408 PE=3 SV=1	15981	Cmpd 8846, +MS2(413.2090), 19.8eV, 28.2 min #11115	0	28.142
09405:2	53	K.GTGASGTFK.L			413.209	2	825.41	825.41	0	-0.2	78	Specific	249.2	155.1	155.1	1.17	1	>tr|A0A2G8JLY2|A0A2G8JLY2_STIJA Histone H1-beta OS=Stichopus japonicus OX=307972 GN=BSL78_26408 PE=3 SV=1	15981	Cmpd 8743, +MS2(413.2086), 19.8eV, 28.0 min #11009	0	27.9998
09464:2	53	K.GTGASGTFK.L			413.209	2	825.411	825.41	0	0.8	78	Specific	265.98	159.82	159.82	1.49	1	>tr|A0A2G8JLY2|A0A2G8JLY2_STIJA Histone H1-beta OS=Stichopus japonicus OX=307972 GN=BSL78_26408 PE=3 SV=1	15981	Cmpd 8798, +MS2(413.2090), 19.8eV, 28.1 min #11066	0	28.0862
09423:2	53	K.GTGASGTFK.L			413.209	2	825.411	825.41	0	1.6	78	Specific	298.67	180.61	180.61	2.37	1	>tr|A0A2G8JLY2|A0A2G8JLY2_STIJA Histone H1-beta OS=Stichopus japonicus OX=307972 GN=BSL78_26408 PE=3 SV=1	15981	Cmpd 8759, +MS2(413.2094), 19.8eV, 28.0 min #11026	0	28.0353
21950:2	54	R.VVTVLSPR.Y			435.774	2	870.541	870.541	0	-0.2	259	Specific	68.14	39.24	39.24	0.29	1	>tr|A0A2G8JFL0|A0A2G8JFL0_STIJA Uncharacterized protein OS=Stichopus japonicus OX=307972 GN=BSL78_28650 PE=4 SV=1	55762	Cmpd 21094, +MS2(435.7739), 20.7eV, 47.7 min #23819	0	47.7303
21889:2	54	R.VVTVLSPR.Y			435.774	2	870.541	870.541	0	0.5	259	Specific	127.85	37.48	37.48	0.33	1	>tr|A0A2G8JFL0|A0A2G8JFL0_STIJA Uncharacterized protein OS=Stichopus japonicus OX=307972 GN=BSL78_28650 PE=4 SV=1	55762	Cmpd 21033, +MS2(435.7742), 20.7eV, 47.7 min #23756	0	47.6362
21852:2	54	R.VVTVLSPR.Y			435.774	2	870.541	870.541	0	-0.1	259	Specific	140.83	87.86	87.86	0.41	1	>tr|A0A2G8JFL0|A0A2G8JFL0_STIJA Uncharacterized protein OS=Stichopus japonicus OX=307972 GN=BSL78_28650 PE=4 SV=1	55762	Cmpd 20996, +MS2(435.7739), 20.7eV, 47.6 min #23718	0	47.5872
21769:2	54	R.VVTVLSPR.Y			435.774	2	870.541	870.541	0	0.8	259	Specific	274.04	97.78	97.78	0.99	1	>tr|A0A2G8JFL0|A0A2G8JFL0_STIJA Uncharacterized protein OS=Stichopus japonicus OX=307972 GN=BSL78_28650 PE=4 SV=1	55762	Cmpd 20913, +MS2(435.7743), 20.7eV, 47.5 min #23632	0	47.4523
21620:2	54	R.VVTVLSPR.Y			435.774	2	870.541	870.541	0	0.7	259	Specific	294.92	38.41	38.41	1.41	1	>tr|A0A2G8JFL0|A0A2G8JFL0_STIJA Uncharacterized protein OS=Stichopus japonicus OX=307972 GN=BSL78_28650 PE=4 SV=1	55762	Cmpd 20764, +MS2(435.7743), 20.7eV, 47.2 min #23477	0	47.1882
21687:2	54	R.VVTVLSPR.Y			435.774	2	870.542	870.541	0	1.1	259	Specific	305.29	53.99	53.99	2.06	1	>tr|A0A2G8JFL0|A0A2G8JFL0_STIJA Uncharacterized protein OS=Stichopus japonicus OX=307972 GN=BSL78_28650 PE=4 SV=1	55762	Cmpd 20831, +MS2(435.7745), 20.7eV, 47.3 min #23547	0	47.3168
21565:2	54	R.VVTVLSPR.Y			435.774	2	870.54	870.541	0	-0.8	259	Specific	310.57	46.23	46.23	2.01	1	>tr|A0A2G8JFL0|A0A2G8JFL0_STIJA Uncharacterized protein OS=Stichopus japonicus OX=307972 GN=BSL78_28650 PE=4 SV=1	55762	Cmpd 20711, +MS2(435.7736), 20.7eV, 47.1 min #23422	0	47.096
21741:2	54	R.VVTVLSPR.Y			435.774	2	870.542	870.541	0	0.9	259	Specific	311.48	33.22	33.22	1.73	1	>tr|A0A2G8JFL0|A0A2G8JFL0_STIJA Uncharacterized protein OS=Stichopus japonicus OX=307972 GN=BSL78_28650 PE=4 SV=1	55762	Cmpd 20885, +MS2(435.7744), 20.7eV, 47.4 min #23603	0	47.4055
21703:2	54	R.VVTVLSPR.Y			435.774	2	870.542	870.541	0	1.1	259	Specific	314.4	59.65	59.65	2.06	1	>tr|A0A2G8JFL0|A0A2G8JFL0_STIJA Uncharacterized protein OS=Stichopus japonicus OX=307972 GN=BSL78_28650 PE=4 SV=1	55762	Cmpd 20847, +MS2(435.7745), 20.7eV, 47.4 min #23564	0	47.3538
21798:2	54	R.VVTVLSPR.Y			435.774	2	870.541	870.541	0	0.1	259	Specific	325.65	92.76	92.76	2.39	1	>tr|A0A2G8JFL0|A0A2G8JFL0_STIJA Uncharacterized protein OS=Stichopus japonicus OX=307972 GN=BSL78_28650 PE=4 SV=1	55762	Cmpd 20942, +MS2(435.7741), 20.7eV, 47.5 min #23662	0	47.4973
21572:2	54	R.VVTVLSPR.Y			435.774	2	870.541	870.541	0	0.3	259	Specific	329.06	58.28	58.28	1.95	1	>tr|A0A2G8JFL0|A0A2G8JFL0_STIJA Uncharacterized protein OS=Stichopus japonicus OX=307972 GN=BSL78_28650 PE=4 SV=1	55762	Cmpd 20718, +MS2(435.7741), 20.7eV, 47.1 min #23430	0	47.126
21656:2	54	R.VVTVLSPR.Y			435.774	2	870.542	870.541	0	0.9	259	Specific	335.17	73.55	73.55	2.14	1	>tr|A0A2G8JFL0|A0A2G8JFL0_STIJA Uncharacterized protein OS=Stichopus japonicus OX=307972 GN=BSL78_28650 PE=4 SV=1	55762	Cmpd 20800, +MS2(435.7744), 20.7eV, 47.3 min #23515	0	47.2667
12580:2	55	R.IDVVNR.D			358.209	2	715.411	715.41	0	1.8	201	Specific	101.96	10.13	10.13	0.17	2	>tr|A0A2G8KKG9|A0A2G8KKG9_STIJA Uncharacterized protein OS=Stichopus japonicus OX=307972 GN=BSL78_14659 PE=4 SV=1	12397	Cmpd 11870, +MS2(358.2091), 17.6eV, 32.8 min #14250	0	32.8093
12619:2	55	R.IDVVNR.D			358.209	2	715.411	715.41	0	1.8	201	Specific	103.29	14.66	14.66	0.2	2	>tr|A0A2G8KKG9|A0A2G8KKG9_STIJA Uncharacterized protein OS=Stichopus japonicus OX=307972 GN=BSL78_14659 PE=4 SV=1	12397	Cmpd 11907, +MS2(358.2092), 17.6eV, 32.9 min #14288	0	32.859
12514:2	55	R.IDVVNR.D			358.21	2	715.412	715.41	0	3.2	201	Specific	211.19	50.62	50.62	0.31	2	>tr|A0A2G8KKG9|A0A2G8KKG9_STIJA Uncharacterized protein OS=Stichopus japonicus OX=307972 GN=BSL78_14659 PE=4 SV=1	12397	Cmpd 11806, +MS2(358.2097), 17.6eV, 32.7 min #14183	0	32.705
18022:2	55	R.LSQLGTYSGTADER.S			749.363	2	1497.72	1497.72	0	0.4	229	Specific	252.82	247.65	247.65	2.31	2	>tr|A0A2G8KKG9|A0A2G8KKG9_STIJA Uncharacterized protein OS=Stichopus japonicus OX=307972 GN=BSL78_14659 PE=4 SV=1	12397	Cmpd 17248, +MS2(749.3629), 33.0eV, 41.2 min #19822	0	41.1893
37125:2	56	K.ESLLQ[+0.984]LLK.D		Q[+1]	472.788	2	944.568	944.566	0	2.4	166	Specific	112.56	16.71	16.71	0.22	1	>tr|A0A2G8JWL6|A0A2G8JWL6_STIJA Uncharacterized protein OS=Stichopus japonicus OX=307972 GN=BSL78_23035 PE=4 SV=1	1166	Cmpd 35937, +MS2(472.7879), 22.1eV, 73.8 min #39263	0	73.8025
37082:2	56	K.ESLLQ[+0.984]LLK.D		Q[+1]	472.787	2	944.566	944.566	0	0.1	166	Specific	126.43	32.3	32.3	0.26	1	>tr|A0A2G8JWL6|A0A2G8JWL6_STIJA Uncharacterized protein OS=Stichopus japonicus OX=307972 GN=BSL78_23035 PE=4 SV=1	1166	Cmpd 35894, +MS2(472.7868), 22.1eV, 73.7 min #39217	0	73.7078
37026:2	56	K.ESLLQ[+0.984]LLK.D		Q[+1]	472.787	2	944.566	944.566	0	-0.4	166	Specific	200.81	42.89	42.89	0.4	1	>tr|A0A2G8JWL6|A0A2G8JWL6_STIJA Uncharacterized protein OS=Stichopus japonicus OX=307972 GN=BSL78_23035 PE=4 SV=1	1166	Cmpd 35838, +MS2(472.7866), 22.1eV, 73.6 min #39159	0	73.6133
37059:2	56	K.ESLLQ[+0.984]LLK.D		Q[+1]	472.788	2	944.569	944.566	0	2.8	166	Specific	245.2	26.75	26.75	0.6	1	>tr|A0A2G8JWL6|A0A2G8JWL6_STIJA Uncharacterized protein OS=Stichopus japonicus OX=307972 GN=BSL78_23035 PE=4 SV=1	1166	Cmpd 35871, +MS2(472.7881), 22.1eV, 73.7 min #39193	0	73.6612
36861:2	56	K.ESLLQ[+0.984]LLK.D		Q[+1]	472.788	2	944.569	944.566	0	3	166	Specific	318.65	55.05	55.05	1.98	1	>tr|A0A2G8JWL6|A0A2G8JWL6_STIJA Uncharacterized protein OS=Stichopus japonicus OX=307972 GN=BSL78_23035 PE=4 SV=1	1166	Cmpd 35679, +MS2(472.7882), 22.1eV, 73.3 min #38992	0	73.2705
36976:2	56	K.ESLLQ[+0.984]LLK.D		Q[+1]	472.787	2	944.567	944.566	0	1.2	166	Specific	348.62	35.68	35.68	1.78	1	>tr|A0A2G8JWL6|A0A2G8JWL6_STIJA Uncharacterized protein OS=Stichopus japonicus OX=307972 GN=BSL78_23035 PE=4 SV=1	1166	Cmpd 35790, +MS2(472.7873), 22.1eV, 73.5 min #39109	0	73.5245
36926:2	56	K.ESLLQ[+0.984]LLK.D		Q[+1]	472.787	2	944.568	944.566	0	1.4	166	Specific	387.14	51.79	51.79	2.31	1	>tr|A0A2G8JWL6|A0A2G8JWL6_STIJA Uncharacterized protein OS=Stichopus japonicus OX=307972 GN=BSL78_23035 PE=4 SV=1	1166	Cmpd 35742, +MS2(472.7874), 22.1eV, 73.4 min #39058	0	73.4052
14647:2	57	M.SENALLEK.D			452.244	2	903.481	903.478	0	2.7	2	NRagged	71.94	29.95	29.95	0.15	1	>tr|W4YHM6|W4YHM6_STRPU Uncharacterized protein OS=Strongylocentrotus purpuratus OX=7668 PE=4 SV=1	69052	Cmpd 13901, +MS2(452.2439), 21.3eV, 35.9 min #16355	0	35.9315
14535:2	57	M.SENALLEK.D			452.243	2	903.479	903.478	0	1.3	2	NRagged	134.91	35.53	35.53	0.17	1	>tr|W4YHM6|W4YHM6_STRPU Uncharacterized protein OS=Strongylocentrotus purpuratus OX=7668 PE=4 SV=1	69052	Cmpd 13789, +MS2(452.2433), 21.3eV, 35.8 min #16240	0	35.7817
14440:2	57	M.SENALLEK.D			452.244	2	903.481	903.478	0	2.9	2	NRagged	141.67	32.73	32.73	0.19	1	>tr|W4YHM6|W4YHM6_STRPU Uncharacterized protein OS=Strongylocentrotus purpuratus OX=7668 PE=4 SV=1	69052	Cmpd 13696, +MS2(452.2440), 21.3eV, 35.7 min #16144	0	35.6425
14572:2	57	M.SENALLEK.D			452.243	2	903.479	903.478	0	1	2	NRagged	152.67	71.1	71.1	0.21	1	>tr|W4YHM6|W4YHM6_STRPU Uncharacterized protein OS=Strongylocentrotus purpuratus OX=7668 PE=4 SV=1	69052	Cmpd 13826, +MS2(452.2432), 21.3eV, 35.8 min #16278	0	35.83
14605:2	57	M.SENALLEK.D			452.243	2	903.479	903.478	0	1.2	2	NRagged	174.21	69.7	69.7	0.26	1	>tr|W4YHM6|W4YHM6_STRPU Uncharacterized protein OS=Strongylocentrotus purpuratus OX=7668 PE=4 SV=1	69052	Cmpd 13859, +MS2(452.2433), 21.3eV, 35.9 min #16312	0	35.8773
14414:2	57	M.SENALLEK.D			452.244	2	903.481	903.478	0	2.7	2	NRagged	189.66	83.52	83.52	0.28	1	>tr|W4YHM6|W4YHM6_STRPU Uncharacterized protein OS=Strongylocentrotus purpuratus OX=7668 PE=4 SV=1	69052	Cmpd 13670, +MS2(452.2440), 21.3eV, 35.6 min #16117	0	35.5995
14493:2	57	M.SENALLEK.D			452.244	2	903.48	903.478	0	2	2	NRagged	199.23	87.46	87.46	0.32	1	>tr|W4YHM6|W4YHM6_STRPU Uncharacterized protein OS=Strongylocentrotus purpuratus OX=7668 PE=4 SV=1	69052	Cmpd 13749, +MS2(452.2436), 21.3eV, 35.7 min #16199	0	35.7297
14368:2	57	M.SENALLEK.D			452.243	2	903.479	903.478	0	1.3	2	NRagged	204.85	95.52	95.52	0.32	1	>tr|W4YHM6|W4YHM6_STRPU Uncharacterized protein OS=Strongylocentrotus purpuratus OX=7668 PE=4 SV=1	69052	Cmpd 13628, +MS2(452.2433), 21.3eV, 35.5 min #16073	0	35.5278
14336:2	57	M.SENALLEK.D			452.243	2	903.479	903.478	0	1.1	2	NRagged	213.73	104.63	104.63	0.36	1	>tr|W4YHM6|W4YHM6_STRPU Uncharacterized protein OS=Strongylocentrotus purpuratus OX=7668 PE=4 SV=1	69052	Cmpd 13596, +MS2(452.2432), 21.3eV, 35.5 min #16040	0	35.4808
14296:2	57	M.SENALLEK.D			452.244	2	903.48	903.478	0	2.2	2	NRagged	307.23	114.87	114.87	2.5	1	>tr|W4YHM6|W4YHM6_STRPU Uncharacterized protein OS=Strongylocentrotus purpuratus OX=7668 PE=4 SV=1	69052	Cmpd 13558, +MS2(452.2437), 21.3eV, 35.4 min #16001	0	35.4317
14261:2	57	M.SENALLEK.D			452.244	2	903.48	903.478	0	2.2	2	NRagged	327.85	147.72	147.72	2.82	1	>tr|W4YHM6|W4YHM6_STRPU Uncharacterized protein OS=Strongylocentrotus purpuratus OX=7668 PE=4 SV=1	69052	Cmpd 13523, +MS2(452.2437), 21.3eV, 35.4 min #15965	0	35.3825
14207:2	57	M.SENALLEK.D			452.244	2	903.48	903.478	0	2.4	2	NRagged	343.8	133.59	133.59	2.83	1	>tr|W4YHM6|W4YHM6_STRPU Uncharacterized protein OS=Strongylocentrotus purpuratus OX=7668 PE=4 SV=1	69052	Cmpd 13473, +MS2(452.2438), 21.3eV, 35.3 min #15913	0	35.304
14181:2	57	M.SENALLEK.D			452.244	2	903.481	903.478	0	2.9	2	NRagged	371.13	129.54	129.54	2.03	1	>tr|W4YHM6|W4YHM6_STRPU Uncharacterized protein OS=Strongylocentrotus purpuratus OX=7668 PE=4 SV=1	69052	Cmpd 13447, +MS2(452.2440), 21.3eV, 35.3 min #15886	0	35.2602
14135:2	57	M.SENALLEK.D			452.244	2	903.48	903.478	0	2.5	2	NRagged	373.33	120.64	120.64	2.03	1	>tr|W4YHM6|W4YHM6_STRPU Uncharacterized protein OS=Strongylocentrotus purpuratus OX=7668 PE=4 SV=1	69052	Cmpd 13401, +MS2(452.2438), 21.3eV, 35.2 min #15839	0	35.2027
14116:2	57	M.SENALLEK.D			452.243	2	903.48	903.478	0	1.6	2	NRagged	378.98	117.49	117.49	1.76	1	>tr|W4YHM6|W4YHM6_STRPU Uncharacterized protein OS=Strongylocentrotus purpuratus OX=7668 PE=4 SV=1	69052	Cmpd 13382, +MS2(452.2435), 21.3eV, 35.2 min #15819	0	35.1658
15415:2	58	R.TWDEYR.E			435.193	2	869.38	869.379	0	0.9	40	Specific	42.45	16.34	16.34	0.11	2	>tr|A0A2G8KXG0|A0A2G8KXG0_STIJA Putative fibrinogen-like protein A-like OS=Stichopus japonicus OX=307972 GN=BSL78_10471 PE=4 SV=1	1801	Cmpd 14661, +MS2(435.1934), 20.6eV, 37.2 min #17144	0	37.1618
15311:2	58	R.TWDEYR.E			435.194	2	869.381	869.379	0	2.1	40	Specific	108.54	12.52	12.52	0.1	2	>tr|A0A2G8KXG0|A0A2G8KXG0_STIJA Putative fibrinogen-like protein A-like OS=Stichopus japonicus OX=307972 GN=BSL78_10471 PE=4 SV=1	1801	Cmpd 14559, +MS2(435.1940), 20.6eV, 37.0 min #17039	0	37.0183
15271:2	58	R.TWDEYR.E			435.194	2	869.38	869.379	0	1.3	40	Specific	171.88	49.16	49.16	0.17	2	>tr|A0A2G8KXG0|A0A2G8KXG0_STIJA Putative fibrinogen-like protein A-like OS=Stichopus japonicus OX=307972 GN=BSL78_10471 PE=4 SV=1	1801	Cmpd 14519, +MS2(435.1936), 20.6eV, 37.0 min #16998	0	36.9672
15373:2	58	R.TWDEYR.E			435.194	2	869.38	869.379	0	1.7	40	Specific	199.3	154.31	154.31	0.38	2	>tr|A0A2G8KXG0|A0A2G8KXG0_STIJA Putative fibrinogen-like protein A-like OS=Stichopus japonicus OX=307972 GN=BSL78_10471 PE=4 SV=1	1801	Cmpd 14619, +MS2(435.1938), 20.6eV, 37.1 min #17101	0	37.1093
31087:2	58	R.EGFGFLQR.E			477.246	2	953.485	953.484	0	1.4	46	Specific	156.65	91.17	91.17	0.28	2	>tr|A0A2G8KXG0|A0A2G8KXG0_STIJA Putative fibrinogen-like protein A-like OS=Stichopus japonicus OX=307972 GN=BSL78_10471 PE=4 SV=1	1801	Cmpd 30023, +MS2(477.2463), 22.3eV, 63.2 min #33103	0	63.1537
31024:2	58	R.EGFGFLQR.E			477.245	2	953.483	953.484	0	-0.6	46	Specific	240.9	184.37	184.37	1.7	2	>tr|A0A2G8KXG0|A0A2G8KXG0_STIJA Putative fibrinogen-like protein A-like OS=Stichopus japonicus OX=307972 GN=BSL78_10471 PE=4 SV=1	1801	Cmpd 29962, +MS2(477.2453), 22.3eV, 63.1 min #33039	0	63.0532
15141:2	59	R.TWNEYK.Q			420.698	2	840.389	840.389	0	0.9	96	Specific	45.98	21.46	21.46	0.14	5	>tr|A0A2G8JP71|A0A2G8JP71_STIJA Fibrinogen-like protein A OS=Stichopus japonicus OX=307972 GN=BSL78_25593 PE=4 SV=1	16347	Cmpd 14389, +MS2(420.6983), 20.1eV, 36.8 min #16862	0	36.7417
15070:2	59	R.TWNEYK.Q			420.699	2	840.391	840.389	0	2.6	96	Specific	75.26	4.83	4.83	0.11	5	>tr|A0A2G8JP71|A0A2G8JP71_STIJA Fibrinogen-like protein A OS=Stichopus japonicus OX=307972 GN=BSL78_25593 PE=4 SV=1	16347	Cmpd 14318, +MS2(420.6991), 20.1eV, 36.7 min #16789	0	36.6433
13381:2	59	R.TWNEYK.Q			420.698	2	840.388	840.389	0	-0.7	96	Specific	143.63	109.45	109.45	0.21	5	>tr|A0A2G8JP71|A0A2G8JP71_STIJA Fibrinogen-like protein A OS=Stichopus japonicus OX=307972 GN=BSL78_25593 PE=4 SV=1	16347	Cmpd 12657, +MS2(420.6977), 20.1eV, 34.1 min #15069	0	34.0797
13263:2	59	R.TWNEYK.Q			420.699	2	840.39	840.389	0	1.5	96	Specific	203.12	118.92	118.92	0.21	5	>tr|A0A2G8JP71|A0A2G8JP71_STIJA Fibrinogen-like protein A OS=Stichopus japonicus OX=307972 GN=BSL78_25593 PE=4 SV=1	16347	Cmpd 12543, +MS2(420.6986), 20.1eV, 33.9 min #14949	0	33.8655
13157:2	59	R.TWNEYK.Q			420.698	2	840.389	840.389	0	0.5	96	Specific	206.66	135.42	135.42	0.35	5	>tr|A0A2G8JP71|A0A2G8JP71_STIJA Fibrinogen-like protein A OS=Stichopus japonicus OX=307972 GN=BSL78_25593 PE=4 SV=1	16347	Cmpd 12441, +MS2(420.6982), 20.1eV, 33.7 min #14844	0	33.7263
13214:2	59	R.TWNEYK.Q			420.699	2	840.391	840.389	0	2.7	96	Specific	263.04	149.21	149.21	1.16	5	>tr|A0A2G8JP71|A0A2G8JP71_STIJA Fibrinogen-like protein A OS=Stichopus japonicus OX=307972 GN=BSL78_25593 PE=4 SV=1	16347	Cmpd 12496, +MS2(420.6991), 20.1eV, 33.8 min #14900	0	33.7878
29897:2	59	R.DFWLGNDK.L			497.736	2	994.465	994.463	0	1.8	110	Specific	117.4	38.66	38.66	0.17	5	>tr|A0A2G8JP71|A0A2G8JP71_STIJA Fibrinogen-like protein A OS=Stichopus japonicus OX=307972 GN=BSL78_25593 PE=4 SV=1	16347	Cmpd 28855, +MS2(497.7360), 23.1eV, 61.1 min #31889	0	61.1195
29857:2	59	R.DFWLGNDK.L			497.735	2	994.463	994.463	0	0.4	110	Specific	231.97	49.34	49.34	0.53	5	>tr|A0A2G8JP71|A0A2G8JP71_STIJA Fibrinogen-like protein A OS=Stichopus japonicus OX=307972 GN=BSL78_25593 PE=4 SV=1	16347	Cmpd 28815, +MS2(497.7353), 23.1eV, 61.1 min #31848	0	61.066
29832:2	59	R.DFWLGNDK.L			497.736	2	994.464	994.463	0	0.9	110	Specific	240.55	31.1	31.1	0.49	5	>tr|A0A2G8JP71|A0A2G8JP71_STIJA Fibrinogen-like protein A OS=Stichopus japonicus OX=307972 GN=BSL78_25593 PE=4 SV=1	16347	Cmpd 28790, +MS2(497.7355), 23.1eV, 61.0 min #31822	0	61.0243
29755:2	59	R.DFWLGNDK.L			497.736	2	994.465	994.463	0	1.8	110	Specific	245.63	47.33	47.33	0.56	5	>tr|A0A2G8JP71|A0A2G8JP71_STIJA Fibrinogen-like protein A OS=Stichopus japonicus OX=307972 GN=BSL78_25593 PE=4 SV=1	16347	Cmpd 28713, +MS2(497.7360), 23.1eV, 60.9 min #31743	0	60.9152
29800:2	59	R.DFWLGNDK.L			497.735	2	994.463	994.463	0	0.6	110	Specific	252.55	29.45	29.45	0.51	5	>tr|A0A2G8JP71|A0A2G8JP71_STIJA Fibrinogen-like protein A OS=Stichopus japonicus OX=307972 GN=BSL78_25593 PE=4 SV=1	16347	Cmpd 28758, +MS2(497.7354), 23.1eV, 61.0 min #31789	0	60.9737
23216:2	59	K.YSLFR.V			343.187	2	685.366	685.367	0	-1.7	145	Specific	139.21	63.02	63.02	0.13	5	>tr|A0A2G8JP71|A0A2G8JP71_STIJA Fibrinogen-like protein A OS=Stichopus japonicus OX=307972 GN=BSL78_25593 PE=4 SV=1	16347	Cmpd 22328, +MS2(343.1865), 17.0eV, 49.8 min #25101	0	49.8213
23182:2	59	K.YSLFR.V			343.187	2	685.367	685.367	0	-0.2	145	Specific	149.32	65.51	65.51	0.21	5	>tr|A0A2G8JP71|A0A2G8JP71_STIJA Fibrinogen-like protein A OS=Stichopus japonicus OX=307972 GN=BSL78_25593 PE=4 SV=1	16347	Cmpd 22296, +MS2(343.1870), 17.0eV, 49.8 min #25068	0	49.7758
23146:2	59	K.YSLFR.V			343.187	2	685.367	685.367	0	0	145	Specific	172.03	80.47	80.47	0.2	5	>tr|A0A2G8JP71|A0A2G8JP71_STIJA Fibrinogen-like protein A OS=Stichopus japonicus OX=307972 GN=BSL78_25593 PE=4 SV=1	16347	Cmpd 22262, +MS2(343.1870), 17.0eV, 49.7 min #25033	0	49.7238
23066:2	59	K.YSLFR.V			343.187	2	685.367	685.367	0	0.5	145	Specific	192.78	61.33	61.33	0.16	5	>tr|A0A2G8JP71|A0A2G8JP71_STIJA Fibrinogen-like protein A OS=Stichopus japonicus OX=307972 GN=BSL78_25593 PE=4 SV=1	16347	Cmpd 22184, +MS2(343.1872), 17.0eV, 49.6 min #24953	0	49.6162
23122:2	59	K.YSLFR.V			343.187	2	685.367	685.367	0	0.4	145	Specific	192.81	64.02	64.02	0.16	5	>tr|A0A2G8JP71|A0A2G8JP71_STIJA Fibrinogen-like protein A OS=Stichopus japonicus OX=307972 GN=BSL78_25593 PE=4 SV=1	16347	Cmpd 22238, +MS2(343.1872), 17.0eV, 49.7 min #25008	0	49.6807
11749:2	59	R.VSDEWSK.Y			425.701	2	850.395	850.394	0	0.9	150	Specific	185.8	104.47	104.47	0.2	5	>tr|A0A2G8JP71|A0A2G8JP71_STIJA Fibrinogen-like protein A OS=Stichopus japonicus OX=307972 GN=BSL78_25593 PE=4 SV=1	16347	Cmpd 11059, +MS2(425.7011), 20.3eV, 31.5 min #13407	0	31.529
14269:2	59	K.FVEMK.V			327.171	2	653.334	653.333	0	1.9	243	Specific	97.2	4.88	4.88	0.09	5	>tr|A0A2G8JP71|A0A2G8JP71_STIJA Fibrinogen-like protein A OS=Stichopus japonicus OX=307972 GN=BSL78_25593 PE=4 SV=1	16347	Cmpd 13531, +MS2(327.1706), 16.4eV, 35.4 min #15973	0	35.3868
14235:2	59	K.FVEMK.V			327.171	2	653.334	653.333	0	2.2	243	Specific	145.7	70.08	70.08	0.18	5	>tr|A0A2G8JP71|A0A2G8JP71_STIJA Fibrinogen-like protein A OS=Stichopus japonicus OX=307972 GN=BSL78_25593 PE=4 SV=1	16347	Cmpd 13501, +MS2(327.1707), 16.4eV, 35.3 min #15942	0	35.3458
43837:2	60	R.TIIEAHSDNVTR.G			678.35	2	1355.69	1355.69	0	0.8	318	Specific	134.89	106.2	106.2	0.11	1	>Reverse >tr|W4XXD3|W4XXD3_STRPU Uncharacterized protein OS=Strongylocentrotus purpuratus OX=7668 PE=4 SV=1	111614	Cmpd 42529, +MS2(678.3498), 30.2eV, 85.7 min #46135	0	85.6627
43768:2	60	R.TIIEAHSDNVTR.G			678.35	2	1355.69	1355.69	0	1.6	318	Specific	160.47	150.77	150.77	0.22	1	>Reverse >tr|W4XXD3|W4XXD3_STRPU Uncharacterized protein OS=Strongylocentrotus purpuratus OX=7668 PE=4 SV=1	111614	Cmpd 42462, +MS2(678.3504), 30.2eV, 85.6 min #46066	0	85.5615
43604:2	60	R.TIIEAHSDNVTR.G			678.35	2	1355.69	1355.69	0	1	318	Specific	161.37	112.15	112.15	0.15	1	>Reverse >tr|W4XXD3|W4XXD3_STRPU Uncharacterized protein OS=Strongylocentrotus purpuratus OX=7668 PE=4 SV=1	111614	Cmpd 42308, +MS2(678.3500), 30.2eV, 85.3 min #45906	0	85.3077
43740:2	60	R.TIIEAHSDNVTR.G			678.351	2	1355.69	1355.69	0	2	318	Specific	217.4	101.79	101.79	0.23	1	>Reverse >tr|W4XXD3|W4XXD3_STRPU Uncharacterized protein OS=Strongylocentrotus purpuratus OX=7668 PE=4 SV=1	111614	Cmpd 42434, +MS2(678.3507), 30.2eV, 85.5 min #46037	0	85.5178
43689:2	60	R.TIIEAHSDNVTR.G			678.35	2	1355.69	1355.69	0	1	318	Specific	270.81	127.26	127.26	1.06	1	>Reverse >tr|W4XXD3|W4XXD3_STRPU Uncharacterized protein OS=Strongylocentrotus purpuratus OX=7668 PE=4 SV=1	111614	Cmpd 42387, +MS2(678.3500), 30.2eV, 85.4 min #45988	0	85.436
43649:2	60	R.TIIEAHSDNVTR.G			678.35	2	1355.69	1355.69	0	0.6	318	Specific	281.19	114.28	114.28	0.89	1	>Reverse >tr|W4XXD3|W4XXD3_STRPU Uncharacterized protein OS=Strongylocentrotus purpuratus OX=7668 PE=4 SV=1	111614	Cmpd 42349, +MS2(678.3498), 30.2eV, 85.4 min #45949	0	85.3867
43628:2	60	R.TIIEAHSDNVTR.G			678.35	2	1355.69	1355.69	0	0.7	318	Specific	319.36	156.86	156.86	1.69	1	>Reverse >tr|W4XXD3|W4XXD3_STRPU Uncharacterized protein OS=Strongylocentrotus purpuratus OX=7668 PE=4 SV=1	111614	Cmpd 42332, +MS2(678.3498), 30.2eV, 85.4 min #45931	0	85.3532
46104:2	61	K.RDSQ[+0.984]ELNLLDSR.R		Q[+1]	723.866	2	1446.72	1446.72	0	4.2	123	Specific	103.55	47.88	47.88	0.07	2	>tr|A0A2G8KFI6|A0A2G8KFI6_STIJA FH2 domain-containing protein (Fragment) OS=Stichopus japonicus OX=307972 GN=BSL78_16381 PE=4 SV=1	9623	Cmpd 44768, +MS2(723.8658), 32.0eV, 89.7 min #48474	0	89.6952
46144:2	61	K.RDSQ[+0.984]ELNLLDSR.R		Q[+1]	723.865	2	1446.72	1446.72	0	2.9	123	Specific	143.4	85.98	85.98	0.15	2	>tr|A0A2G8KFI6|A0A2G8KFI6_STIJA FH2 domain-containing protein (Fragment) OS=Stichopus japonicus OX=307972 GN=BSL78_16381 PE=4 SV=1	9623	Cmpd 44808, +MS2(723.8649), 27.0eV, 89.8 min #48516	0	89.7638
46005:2	61	K.RDSQ[+0.984]ELNLLDSR.R		Q[+1]	723.864	2	1446.72	1446.72	0	2.1	123	Specific	230.4	108.9	108.9	0.43	2	>tr|A0A2G8KFI6|A0A2G8KFI6_STIJA FH2 domain-containing protein (Fragment) OS=Stichopus japonicus OX=307972 GN=BSL78_16381 PE=4 SV=1	9623	Cmpd 44673, +MS2(723.8643), 32.0eV, 89.5 min #48375	0	89.5343
46074:2	61	K.RDSQ[+0.984]ELNLLDSR.R		Q[+1]	723.866	2	1446.73	1446.72	0	4.7	123	Specific	249.41	143.73	143.73	0.64	2	>tr|A0A2G8KFI6|A0A2G8KFI6_STIJA FH2 domain-containing protein (Fragment) OS=Stichopus japonicus OX=307972 GN=BSL78_16381 PE=4 SV=1	9623	Cmpd 44738, +MS2(723.8662), 32.0eV, 89.7 min #48443	0	89.647
46034:2	61	K.RDSQ[+0.984]ELNLLDSR.R		Q[+1]	723.865	2	1446.72	1446.72	0	3.1	123	Specific	279.99	101.48	101.48	0.81	2	>tr|A0A2G8KFI6|A0A2G8KFI6_STIJA FH2 domain-containing protein (Fragment) OS=Stichopus japonicus OX=307972 GN=BSL78_16381 PE=4 SV=1	9623	Cmpd 44700, +MS2(723.8651), 32.0eV, 89.6 min #48403	0	89.5787
45870:2	61	K.RDSQ[+0.984]ELNLLDSR.R		Q[+1]	723.865	2	1446.72	1446.72	0	3.6	123	Specific	286.03	164.3	164.3	1.29	2	>tr|A0A2G8KFI6|A0A2G8KFI6_STIJA FH2 domain-containing protein (Fragment) OS=Stichopus japonicus OX=307972 GN=BSL78_16381 PE=4 SV=1	9623	Cmpd 44540, +MS2(723.8654), 32.0eV, 89.3 min #48236	0	89.2842
45932:2	61	K.RDSQ[+0.984]ELNLLDSR.R		Q[+1]	723.865	2	1446.72	1446.72	0	3.2	123	Specific	300.64	121.22	121.22	1.11	2	>tr|A0A2G8KFI6|A0A2G8KFI6_STIJA FH2 domain-containing protein (Fragment) OS=Stichopus japonicus OX=307972 GN=BSL78_16381 PE=4 SV=1	9623	Cmpd 44602, +MS2(723.8651), 32.0eV, 89.4 min #48301	0	89.4052
45893:2	61	K.RDSQ[+0.984]ELNLLDSR.R		Q[+1]	723.865	2	1446.72	1446.72	0	3.1	123	Specific	331.02	144.72	144.72	1.68	2	>tr|A0A2G8KFI6|A0A2G8KFI6_STIJA FH2 domain-containing protein (Fragment) OS=Stichopus japonicus OX=307972 GN=BSL78_16381 PE=4 SV=1	9623	Cmpd 44563, +MS2(723.8650), 32.0eV, 89.4 min #48261	0	89.3485
45979:2	61	K.RDSQ[+0.984]ELNLLDSR.R		Q[+1]	723.865	2	1446.72	1446.72	0	3.6	123	Specific	340.8	165.21	165.21	1.66	2	>tr|A0A2G8KFI6|A0A2G8KFI6_STIJA FH2 domain-containing protein (Fragment) OS=Stichopus japonicus OX=307972 GN=BSL78_16381 PE=4 SV=1	9623	Cmpd 44647, +MS2(723.8654), 32.0eV, 89.5 min #48348	0	89.489
45940:2	61	K.RDSQ[+0.984]ELNLLDSR.R		Q[+1]	723.865	2	1446.72	1446.72	0	3	123	Specific	341.48	156.12	156.12	1.8	2	>tr|A0A2G8KFI6|A0A2G8KFI6_STIJA FH2 domain-containing protein (Fragment) OS=Stichopus japonicus OX=307972 GN=BSL78_16381 PE=4 SV=1	9623	Cmpd 44610, +MS2(723.8650), 32.0eV, 89.4 min #48310	0	89.436
53586:1	61	K.SMR.H			393.193	1	393.193	393.192	0	3	1127	Specific	10.54	10.54	10.54	0.02	2	>tr|A0A2G8KFI6|A0A2G8KFI6_STIJA FH2 domain-containing protein (Fragment) OS=Stichopus japonicus OX=307972 GN=BSL78_16381 PE=4 SV=1	9623	Cmpd 52086, +MS2(393.1926), 16.4eV, 103.8 min #56150	0	103.837
20232:3	62	K.LSHLTNQADYELR.V			520.599	3	1559.78	1559.78	0	0.7	37	Specific	375.74	21	21	1.71	1	>tr|A0A2G8KZU0|A0A2G8KZU0_STIJA Putative angiopoietin-2-like (Fragment) OS=Stichopus japonicus OX=307972 GN=BSL78_09613 PE=4 SV=1	7569	Cmpd 19422, +MS2(520.5989), 20.6eV, 44.8 min #22077	0	44.7617
20694:2	63	K.E[-18.011]YSIEQALDK.M		E[-18]	589.298	2	1177.59	1177.57	0	13.3	316	Specific	161.03	125.44	125.44	0.11	3	>tr|A0A2G8K162|A0A2G8K162_STIJA Putative dynein heavy chain 1, axonemal (Fragment) OS=Stichopus japonicus OX=307972 GN=BSL78_21412 PE=4 SV=1	55231	Cmpd 19874, +MS2(589.2983), 26.7eV, 45.6 min #22549	0	45.6215
20736:2	63	K.E[-18.011]YSIEQALDK.M		E[-18]	589.297	2	1177.59	1177.57	0	10.7	316	Specific	273.82	182.18	182.18	1.83	3	>tr|A0A2G8K162|A0A2G8K162_STIJA Putative dynein heavy chain 1, axonemal (Fragment) OS=Stichopus japonicus OX=307972 GN=BSL78_21412 PE=4 SV=1	55231	Cmpd 19912, +MS2(589.2967), 26.7eV, 45.7 min #22589	0	45.701
24870:3	63	K.ENVVLQ[+0.984]FPDDK.L		Q[+1]	435.553	3	1304.64	1304.64	0	5.1	1298	Specific	76.24	10.43	10.43	0.04	3	>tr|A0A2G8K162|A0A2G8K162_STIJA Putative dynein heavy chain 1, axonemal (Fragment) OS=Stichopus japonicus OX=307972 GN=BSL78_21412 PE=4 SV=1	55231	Cmpd 23950, +MS2(435.5527), 17.8eV, 52.6 min #26789	0	52.6055
24862:3	63	K.ENVVLQ[+0.984]FPDDK.L		Q[+1]	435.553	3	1304.64	1304.64	0	5.1	1298	Specific	157.64	78.63	78.63	0.15	3	>tr|A0A2G8K162|A0A2G8K162_STIJA Putative dynein heavy chain 1, axonemal (Fragment) OS=Stichopus japonicus OX=307972 GN=BSL78_21412 PE=4 SV=1	55231	Cmpd 23942, +MS2(435.5527), 17.8eV, 52.6 min #26781	0	52.5982
24912:3	63	K.ENVVLQ[+0.984]FPDDK.L		Q[+1]	435.553	3	1304.64	1304.64	0	5.5	1298	Specific	163.23	88.96	88.96	0.15	3	>tr|A0A2G8K162|A0A2G8K162_STIJA Putative dynein heavy chain 1, axonemal (Fragment) OS=Stichopus japonicus OX=307972 GN=BSL78_21412 PE=4 SV=1	55231	Cmpd 23992, +MS2(435.5529), 17.8eV, 52.7 min #26833	0	52.6812
08320:2	63	K.Q[-17.027]TQVR.W		Q[-17]	307.667	2	614.327	614.326	0	1.7	1337	Specific	80.1	0	0	0.05	3	>tr|A0A2G8K162|A0A2G8K162_STIJA Putative dynein heavy chain 1, axonemal (Fragment) OS=Stichopus japonicus OX=307972 GN=BSL78_21412 PE=4 SV=1	55231	Cmpd 7668, +MS2(307.6670), 15.6eV, 26.5 min #9897	0	26.4625
21807:2	64	K.Q[+0.984]VLTQAEGLVR.E		Q[+1]	607.84	2	1214.67	1214.67	0	-1.1	431	Specific	232.03	45.19	45.19	0.48	1	>tr|A0A2G8LLR8|A0A2G8LLR8_STIJA Putative TBC1 domain family member 17 OS=Stichopus japonicus OX=307972 GN=BSL78_01836 PE=4 SV=1	5162	Cmpd 20951, +MS2(607.8400), 27.4eV, 47.5 min #23671	0	47.502
21759:2	64	K.Q[+0.984]VLTQAEGLVR.E		Q[+1]	607.841	2	1214.67	1214.67	0	0.5	431	Specific	274.72	97.37	97.37	1.82	1	>tr|A0A2G8LLR8|A0A2G8LLR8_STIJA Putative TBC1 domain family member 17 OS=Stichopus japonicus OX=307972 GN=BSL78_01836 PE=4 SV=1	5162	Cmpd 20903, +MS2(607.8409), 27.4eV, 47.4 min #23622	0	47.4413
14734:2	65	R.GYEYLDK.S			444.212	2	887.416	887.414	0	1.9	23	Specific	173.61	73.37	73.37	0.1	1	>Reverse >tr|W4XXM6|W4XXM6_STRPU Uncharacterized protein OS=Strongylocentrotus purpuratus OX=7668 PE=4 SV=1	137092	Cmpd 13988, +MS2(444.2117), 21.0eV, 36.1 min #16445	0	36.0722
14690:2	65	R.GYEYLDK.S			444.212	2	887.417	887.414	0	2.4	23	Specific	226.3	171.79	171.79	0.49	1	>Reverse >tr|W4XXM6|W4XXM6_STRPU Uncharacterized protein OS=Strongylocentrotus purpuratus OX=7668 PE=4 SV=1	137092	Cmpd 13944, +MS2(444.2120), 21.0eV, 36.0 min #16400	0	36.0173
14665:2	65	R.GYEYLDK.S			444.212	2	887.416	887.414	0	1.6	23	Specific	242.29	94	94	0.25	1	>Reverse >tr|W4XXM6|W4XXM6_STRPU Uncharacterized protein OS=Strongylocentrotus purpuratus OX=7668 PE=4 SV=1	137092	Cmpd 13919, +MS2(444.2116), 21.0eV, 36.0 min #16374	0	35.975
14589:2	65	R.GYEYLDK.S			444.212	2	887.416	887.414	0	1.9	23	Specific	251.93	104.14	104.14	0.42	1	>Reverse >tr|W4XXM6|W4XXM6_STRPU Uncharacterized protein OS=Strongylocentrotus purpuratus OX=7668 PE=4 SV=1	137092	Cmpd 13843, +MS2(444.2118), 21.0eV, 35.9 min #16296	0	35.866
14575:2	65	R.GYEYLDK.S			444.212	2	887.417	887.414	0	2.3	23	Specific	261.83	148.44	148.44	0.51	1	>Reverse >tr|W4XXM6|W4XXM6_STRPU Uncharacterized protein OS=Strongylocentrotus purpuratus OX=7668 PE=4 SV=1	137092	Cmpd 13829, +MS2(444.2119), 21.0eV, 35.8 min #16281	0	35.8317
14636:2	65	R.GYEYLDK.S			444.212	2	887.416	887.414	0	1.6	23	Specific	373.53	167.88	167.88	1.56	1	>Reverse >tr|W4XXM6|W4XXM6_STRPU Uncharacterized protein OS=Strongylocentrotus purpuratus OX=7668 PE=4 SV=1	137092	Cmpd 13890, +MS2(444.2116), 21.0eV, 35.9 min #16344	0	35.9255
27978:2	66	R.ESYSIYIYK.V			583.293	2	1165.58	1165.58	0	1.6	33	Specific	228.73	181.99	181.99	1.64	1	>sp|P48557|H2B_HOLTU Histone H2B OS=Holothuria tubulosa OX=7685 PE=3 SV=1	73378	Cmpd 26972, +MS2(583.2933), 26.5eV, 57.9 min #29932	0	57.867
21120:2	67	K.LYYLTNQGR.Y			564.296	2	1127.58	1127.58	0	0.1	45	Specific	246.63	162.42	162.42	1.44	1	>tr|A0A2G8K3T5|A0A2G8K3T5_STIJA Fibrinogen C-terminal domain-containing protein OS=Stichopus japonicus OX=307972 GN=BSL78_20478 PE=4 SV=1	18300	Cmpd 20280, +MS2(564.2959), 25.7eV, 46.3 min #22972	0	46.3112
10199:2	68	K.E[-18.011]M[+15.995]ESALR.R		E[-18], M[+16]	417.195	2	833.384	833.382	0	1.9	256	Specific	101.52	41.41	41.41	0.07	1	>tr|A0A2G8L5F4|A0A2G8L5F4_STIJA Uncharacterized protein OS=Stichopus japonicus OX=307972 GN=BSL78_07653 PE=4 SV=1	11754	Cmpd 9525, +MS2(417.1955), 19.9eV, 29.1 min #11817	0	29.1242
10249:2	68	K.E[-18.011]M[+15.995]ESALR.R		E[-18], M[+16]	417.195	2	833.383	833.382	0	0.9	256	Specific	106.01	46.75	46.75	0.07	1	>tr|A0A2G8L5F4|A0A2G8L5F4_STIJA Uncharacterized protein OS=Stichopus japonicus OX=307972 GN=BSL78_07653 PE=4 SV=1	11754	Cmpd 9573, +MS2(417.1951), 19.9eV, 29.2 min #11866	0	29.1808
10282:2	68	K.E[-18.011]M[+15.995]ESALR.R		E[-18], M[+16]	417.195	2	833.383	833.382	0	0.4	256	Specific	113.27	18.35	18.35	0.02	1	>tr|A0A2G8L5F4|A0A2G8L5F4_STIJA Uncharacterized protein OS=Stichopus japonicus OX=307972 GN=BSL78_07653 PE=4 SV=1	11754	Cmpd 9606, +MS2(417.1949), 19.9eV, 29.2 min #11900	0	29.23
10090:2	68	K.E[-18.011]M[+15.995]ESALR.R		E[-18], M[+16]	417.195	2	833.382	833.382	0	0.2	256	Specific	114.13	66.49	66.49	0.09	1	>tr|A0A2G8L5F4|A0A2G8L5F4_STIJA Uncharacterized protein OS=Stichopus japonicus OX=307972 GN=BSL78_07653 PE=4 SV=1	11754	Cmpd 9416, +MS2(417.1948), 19.9eV, 29.0 min #11704	0	28.9573
10307:2	68	K.E[-18.011]M[+15.995]ESALR.R		E[-18], M[+16]	417.195	2	833.383	833.382	0	0.7	256	Specific	119.92	60.17	60.17	0.09	1	>tr|A0A2G8L5F4|A0A2G8L5F4_STIJA Uncharacterized protein OS=Stichopus japonicus OX=307972 GN=BSL78_07653 PE=4 SV=1	11754	Cmpd 9631, +MS2(417.1950), 19.9eV, 29.3 min #11926	0	29.2727
10164:2	68	K.E[-18.011]M[+15.995]ESALR.R		E[-18], M[+16]	417.195	2	833.384	833.382	0	1.8	256	Specific	166.16	12.75	12.75	0.02	1	>tr|A0A2G8L5F4|A0A2G8L5F4_STIJA Uncharacterized protein OS=Stichopus japonicus OX=307972 GN=BSL78_07653 PE=4 SV=1	11754	Cmpd 9490, +MS2(417.1955), 19.9eV, 29.1 min #11781	0	29.078
09936:2	68	K.E[-18.011]M[+15.995]ESALR.R		E[-18], M[+16]	417.195	2	833.383	833.382	0	1.2	256	Specific	197.03	78.28	78.28	0.14	1	>tr|A0A2G8L5F4|A0A2G8L5F4_STIJA Uncharacterized protein OS=Stichopus japonicus OX=307972 GN=BSL78_07653 PE=4 SV=1	11754	Cmpd 9264, +MS2(417.1952), 19.9eV, 28.8 min #11547	0	28.7453
10041:2	68	K.E[-18.011]M[+15.995]ESALR.R		E[-18], M[+16]	417.195	2	833.383	833.382	0	1.3	256	Specific	216.35	85.35	85.35	0.21	1	>tr|A0A2G8L5F4|A0A2G8L5F4_STIJA Uncharacterized protein OS=Stichopus japonicus OX=307972 GN=BSL78_07653 PE=4 SV=1	11754	Cmpd 9367, +MS2(417.1953), 19.9eV, 28.9 min #11654	0	28.899
10010:2	68	K.E[-18.011]M[+15.995]ESALR.R		E[-18], M[+16]	417.195	2	833.383	833.382	0	1.1	256	Specific	220.34	97.45	97.45	0.33	1	>tr|A0A2G8L5F4|A0A2G8L5F4_STIJA Uncharacterized protein OS=Stichopus japonicus OX=307972 GN=BSL78_07653 PE=4 SV=1	11754	Cmpd 9336, +MS2(417.1952), 19.9eV, 28.9 min #11621	0	28.8445
09896:2	68	K.E[-18.011]M[+15.995]ESALR.R		E[-18], M[+16]	417.195	2	833.383	833.382	0	1.4	256	Specific	253.92	93.06	93.06	0.43	1	>tr|A0A2G8L5F4|A0A2G8L5F4_STIJA Uncharacterized protein OS=Stichopus japonicus OX=307972 GN=BSL78_07653 PE=4 SV=1	11754	Cmpd 9226, +MS2(417.1953), 19.9eV, 28.7 min #11507	0	28.6728
09850:2	68	K.E[-18.011]M[+15.995]ESALR.R		E[-18], M[+16]	417.196	2	833.384	833.382	0	2	256	Specific	264.94	73.43	73.43	0.43	1	>tr|A0A2G8L5F4|A0A2G8L5F4_STIJA Uncharacterized protein OS=Stichopus japonicus OX=307972 GN=BSL78_07653 PE=4 SV=1	11754	Cmpd 9180, +MS2(417.1956), 19.9eV, 28.6 min #11460	0	28.617
09972:2	68	K.E[-18.011]M[+15.995]ESALR.R		E[-18], M[+16]	417.195	2	833.384	833.382	0	1.7	256	Specific	293.07	94.01	94.01	0.55	1	>tr|A0A2G8L5F4|A0A2G8L5F4_STIJA Uncharacterized protein OS=Stichopus japonicus OX=307972 GN=BSL78_07653 PE=4 SV=1	11754	Cmpd 9300, +MS2(417.1954), 19.9eV, 28.8 min #11584	0	28.7933
09738:2	68	K.E[-18.011]M[+15.995]ESALR.R		E[-18], M[+16]	417.196	2	833.384	833.382	0	2.3	256	Specific	293.55	101.98	101.98	0.58	1	>tr|A0A2G8L5F4|A0A2G8L5F4_STIJA Uncharacterized protein OS=Stichopus japonicus OX=307972 GN=BSL78_07653 PE=4 SV=1	11754	Cmpd 9068, +MS2(417.1957), 19.9eV, 28.5 min #11345	0	28.4683
09820:2	68	K.E[-18.011]M[+15.995]ESALR.R		E[-18], M[+16]	417.196	2	833.385	833.382	0	3.5	256	Specific	306.8	106.67	106.67	1.27	1	>tr|A0A2G8L5F4|A0A2G8L5F4_STIJA Uncharacterized protein OS=Stichopus japonicus OX=307972 GN=BSL78_07653 PE=4 SV=1	11754	Cmpd 9150, +MS2(417.1962), 19.9eV, 28.6 min #11429	0	28.5725
09780:2	68	K.E[-18.011]M[+15.995]ESALR.R		E[-18], M[+16]	417.196	2	833.385	833.382	0	4	256	Specific	318.47	127.8	127.8	1.66	1	>tr|A0A2G8L5F4|A0A2G8L5F4_STIJA Uncharacterized protein OS=Stichopus japonicus OX=307972 GN=BSL78_07653 PE=4 SV=1	11754	Cmpd 9110, +MS2(417.1964), 19.9eV, 28.5 min #11388	0	28.5225
10730:2	69	R.GN[+0.984]NPGQSPASR.G		N[+1]	543.252	2	1085.5	1085.5	0	0.3	16	Specific	90.82	78.38	11.89	0.11	2	>Reverse >tr|A0A2G8KH34|A0A2G8KH34_STIJA Putative huntingtin-interacting protein 1 isoform X3 OS=Stichopus japonicus OX=307972 GN=BSL78_15835 PE=4 SV=1	79635	Cmpd 10048, +MS2(543.2523), 21.3eV, 29.9 min #12359	0	29.9295
10735:2	69	R.GNN[+0.984]PGQSPASR.G		N[+1]	543.252	2	1085.5	1085.5	0	0.3	16	Specific	134.98	114.97	19.33	0.21	2	>Reverse >tr|A0A2G8KH34|A0A2G8KH34_STIJA Putative huntingtin-interacting protein 1 isoform X3 OS=Stichopus japonicus OX=307972 GN=BSL78_15835 PE=4 SV=1	79635	Cmpd 10053, +MS2(543.2523), 24.9eV, 29.9 min #12364	0	29.9322
10705:2	69	R.GN[+0.984]NPGQSPASR.G		N[+1]	543.253	2	1085.5	1085.5	0	0.7	16	Specific	188.44	139.17	73.22	0.3	2	>Reverse >tr|A0A2G8KH34|A0A2G8KH34_STIJA Putative huntingtin-interacting protein 1 isoform X3 OS=Stichopus japonicus OX=307972 GN=BSL78_15835 PE=4 SV=1	79635	Cmpd 10025, +MS2(543.2525), 21.3eV, 29.9 min #12335	0	29.8918
10700:2	69	R.GN[+0.984]NPGQSPASR.G		N[+1]	543.253	2	1085.5	1085.5	0	0.7	16	Specific	260.21	165.22	4.28	1.6	2	>Reverse >tr|A0A2G8KH34|A0A2G8KH34_STIJA Putative huntingtin-interacting protein 1 isoform X3 OS=Stichopus japonicus OX=307972 GN=BSL78_15835 PE=4 SV=1	79635	Cmpd 10020, +MS2(543.2525), 24.9eV, 29.9 min #12330	0	29.8892
25724:2	70	R.ALSLIAK.C			358.24	2	715.474	715.471	0	3.3	967	Specific	230.17	29.54	29.54	0.27	1	>Reverse >tr|A0A2G8LRI2|A0A2G8LRI2_STIJA Putative E3 ubiquitin-protein ligase HUWE1 OS=Stichopus japonicus OX=307972 GN=BSL78_00231 PE=4 SV=1	93696	Cmpd 24792, +MS2(358.2405), 17.6eV, 54.0 min #27663	0	54.0318
25688:2	70	R.ALSLIAK.C			358.24	2	715.472	715.471	0	0.7	967	Specific	243.15	54.65	54.65	0.37	1	>Reverse >tr|A0A2G8LRI2|A0A2G8LRI2_STIJA Putative E3 ubiquitin-protein ligase HUWE1 OS=Stichopus japonicus OX=307972 GN=BSL78_00231 PE=4 SV=1	93696	Cmpd 24756, +MS2(358.2395), 17.6eV, 54.0 min #27626	0	53.9837
25623:2	70	R.ALSLIAK.C			358.24	2	715.472	715.471	0	1.6	967	Specific	299.84	67.97	67.97	0.92	1	>Reverse >tr|A0A2G8LRI2|A0A2G8LRI2_STIJA Putative E3 ubiquitin-protein ligase HUWE1 OS=Stichopus japonicus OX=307972 GN=BSL78_00231 PE=4 SV=1	93696	Cmpd 24691, +MS2(358.2398), 17.6eV, 53.9 min #27559	0	53.8955
25518:2	70	R.ALSLIAK.C			358.24	2	715.472	715.471	0	1.8	967	Specific	357.48	18.96	18.96	0.37	1	>Reverse >tr|A0A2G8LRI2|A0A2G8LRI2_STIJA Putative E3 ubiquitin-protein ligase HUWE1 OS=Stichopus japonicus OX=307972 GN=BSL78_00231 PE=4 SV=1	93696	Cmpd 24590, +MS2(358.2399), 17.6eV, 53.7 min #27454	0	53.7343
25579:2	70	R.ALSLIAK.C			358.24	2	715.472	715.471	0	1	967	Specific	372.14	32.06	32.06	0.81	1	>Reverse >tr|A0A2G8LRI2|A0A2G8LRI2_STIJA Putative E3 ubiquitin-protein ligase HUWE1 OS=Stichopus japonicus OX=307972 GN=BSL78_00231 PE=4 SV=1	93696	Cmpd 24649, +MS2(358.2396), 17.6eV, 53.8 min #27515	0	53.8195
25542:2	70	R.ALSLIAK.C			358.24	2	715.472	715.471	0	1.2	967	Specific	403.3	53.91	53.91	1.22	1	>Reverse >tr|A0A2G8LRI2|A0A2G8LRI2_STIJA Putative E3 ubiquitin-protein ligase HUWE1 OS=Stichopus japonicus OX=307972 GN=BSL78_00231 PE=4 SV=1	93696	Cmpd 24614, +MS2(358.2397), 17.6eV, 53.8 min #27479	0	53.7715
25967:2	71	K.LIDESQ[+0.984]LLK.R		Q[+1]	530.3	2	1059.59	1059.59	0	0.1	48	Specific	152.78	40.67	40.67	0.15	1	>Reverse >tr|W4ZJI8|W4ZJI8_STRPU 3'-5' exonuclease domain-containing protein OS=Strongylocentrotus purpuratus OX=7668 PE=4 SV=1	135801	Cmpd 25027, +MS2(530.3003), 24.4eV, 54.4 min #27907	0	54.4308
25935:2	71	K.LIDESQ[+0.984]LLK.R		Q[+1]	530.301	2	1059.59	1059.59	0	0.9	48	Specific	173.27	14.33	14.33	0.11	1	>Reverse >tr|W4ZJI8|W4ZJI8_STRPU 3'-5' exonuclease domain-containing protein OS=Strongylocentrotus purpuratus OX=7668 PE=4 SV=1	135801	Cmpd 24995, +MS2(530.3007), 24.4eV, 54.4 min #27874	0	54.3842
25825:2	71	K.LIDESQ[+0.984]LLK.R		Q[+1]	530.3	2	1059.59	1059.59	0	0.4	48	Specific	292.38	77.83	77.83	0.6	1	>Reverse >tr|W4ZJI8|W4ZJI8_STRPU 3'-5' exonuclease domain-containing protein OS=Strongylocentrotus purpuratus OX=7668 PE=4 SV=1	135801	Cmpd 24891, +MS2(530.3004), 24.4eV, 54.2 min #27766	0	54.2053
25865:2	71	K.LIDESQ[+0.984]LLK.R		Q[+1]	530.3	2	1059.59	1059.59	0	0.2	48	Specific	423.8	91.85	91.85	1.58	1	>Reverse >tr|W4ZJI8|W4ZJI8_STRPU 3'-5' exonuclease domain-containing protein OS=Strongylocentrotus purpuratus OX=7668 PE=4 SV=1	135801	Cmpd 24927, +MS2(530.3003), 24.4eV, 54.3 min #27804	0	54.2787
13721:2	72	K.ISDEYYEGK.L			552.249	2	1103.49	1103.49	0	1.1	2238	Specific	376.83	12.98	12.98	1.25	1	>tr|W4ZC84|W4ZC84_STRPU ANK_REP_REGION domain-containing protein OS=Strongylocentrotus purpuratus OX=7668 PE=4 SV=1	61236	Cmpd 12995, +MS2(552.2488), 25.3eV, 34.6 min #15419	0	34.5963
13704:2	72	K.ISDEYYEGK.L			552.249	2	1103.49	1103.49	0	0.5	2238	Specific	441.24	45.89	45.89	0.95	1	>tr|W4ZC84|W4ZC84_STRPU ANK_REP_REGION domain-containing protein OS=Strongylocentrotus purpuratus OX=7668 PE=4 SV=1	61236	Cmpd 12980, +MS2(552.2485), 25.3eV, 34.6 min #15403	0	34.5635
25170:2	73	K.LAFIEVDR.T			481.775	2	962.543	962.531	0	12.5	664	Specific	205.59	35.86	35.86	0.1	1	>tr|A0A2G8JN25|A0A2G8JN25_STIJA Putative tyrosine kinase receptor Cad96Ca OS=Stichopus japonicus OX=307972 GN=BSL78_26028 PE=4 SV=1	2201	Cmpd 24248, +MS2(481.7750), 22.5eV, 53.1 min #27098	0	53.1053
25110:2	73	K.LAFIEVDR.T			481.775	2	962.543	962.531	0	12.7	664	Specific	315.06	40.92	40.92	0.33	1	>tr|A0A2G8JN25|A0A2G8JN25_STIJA Putative tyrosine kinase receptor Cad96Ca OS=Stichopus japonicus OX=307972 GN=BSL78_26028 PE=4 SV=1	2201	Cmpd 24190, +MS2(481.7751), 22.5eV, 53.0 min #27038	0	53.0105
25143:2	73	K.LAFIEVDR.T			481.775	2	962.542	962.531	0	12.3	664	Specific	336.99	65.35	65.35	0.37	1	>tr|A0A2G8JN25|A0A2G8JN25_STIJA Putative tyrosine kinase receptor Cad96Ca OS=Stichopus japonicus OX=307972 GN=BSL78_26028 PE=4 SV=1	2201	Cmpd 24221, +MS2(481.7749), 22.5eV, 53.1 min #27070	0	53.0608
25071:2	73	K.LAFIEVDR.T			481.774	2	962.542	962.531	0	11.6	664	Specific	338.17	82.92	82.92	1.2	1	>tr|A0A2G8JN25|A0A2G8JN25_STIJA Putative tyrosine kinase receptor Cad96Ca OS=Stichopus japonicus OX=307972 GN=BSL78_26028 PE=4 SV=1	2201	Cmpd 24151, +MS2(481.7745), 22.5eV, 53.0 min #26998	0	52.9538
10396:2	74	K.EGSPYYAK.F			457.717	2	914.426	914.425	0	0.6	164	Specific	89.21	6.01	6.01	0.08	2	>tr|A0A2G8LDR8|A0A2G8LDR8_STIJA Fibrinogen-like protein A OS=Stichopus japonicus OX=307972 GN=BSL78_04701 PE=4 SV=1	10635	Cmpd 9716, +MS2(457.7166), 21.5eV, 29.4 min #12014	0	29.4043
10606:2	74	K.EGSPYYAK.F			457.716	2	914.426	914.425	0	0.2	164	Specific	133.33	10.01	10.01	0.1	2	>tr|A0A2G8LDR8|A0A2G8LDR8_STIJA Fibrinogen-like protein A OS=Stichopus japonicus OX=307972 GN=BSL78_04701 PE=4 SV=1	10635	Cmpd 9926, +MS2(457.7164), 21.5eV, 29.7 min #12232	0	29.729
10565:2	74	K.EGSPYYAK.F			457.717	2	914.427	914.425	0	1.7	164	Specific	188.97	26.07	26.07	0.15	2	>tr|A0A2G8LDR8|A0A2G8LDR8_STIJA Fibrinogen-like protein A OS=Stichopus japonicus OX=307972 GN=BSL78_04701 PE=4 SV=1	10635	Cmpd 9885, +MS2(457.7171), 21.5eV, 29.7 min #12190	0	29.6765
10536:2	74	K.EGSPYYAK.F			457.717	2	914.427	914.425	0	1.2	164	Specific	231.8	12.56	12.56	0.24	2	>tr|A0A2G8LDR8|A0A2G8LDR8_STIJA Fibrinogen-like protein A OS=Stichopus japonicus OX=307972 GN=BSL78_04701 PE=4 SV=1	10635	Cmpd 9856, +MS2(457.7169), 21.5eV, 29.6 min #12160	0	29.632
10354:2	74	K.EGSPYYAK.F			457.716	2	914.426	914.425	0	0.4	164	Specific	247.99	19.05	19.05	0.3	2	>tr|A0A2G8LDR8|A0A2G8LDR8_STIJA Fibrinogen-like protein A OS=Stichopus japonicus OX=307972 GN=BSL78_04701 PE=4 SV=1	10635	Cmpd 9676, +MS2(457.7165), 21.5eV, 29.4 min #11973	0	29.35
10504:2	74	K.EGSPYYAK.F			457.717	2	914.427	914.425	0	1.3	164	Specific	248.52	24.45	24.45	0.33	2	>tr|A0A2G8LDR8|A0A2G8LDR8_STIJA Fibrinogen-like protein A OS=Stichopus japonicus OX=307972 GN=BSL78_04701 PE=4 SV=1	10635	Cmpd 9824, +MS2(457.7170), 21.5eV, 29.6 min #12127	0	29.5838
10299:2	74	K.EGSPYYAK.F			457.717	2	914.426	914.425	0	0.9	164	Specific	334.37	89.44	89.44	2.19	2	>tr|A0A2G8LDR8|A0A2G8LDR8_STIJA Fibrinogen-like protein A OS=Stichopus japonicus OX=307972 GN=BSL78_04701 PE=4 SV=1	10635	Cmpd 9623, +MS2(457.7168), 21.5eV, 29.3 min #11918	0	29.2685
10319:2	74	K.EGSPYYAK.F			457.717	2	914.427	914.425	0	1.2	164	Specific	343.35	90.17	90.17	1.13	2	>tr|A0A2G8LDR8|A0A2G8LDR8_STIJA Fibrinogen-like protein A OS=Stichopus japonicus OX=307972 GN=BSL78_04701 PE=4 SV=1	10635	Cmpd 9643, +MS2(457.7169), 21.5eV, 29.3 min #11939	0	29.3057
10321:2	74	K.E[-18.011]GSPYYAK.F		E[-18]	448.712	2	896.416	896.415	0	1.1	164	Specific	41.39	3.7	3.7	0.08	2	>tr|A0A2G8LDR8|A0A2G8LDR8_STIJA Fibrinogen-like protein A OS=Stichopus japonicus OX=307972 GN=BSL78_04701 PE=4 SV=1	10635	Cmpd 9645, +MS2(448.7115), 21.2eV, 29.3 min #11941	0	29.3067
11953:2	75	R.PVQQIPR.K			419.251	2	837.495	837.494	0	0.6	181	Specific	197.93	157.14	157.14	0.25	1	>Reverse >tr|A0A2G8L7Z6|A0A2G8L7Z6_STIJA Putative G-protein coupled receptor OS=Stichopus japonicus OX=307972 GN=BSL78_06730 PE=4 SV=1	90258	Cmpd 11259, +MS2(419.2510), 20.0eV, 31.9 min #13614	0	31.8422
11903:2	75	R.PVQQIPR.K			419.251	2	837.495	837.494	0	1.5	181	Specific	262.4	216.65	216.65	1.16	1	>Reverse >tr|A0A2G8L7Z6|A0A2G8L7Z6_STIJA Putative G-protein coupled receptor OS=Stichopus japonicus OX=307972 GN=BSL78_06730 PE=4 SV=1	90258	Cmpd 11211, +MS2(419.2513), 20.0eV, 31.8 min #13565	0	31.7808
34473:2	76	R.LLETLEEIR.R			558.319	2	1115.63	1115.63	0	0	808	Specific	63.25	9.58	9.58	0.08	1	>Reverse >tr|W4YGS8|W4YGS8_STRPU Uncharacterized protein OS=Strongylocentrotus purpuratus OX=7668 PE=4 SV=1	105641	Cmpd 33334, +MS2(558.3190), 21.8eV, 69.2 min #36553	0	69.1348
53407:2	76	R.LLETLEEIR.R			558.321	2	1115.63	1115.63	0	3	808	Specific	88.93	19.97	19.97	0.1	1	>Reverse >tr|W4YGS8|W4YGS8_STRPU Uncharacterized protein OS=Strongylocentrotus purpuratus OX=7668 PE=4 SV=1	105641	Cmpd 51909, +MS2(558.3206), 25.5eV, 103.5 min #55966	0	103.513
33307:2	76	R.LLETLEEIR.R			558.321	2	1115.63	1115.63	0	3.8	808	Specific	100.41	35.75	35.75	0.1	1	>Reverse >tr|W4YGS8|W4YGS8_STRPU Uncharacterized protein OS=Strongylocentrotus purpuratus OX=7668 PE=4 SV=1	105641	Cmpd 32191, +MS2(558.3211), 25.5eV, 67.1 min #35361	0	67.0403
33227:2	76	R.LLETLEEIR.R			558.319	2	1115.63	1115.63	0	-0.5	808	Specific	100.73	27.76	27.76	0.11	1	>Reverse >tr|W4YGS8|W4YGS8_STRPU Uncharacterized protein OS=Strongylocentrotus purpuratus OX=7668 PE=4 SV=1	105641	Cmpd 32111, +MS2(558.3187), 25.5eV, 66.9 min #35278	0	66.9033
53503:2	76	R.LLETLEEIR.R			558.319	2	1115.63	1115.63	0	-0.3	808	Specific	150.08	58.71	58.71	0.2	1	>Reverse >tr|W4YGS8|W4YGS8_STRPU Uncharacterized protein OS=Strongylocentrotus purpuratus OX=7668 PE=4 SV=1	105641	Cmpd 52003, +MS2(558.3188), 25.5eV, 103.7 min #56063	0	103.664
53473:2	76	R.LLETLEEIR.R			558.319	2	1115.63	1115.63	0	0.2	808	Specific	152.39	48.82	48.82	0.22	1	>Reverse >tr|W4YGS8|W4YGS8_STRPU Uncharacterized protein OS=Strongylocentrotus purpuratus OX=7668 PE=4 SV=1	105641	Cmpd 51973, +MS2(558.3191), 25.5eV, 103.6 min #56032	0	103.618
53446:2	76	R.LLETLEEIR.R			558.32	2	1115.63	1115.63	0	1.6	808	Specific	246.9	133	133	1.09	1	>Reverse >tr|W4YGS8|W4YGS8_STRPU Uncharacterized protein OS=Strongylocentrotus purpuratus OX=7668 PE=4 SV=1	105641	Cmpd 51948, +MS2(558.3199), 25.5eV, 103.6 min #56006	0	103.572
17175:2	77	R.IDLVNR.D			365.217	2	729.427	729.425	0	2.7	251	Specific	132.26	19.9	19.9	0.09	5	>tr|A0A2G8KAA3|A0A2G8KAA3_STIJA Putative ficolin-2 OS=Stichopus japonicus OX=307972 GN=BSL78_18223 PE=4 SV=1	7001	Cmpd 16413, +MS2(365.2173), 17.9eV, 39.8 min #18955	0	39.8048
17028:2	77	R.IDLVNR.D			365.217	2	729.427	729.425	0	2.2	251	Specific	261.75	24.64	24.64	0.26	5	>tr|A0A2G8KAA3|A0A2G8KAA3_STIJA Putative ficolin-2 OS=Stichopus japonicus OX=307972 GN=BSL78_18223 PE=4 SV=1	7001	Cmpd 16266, +MS2(365.2171), 17.9eV, 39.6 min #18803	0	39.5645
16871:2	77	R.IDLVNR.D			365.217	2	729.427	729.425	0	2.1	251	Specific	281.52	25.89	25.89	0.24	5	>tr|A0A2G8KAA3|A0A2G8KAA3_STIJA Putative ficolin-2 OS=Stichopus japonicus OX=307972 GN=BSL78_18223 PE=4 SV=1	7001	Cmpd 16109, +MS2(365.2171), 17.9eV, 39.3 min #18641	0	39.3265
16927:2	77	R.IDLVNR.D			365.217	2	729.427	729.425	0	2.3	251	Specific	289.76	44.88	44.88	0.54	5	>tr|A0A2G8KAA3|A0A2G8KAA3_STIJA Putative ficolin-2 OS=Stichopus japonicus OX=307972 GN=BSL78_18223 PE=4 SV=1	7001	Cmpd 16165, +MS2(365.2172), 17.9eV, 39.4 min #18699	0	39.4218
16958:2	77	R.IDLVNR.D			365.217	2	729.426	729.425	0	1.3	251	Specific	296.92	35.47	35.47	0.37	5	>tr|A0A2G8KAA3|A0A2G8KAA3_STIJA Putative ficolin-2 OS=Stichopus japonicus OX=307972 GN=BSL78_18223 PE=4 SV=1	7001	Cmpd 16196, +MS2(365.2168), 17.9eV, 39.5 min #18731	0	39.4662
16901:2	77	R.IDLVNR.D			365.217	2	729.427	729.425	0	2.2	251	Specific	308.77	41.39	41.39	0.3	5	>tr|A0A2G8KAA3|A0A2G8KAA3_STIJA Putative ficolin-2 OS=Stichopus japonicus OX=307972 GN=BSL78_18223 PE=4 SV=1	7001	Cmpd 16139, +MS2(365.2171), 17.9eV, 39.4 min #18672	0	39.3783
22424:3	77	R.IDLVNRDGSPYYAK.F			537.612	3	1610.82	1610.82	0	2	251	Specific	128.95	128.95	128.95	0.24	5	>tr|A0A2G8KAA3|A0A2G8KAA3_STIJA Putative ficolin-2 OS=Stichopus japonicus OX=307972 GN=BSL78_18223 PE=4 SV=1	7001	Cmpd 21550, +MS2(537.6117), 21.1eV, 48.5 min #24291	0	48.449
10093:2	77	R.DGSPYYAK.F			450.709	2	900.412	900.41	0	1.9	257	Specific	268.88	117.62	117.62	0.43	5	>tr|A0A2G8KAA3|A0A2G8KAA3_STIJA Putative ficolin-2 OS=Stichopus japonicus OX=307972 GN=BSL78_18223 PE=4 SV=1	7001	Cmpd 9419, +MS2(450.7094), 21.3eV, 29.0 min #11707	0	28.959
14214:2	77	K.FDNFR.I			349.667	2	698.326	698.326	0	1.1	265	Specific	167.32	18.91	18.91	0.06	5	>tr|A0A2G8KAA3|A0A2G8KAA3_STIJA Putative ficolin-2 OS=Stichopus japonicus OX=307972 GN=BSL78_18223 PE=4 SV=1	7001	Cmpd 13480, +MS2(349.6669), 17.3eV, 35.3 min #15920	0	35.3077
13781:2	77	R.SNPDGYGLR.V			489.737	2	978.466	978.464	0	2.2	293	Specific	140.84	89.22	89.22	0.15	5	>tr|A0A2G8KAA3|A0A2G8KAA3_STIJA Putative ficolin-2 OS=Stichopus japonicus OX=307972 GN=BSL78_18223 PE=4 SV=1	7001	Cmpd 13053, +MS2(489.7367), 22.8eV, 34.7 min #15479	0	34.68
07347:1	78	R.SIQNR.I			617.336	1	617.336	617.337	0	-1	195	Specific	2.16	2	2	0.02	2	>tr|W4ZJY9|W4ZJY9_STRPU Uncharacterized protein OS=Strongylocentrotus purpuratus OX=7668 PE=4 SV=1	30828	Cmpd 6709, +MS2(617.3359), 23.6eV, 25.1 min #8906	0	25.0705
15290:2	78	R.LSQ[+0.984]GTINPTTR.L		Q[+1]	594.816	2	1188.62	1188.62	0	2.1	649	Specific	40.66	4.87	4.87	0.07	2	>tr|W4ZJY9|W4ZJY9_STRPU Uncharacterized protein OS=Strongylocentrotus purpuratus OX=7668 PE=4 SV=1	30828	Cmpd 14538, +MS2(594.8158), 26.9eV, 37.0 min #17017	0	36.9772
15069:2	78	R.LSQ[+0.984]GTINPTTR.L		Q[+1]	594.815	2	1188.62	1188.62	0	1.4	649	Specific	141.25	18.79	18.79	0.11	2	>tr|W4ZJY9|W4ZJY9_STRPU Uncharacterized protein OS=Strongylocentrotus purpuratus OX=7668 PE=4 SV=1	30828	Cmpd 14317, +MS2(594.8154), 26.9eV, 36.7 min #16788	0	36.6428
15101:2	78	R.LSQ[+0.984]GTINPTTR.L		Q[+1]	594.816	2	1188.62	1188.62	0	1.5	649	Specific	193.26	33.48	33.48	0.15	2	>tr|W4ZJY9|W4ZJY9_STRPU Uncharacterized protein OS=Strongylocentrotus purpuratus OX=7668 PE=4 SV=1	30828	Cmpd 14349, +MS2(594.8155), 26.9eV, 36.7 min #16821	0	36.691
15132:2	78	R.LSQ[+0.984]GTINPTTR.L		Q[+1]	594.815	2	1188.62	1188.62	0	1.4	649	Specific	245.26	82.54	82.54	0.58	2	>tr|W4ZJY9|W4ZJY9_STRPU Uncharacterized protein OS=Strongylocentrotus purpuratus OX=7668 PE=4 SV=1	30828	Cmpd 14380, +MS2(594.8154), 26.9eV, 36.7 min #16853	0	36.7368
15016:2	78	R.LSQ[+0.984]GTINPTTR.L		Q[+1]	594.816	2	1188.62	1188.62	0	1.5	649	Specific	260.13	68.88	68.88	0.6	2	>tr|W4ZJY9|W4ZJY9_STRPU Uncharacterized protein OS=Strongylocentrotus purpuratus OX=7668 PE=4 SV=1	30828	Cmpd 14266, +MS2(594.8155), 26.9eV, 36.6 min #16734	0	36.5412
14942:2	78	R.LSQ[+0.984]GTINPTTR.L		Q[+1]	594.815	2	1188.62	1188.62	0	1.2	649	Specific	295.86	42	42	0.55	2	>tr|W4ZJY9|W4ZJY9_STRPU Uncharacterized protein OS=Strongylocentrotus purpuratus OX=7668 PE=4 SV=1	30828	Cmpd 14194, +MS2(594.8153), 26.9eV, 36.4 min #16660	0	36.4345
14978:2	78	R.LSQ[+0.984]GTINPTTR.L		Q[+1]	594.816	2	1188.62	1188.62	0	2.1	649	Specific	342.99	117.67	117.67	1.35	2	>tr|W4ZJY9|W4ZJY9_STRPU Uncharacterized protein OS=Strongylocentrotus purpuratus OX=7668 PE=4 SV=1	30828	Cmpd 14228, +MS2(594.8158), 26.9eV, 36.5 min #16695	0	36.4882
32612:2	79	K.IVSLYQEMN[+0.984]LLDK.K		N[+1]	783.91	2	1566.81	1566.81	0	2.4	2017	Specific	50.65	27.04	27.04	0.1	2	>Reverse >tr|W4ZJ29|W4ZJ29_STRPU Uncharacterized protein OS=Strongylocentrotus purpuratus OX=7668 PE=4 SV=1	105899	Cmpd 31514, +MS2(783.9097), 34.4eV, 65.8 min #34655	0	65.7877
32540:2	79	K.IVSLYQEMN[+0.984]LLDK.K		N[+1]	783.91	2	1566.81	1566.81	0	2.6	2017	Specific	89.89	32.83	25.49	0.13	2	>Reverse >tr|W4ZJ29|W4ZJ29_STRPU Uncharacterized protein OS=Strongylocentrotus purpuratus OX=7668 PE=4 SV=1	105899	Cmpd 31442, +MS2(783.9099), 34.4eV, 65.7 min #34580	0	65.6593
32485:2	79	K.IVSLYQ[+0.984]EMNLLDK.K		Q[+1]	783.911	2	1566.81	1566.81	0	3.7	2017	Specific	102.43	80.64	0	0.15	2	>Reverse >tr|W4ZJ29|W4ZJ29_STRPU Uncharacterized protein OS=Strongylocentrotus purpuratus OX=7668 PE=4 SV=1	105899	Cmpd 31387, +MS2(783.9108), 34.4eV, 65.6 min #34523	0	65.5668
32443:2	79	K.IVSLYQEMN[+0.984]LLDK.K		N[+1]	783.91	2	1566.81	1566.81	0	3.2	2017	Specific	111.03	102.56	0	0.22	2	>Reverse >tr|W4ZJ29|W4ZJ29_STRPU Uncharacterized protein OS=Strongylocentrotus purpuratus OX=7668 PE=4 SV=1	105899	Cmpd 31345, +MS2(783.9103), 34.4eV, 65.5 min #34479	0	65.4852
32275:2	79	K.IVSLYQEMN[+0.984]LLDK.K		N[+1]	783.911	2	1566.81	1566.81	0	3.8	2017	Specific	166.67	105.35	0	0.19	2	>Reverse >tr|W4ZJ29|W4ZJ29_STRPU Uncharacterized protein OS=Strongylocentrotus purpuratus OX=7668 PE=4 SV=1	105899	Cmpd 31185, +MS2(783.9108), 34.4eV, 65.2 min #34312	0	65.1967
32514:2	79	K.IVSLYQEMN[+0.984]LLDK.K		N[+1]	783.909	2	1566.81	1566.81	0	1.6	2017	Specific	186.42	106.4	35.58	0.28	2	>Reverse >tr|W4ZJ29|W4ZJ29_STRPU Uncharacterized protein OS=Strongylocentrotus purpuratus OX=7668 PE=4 SV=1	105899	Cmpd 31416, +MS2(783.9090), 34.4eV, 65.6 min #34553	0	65.6143
31975:2	79	K.IVSLYQEMN[+0.984]LLDK.K		N[+1]	783.91	2	1566.81	1566.81	0	2.8	2017	Specific	228.24	32.62	23.75	0.25	2	>Reverse >tr|W4ZJ29|W4ZJ29_STRPU Uncharacterized protein OS=Strongylocentrotus purpuratus OX=7668 PE=4 SV=1	105899	Cmpd 30891, +MS2(783.9100), 28.9eV, 64.7 min #34006	0	64.6782
32183:2	79	K.IVSLYQ[+0.984]EMNLLDK.K		Q[+1]	783.911	2	1566.82	1566.81	0	4.6	2017	Specific	233.75	121.7	10.8	0.43	2	>Reverse >tr|W4ZJ29|W4ZJ29_STRPU Uncharacterized protein OS=Strongylocentrotus purpuratus OX=7668 PE=4 SV=1	105899	Cmpd 31095, +MS2(783.9114), 34.4eV, 65.1 min #34219	0	65.056
31962:2	79	K.IVSLYQEMN[+0.984]LLDK.K		N[+1]	783.91	2	1566.81	1566.81	0	2.8	2017	Specific	236.03	79.36	14.9	0.34	2	>Reverse >tr|W4ZJ29|W4ZJ29_STRPU Uncharacterized protein OS=Strongylocentrotus purpuratus OX=7668 PE=4 SV=1	105899	Cmpd 30878, +MS2(783.9100), 34.4eV, 64.7 min #33993	0	64.6695
32215:2	79	K.IVSLYQ[+0.984]EMNLLDK.K		Q[+1]	783.91	2	1566.81	1566.81	0	3.3	2017	Specific	244.95	86.72	0.79	0.23	2	>Reverse >tr|W4ZJ29|W4ZJ29_STRPU Uncharacterized protein OS=Strongylocentrotus purpuratus OX=7668 PE=4 SV=1	105899	Cmpd 31125, +MS2(783.9104), 34.4eV, 65.1 min #34250	0	65.1018
32058:2	79	K.IVSLYQEMN[+0.984]LLDK.K		N[+1]	783.91	2	1566.81	1566.81	0	3.4	2017	Specific	260	52.39	22.77	0.21	2	>Reverse >tr|W4ZJ29|W4ZJ29_STRPU Uncharacterized protein OS=Strongylocentrotus purpuratus OX=7668 PE=4 SV=1	105899	Cmpd 30972, +MS2(783.9105), 34.4eV, 64.9 min #34091	0	64.8423
32135:2	79	K.IVSLYQEMN[+0.984]LLDK.K		N[+1]	783.91	2	1566.81	1566.81	0	3.4	2017	Specific	265.5	92.6	9.98	0.43	2	>Reverse >tr|W4ZJ29|W4ZJ29_STRPU Uncharacterized protein OS=Strongylocentrotus purpuratus OX=7668 PE=4 SV=1	105899	Cmpd 31049, +MS2(783.9105), 34.4eV, 65.0 min #34171	0	64.9765
32022:2	79	K.IVSLYQ[+0.984]EMNLLDK.K		Q[+1]	783.911	2	1566.81	1566.81	0	3.8	2017	Specific	269.9	135.94	11.99	0.43	2	>Reverse >tr|W4ZJ29|W4ZJ29_STRPU Uncharacterized protein OS=Strongylocentrotus purpuratus OX=7668 PE=4 SV=1	105899	Cmpd 30936, +MS2(783.9108), 34.5eV, 64.8 min #34053	0	64.7568
32251:2	79	K.IVSLYQEMN[+0.984]LLDK.K		N[+1]	783.91	2	1566.81	1566.81	0	2.8	2017	Specific	269.93	153.15	32.81	0.52	2	>Reverse >tr|W4ZJ29|W4ZJ29_STRPU Uncharacterized protein OS=Strongylocentrotus purpuratus OX=7668 PE=4 SV=1	105899	Cmpd 31161, +MS2(783.9100), 34.4eV, 65.2 min #34287	0	65.154
31982:2	79	K.IVSLYQEMN[+0.984]LLDK.K		N[+1]	783.91	2	1566.81	1566.81	0	3.1	2017	Specific	272.77	74.99	9.86	0.43	2	>Reverse >tr|W4ZJ29|W4ZJ29_STRPU Uncharacterized protein OS=Strongylocentrotus purpuratus OX=7668 PE=4 SV=1	105899	Cmpd 30896, +MS2(783.9102), 34.4eV, 64.7 min #34012	0	64.7068
32004:2	79	K.IVSLYQEMN[+0.984]LLDK.K		N[+1]	783.911	2	1566.81	1566.81	0	3.8	2017	Specific	281.32	125.92	45.73	0.56	2	>Reverse >tr|W4ZJ29|W4ZJ29_STRPU Uncharacterized protein OS=Strongylocentrotus purpuratus OX=7668 PE=4 SV=1	105899	Cmpd 30918, +MS2(783.9108), 34.4eV, 64.8 min #34035	0	64.7475
32116:2	79	K.IVSLYQEMN[+0.984]LLDK.K		N[+1]	783.911	2	1566.81	1566.81	0	3.9	2017	Specific	296.11	191.01	30.27	1.04	2	>Reverse >tr|W4ZJ29|W4ZJ29_STRPU Uncharacterized protein OS=Strongylocentrotus purpuratus OX=7668 PE=4 SV=1	105899	Cmpd 31030, +MS2(783.9109), 34.4eV, 65.0 min #34151	0	64.9373
32084:2	79	K.IVSLYQEMN[+0.984]LLDK.K		N[+1]	783.91	2	1566.81	1566.81	0	2.7	2017	Specific	299.21	196.54	26.35	1.57	2	>Reverse >tr|W4ZJ29|W4ZJ29_STRPU Uncharacterized protein OS=Strongylocentrotus purpuratus OX=7668 PE=4 SV=1	105899	Cmpd 30998, +MS2(783.9100), 34.4eV, 64.9 min #34118	0	64.8872
10154:2	80	R.LVDGASPNEGR.V			557.778	2	1114.55	1114.55	0	0.6	14	Specific	210.5	60.31	60.31	0.28	1	>tr|W4XCS2|W4XCS2_STRPU Uncharacterized protein OS=Strongylocentrotus purpuratus OX=7668 PE=4 SV=1	48111	Cmpd 9480, +MS2(557.7784), 25.5eV, 29.1 min #11771	0	29.0705
10244:2	80	R.LVDGASPNEGR.V			557.778	2	1114.55	1114.55	0	-0.3	14	Specific	246.72	103.55	103.55	0.6	1	>tr|W4XCS2|W4XCS2_STRPU Uncharacterized protein OS=Strongylocentrotus purpuratus OX=7668 PE=4 SV=1	48111	Cmpd 9568, +MS2(557.7778), 25.5eV, 29.2 min #11861	0	29.1782
10188:2	80	R.LVDGASPNEGR.V			557.778	2	1114.55	1114.55	0	0.5	14	Specific	497.05	64.63	64.63	1.08	1	>tr|W4XCS2|W4XCS2_STRPU Uncharacterized protein OS=Strongylocentrotus purpuratus OX=7668 PE=4 SV=1	48111	Cmpd 9514, +MS2(557.7783), 25.5eV, 29.1 min #11806	0	29.1178
15842:2	81	R.LVGGSNALEGR.V			536.792	2	1072.58	1072.57	0	1	256	Specific	185.89	6.19	6.19	0.15	1	>tr|W4Z2S8|W4Z2S8_STRPU Uncharacterized protein OS=Strongylocentrotus purpuratus OX=7668 PE=4 SV=1	32811	Cmpd 15086, +MS2(536.7915), 24.6eV, 37.8 min #17583	0	37.7818
15801:2	81	R.LVGGSNALEGR.V			536.792	2	1072.58	1072.57	0	1.3	256	Specific	297.43	14.77	14.77	0.33	1	>tr|W4Z2S8|W4Z2S8_STRPU Uncharacterized protein OS=Strongylocentrotus purpuratus OX=7668 PE=4 SV=1	32811	Cmpd 15045, +MS2(536.7916), 24.6eV, 37.7 min #17541	0	37.7315
15759:2	81	R.LVGGSNALEGR.V			536.792	2	1072.58	1072.57	0	1.3	256	Specific	320.96	87.03	87.03	1.01	1	>tr|W4Z2S8|W4Z2S8_STRPU Uncharacterized protein OS=Strongylocentrotus purpuratus OX=7668 PE=4 SV=1	32811	Cmpd 15003, +MS2(536.7916), 24.6eV, 37.7 min #17498	0	37.6795
07959:2	82	K.SYMQK.E			328.658	2	656.308	656.307	0	1.4	125	Specific	62.9	0	0	0.06	2	>tr|W4YZX8|W4YZX8_STRPU DUF5595 domain-containing protein OS=Strongylocentrotus purpuratus OX=7668 PE=4 SV=1	30048	Cmpd 7311, +MS2(328.6577), 16.4eV, 26.0 min #9530	0	25.9863
08064:2	82	K.SYMQK.E			328.658	2	656.308	656.307	0	1.2	125	Specific	77.34	31.68	31.68	0.09	2	>tr|W4YZX8|W4YZX8_STRPU DUF5595 domain-containing protein OS=Strongylocentrotus purpuratus OX=7668 PE=4 SV=1	30048	Cmpd 7416, +MS2(328.6577), 16.4eV, 26.1 min #9638	0	26.1277
08094:2	82	K.SYMQK.E			328.657	2	656.308	656.307	0	0.5	125	Specific	95.18	57.13	57.13	0.1	2	>tr|W4YZX8|W4YZX8_STRPU DUF5595 domain-containing protein OS=Strongylocentrotus purpuratus OX=7668 PE=4 SV=1	30048	Cmpd 7446, +MS2(328.6574), 16.4eV, 26.2 min #9669	0	26.1733
07753:1	82	K.SYMQK.E			656.307	1	656.307	656.307	0	-0.2	125	Specific	125.92	52.53	52.53	0.03	2	>tr|W4YZX8|W4YZX8_STRPU DUF5595 domain-containing protein OS=Strongylocentrotus purpuratus OX=7668 PE=4 SV=1	30048	Cmpd 7105, +MS2(656.3071), 24.8eV, 25.7 min #9315	0	25.6568
07742:2	82	K.SYMQK.E			328.658	2	656.309	656.307	0	2.4	125	Specific	137.21	69.81	69.81	0.13	2	>tr|W4YZX8|W4YZX8_STRPU DUF5595 domain-containing protein OS=Strongylocentrotus purpuratus OX=7668 PE=4 SV=1	30048	Cmpd 7094, +MS2(328.6580), 16.4eV, 25.7 min #9304	0	25.6487
07906:2	82	K.SYMQK.E			328.658	2	656.308	656.307	0	1.5	125	Specific	160.31	65.26	65.26	0.13	2	>tr|W4YZX8|W4YZX8_STRPU DUF5595 domain-containing protein OS=Strongylocentrotus purpuratus OX=7668 PE=4 SV=1	30048	Cmpd 7258, +MS2(328.6577), 16.4eV, 25.9 min #9475	0	25.9108
07885:2	82	K.SYMQK.E			328.658	2	656.308	656.307	0	1.9	125	Specific	201.07	86.11	86.11	0.23	2	>tr|W4YZX8|W4YZX8_STRPU DUF5595 domain-containing protein OS=Strongylocentrotus purpuratus OX=7668 PE=4 SV=1	30048	Cmpd 7237, +MS2(328.6579), 16.4eV, 25.9 min #9453	0	25.8725
07775:2	82	K.SYMQK.E			328.658	2	656.308	656.307	0	1.5	125	Specific	214.07	76.7	76.7	0.21	2	>tr|W4YZX8|W4YZX8_STRPU DUF5595 domain-containing protein OS=Strongylocentrotus purpuratus OX=7668 PE=4 SV=1	30048	Cmpd 7127, +MS2(328.6577), 16.4eV, 25.7 min #9338	0	25.694
[truncated: 400 more rows]

## Sheet: extracellular protein MS data
Protein Rank	Description	|Log Prob|	Best |Log Prob|	Best score	Total Intensity	# of spectra	# of unique peptides	# of mod peptides	Coverage %	# AA's in protein	Protein DB number
[truncated: 175 more rows]

## Sheet: intracelular fraction spectra
Query #:z	Protein Rank	Peptide < ProteinMetrics Confidential >	Glycans NHFAGNa	Modification Type(s)	Observed m/z	z	Observed (M+H)	Calc. mass (M+H)	Off-by-x error	Mass error (ppm)	Starting position	Cleavage	Score	Delta	Delta Mod	|Log Prob|	# of unique peptides	Protein Name	Protein DB number	Comment	Scan #	Scan Time
[truncated: 1,550 more rows]

[truncated: 1 more sheets: intracellular protein MS data]
